# Supplementary material for: Causal Gene Identification and Biomarker Prioritization in Periodontitis via Integrative Multiomics and Mendelian Randomization
Source: Mediators Inflamm. 2025 Nov 24;2025:6044837. doi: 10.1155/mi/6044837 (PMC12668852; doi:10.1155/mi/6044837)
Supplement: Supporting Information 2 — Table S1. Summary statistics of the transcriptome-wide SMR analysis with periodontitis. [file 6044837.f2.xls]

## Sheet: supplementary tables 1
supplementary table 1.Summary statistics of the transcriptome-wide SMR analysis with periodontitis.
SYMBOL	ProbeChr	Gene	Probe_bp	topSNP	topSNP_chr	topSNP_bp	A1	A2	Freq	b_GWAS	se_GWAS	p_GWAS	b_eQTL	se_eQTL	p_eQTL	b_SMR	se_SMR	p_SMR	p_SMR_multi	p_HEIDI	nsnp_HEIDI
B3GALT6	1	ENSG00000176022	1169025	rs7536568	1	1171683	G	A	0.141165	0.0750169	0.0308851	0.0151	-0.8069	0.0142347	0	-0.0929692	0.0383114	0.0152	0.00179	0.333	14
MRPL20-AS1	1	ENSG00000224870	1336164	rs2765015	1	1308982	A	G	0.0459839	-0.111994	0.0438317	0.0106	-0.615504	0.0372906	3.34e-61	0.181955	0.0720609	0.0116	0.0231	0.393	12
ALPL	1	ENSG00000162551	21870381	rs1256331	1	21895008	T	C	0.0813253	-0.0562304	0.0259399	0.0302	0.13329	0.00958326	5.62e-44	-0.421866	0.196962	0.0322	0.002	0.268	20
RSRP1	1	ENSG00000117616	25616716	rs1293259	1	25695835	A	G	0.133936	0.0803944	0.0261788	0.00213	0.158168	0.0123818	2.28e-37	0.508286	0.170229	0.00283	0.028	0.177	16
SMIM12	1	ENSG00000163866	35251877	rs6703979	1	35315737	T	C	0.403414	-0.0621559	0.023739	0.00884	0.375829	0.00892543	0	-0.165383	0.0632863	0.00897	0.0169	0.393	20
OXCT2	1	ENSG00000198754	40236107	rs2300744	1	40246925	G	A	0.0427711	-0.151006	0.055713	0.00672	-0.522534	0.0693771	5e-14	0.288988	0.113314	0.0108	0.00339	0.955	9
LOC101929536	1	ENSG00000261798	40255245	rs11206897	1	40264146	T	C	0.0672691	-0.140061	0.054644	0.0104	-0.452731	0.0676101	2.14e-11	0.309369	0.129239	0.0167	0.0465	0.703	9
PPT1	1	ENSG00000131238	40550877	rs10889147	1	40561471	C	T	0.169679	-0.0859539	0.0332148	0.00966	-1.20536	0.0102914	0	0.0713095	0.0275625	0.00968	0.00576	0.211	20
RLF	1	ENSG00000117000	40666819	rs10889147	1	40561471	C	T	0.169679	-0.0859539	0.0332148	0.00966	-0.08629	0.0123099	2.39e-12	0.996105	0.410313	0.0152	0.0152	0.329	8
SLC5A9	1	ENSG00000117834	48701336	rs850762	1	48736321	A	G	0.183133	0.0702573	0.0314773	0.0256	-0.0885482	0.0139393	2.12e-10	-0.793436	0.376787	0.0352	0.0352	0.813	14
IFI44L	1	ENSG00000137959	79097045	rs11577395	1	79128320	G	A	0.441365	0.0627499	0.0211346	0.00299	0.0503577	0.00808466	4.7e-10	1.24608	0.46493	0.00736	0.00736	0.613	14
GBP1	1	ENSG00000117228	89524522	rs7911	1	89518120	G	A	0.381325	0.0585486	0.0237365	0.0136	-0.0644191	0.00831644	9.48e-15	-0.90887	0.386701	0.0188	0.0188	0.786	20
LRRC8C-DT	1	ENSG00000231999	90073626	rs7542239	1	90312742	G	A	0.241767	-0.0444279	0.0215349	0.0391	0.0776755	0.0105489	1.79e-13	-0.571968	0.287918	0.047	0.0107	0.692	3
EPHX4	1	ENSG00000172031	92512316	rs3862907	1	92496655	C	T	0.0540161	0.11578	0.0472281	0.0142	0.599917	0.0186053	4.2e-228	0.192993	0.0789516	0.0145	0.0161	0.877	20
HIPK1	1	ENSG00000163349	114496120	rs2358996	1	114515717	A	G	0.486546	0.052204	0.0217938	0.0166	0.0765271	0.00815785	6.55e-21	0.682163	0.293923	0.0203	0.0198	0.834	20
ANP32E	1	ENSG00000143401	150199610	rs7521783	1	150143193	C	T	0.0971888	0.068004	0.029316	0.0204	0.214092	0.0108377	7.35e-87	0.31764	0.137873	0.0212	0.031	0.867	20
APH1A	1	ENSG00000117362	150239892	rs3925724	1	150080265	C	T	0.200201	0.0641894	0.0295773	0.03	0.111148	0.0179468	5.9e-10	0.577513	0.281973	0.0405	0.0327	0.706	20
CD244	1	ENSG00000122223	160816321	rs12038419	1	160834007	C	T	0.303213	0.0565028	0.025582	0.0272	0.364938	0.009523	0	0.154828	0.0702158	0.0275	0.0111	0.601	20
ITLN1	1	ENSG00000179914	160850644	rs12039959	1	160827379	A	G	0.313454	0.0651667	0.0262217	0.0129	-0.521525	0.013827	0	-0.124954	0.0503879	0.0131	0.0168	0.387	20
NIT1	1	ENSG00000158793	161091555	rs41270017	1	161088583	G	T	0.0925703	0.0941539	0.0414159	0.023	-0.156641	0.0147674	2.76e-26	-0.601081	0.270404	0.0262	0.0215	0.529	17
PCP4L1	1	ENSG00000248485	161241878	rs7532602	1	161274311	A	G	0.229719	0.0931699	0.0326332	0.0043	0.123124	0.0136006	1.39e-19	0.756717	0.277912	0.00647	0.00519	0.476	13
NUF2	1	ENSG00000143228	163280960	rs1605763	1	163301327	T	C	0.314859	0.0720467	0.0232344	0.00193	-0.0805331	0.00858379	6.47e-21	-0.894622	0.303857	0.00324	0.00445	0.953	19
SFT2D2	1	ENSG00000213064	168203777	rs1003502	1	168255020	A	G	0.434137	0.0550547	0.0213934	0.0101	0.132718	0.00919344	3.06e-47	0.414824	0.163735	0.0113	0.0105	0.554	20
SELP	1	ENSG00000174175	169578759	rs7525461	1	169640109	C	T	0.111245	0.0607389	0.0260155	0.0196	-0.123959	0.00933537	3.09e-40	-0.489993	0.213092	0.0215	0.0167	0.4	20
CRYZL2P	1	ENSG00000242193	177991178	rs7530170	1	178001395	A	G	0.176707	0.073143	0.0325626	0.0247	-0.193728	0.0202513	1.11e-21	-0.377555	0.172655	0.0288	0.00946	0.776	11
TOR1AIP1	1	ENSG00000143337	179869794	rs2777910	1	179900978	T	G	0.138554	-0.0659262	0.0285343	0.0209	0.143965	0.0174948	1.89e-16	-0.457934	0.205868	0.0261	0.00277	0.67	20
CEP350	1	ENSG00000135837	180003944	rs6657347	1	180071784	T	C	0.411847	-0.0443135	0.022093	0.0449	-0.143884	0.00828436	1.44e-67	0.30798	0.154567	0.0463	0.0319	0.16	20
NA	1	ENSG00000243155	180929398	rs12036052	1	181011166	A	G	0.0618474	0.098624	0.0350528	0.0049	-0.269628	0.0309534	3.02e-18	-0.365777	0.136617	0.00742	0.00742	0.337	7
NA	1	ENSG00000264809	182726103	rs2275171	1	182784022	T	C	0.417068	-0.04385	0.0214037	0.0405	-0.195304	0.0232471	4.42e-17	0.224522	0.112803	0.0465	0.0278	0.999	13
ZBTB41	1	ENSG00000177888	197148622	rs4915379	1	197161428	T	C	0.182932	-0.080363	0.035745	0.0246	-0.109605	0.020001	4.25e-08	0.733204	0.352504	0.0375	0.0375	0.823	14
NA	1	ENSG00000261000	206677535	rs3860295	1	206676331	A	G	0.437149	0.0455188	0.0211187	0.0311	0.966933	0.0139714	0	0.0470755	0.0218515	0.0312	0.0361	0.171	20
RPL7AP20	1	ENSG00000234981	206702643	rs3813976	1	206680303	T	C	0.497992	0.0442613	0.021129	0.0362	-0.253741	0.0227926	8.71e-29	-0.174435	0.0847312	0.0395	0.0394	0.324	15
CD34	1	ENSG00000174059	208071170	rs7572	1	208060009	T	C	0.29759	-0.0606017	0.0225722	0.00726	-0.109143	0.00935625	1.92e-31	0.555253	0.212221	0.00889	0.00318	0.772	14
IRF6	1	ENSG00000117595	209969250	rs861019	1	209975386	G	A	0.385944	-0.068881	0.0214819	0.00134	0.37558	0.00778886	0	-0.183399	0.0573228	0.00138	0.0193	0.111	20
UTP25	1	ENSG00000117597	210016131	rs660975	1	210001048	A	C	0.53494	0.0700911	0.0207937	0.00075	0.512965	0.00828393	0	0.136639	0.0405963	0.000763	0.0484	0.439	20
LINC01352	1	ENSG00000238078	221004184	rs11118622	1	221042175	C	T	0.334739	-0.0580038	0.0232269	0.0125	0.551023	0.023314	1.69e-123	-0.105266	0.042387	0.013	0.00684	0.165	20
LOC101927164	1	ENSG00000237101	224411530	rs10916458	1	224380324	G	A	0.0385542	0.170863	0.0771558	0.0268	0.338478	0.0517676	6.22e-11	0.504799	0.240669	0.036	0.036	0.224	4
ERO1B	1	ENSG00000086619	236412087	rs1749556	1	236387498	G	C	0.570281	0.0488662	0.0208081	0.0189	0.210147	0.0079904	1.92e-152	0.232533	0.0994107	0.0193	0.034	0.984	20
CHRM3-AS2	1	ENSG00000233355	239880224	rs12028626	1	239855288	G	A	0.0393574	0.0974826	0.0466271	0.0366	-1.48322	0.0341944	0	-0.0657235	0.0314729	0.0368	0.00447	0.653	14
RAB10	2	ENSG00000084733	26308649	rs6745174	2	26214015	A	G	0.127108	-0.13127	0.0426211	0.00207	0.217745	0.0213471	1.98e-24	-0.602862	0.204467	0.00319	0.0126	0.905	20
NA	2	ENSG00000226491	43025108	rs3816184	2	43015757	G	A	0.141968	-0.0497528	0.023288	0.0326	0.136852	0.022921	2.36e-09	-0.363552	0.180735	0.0443	0.0443	0.967	20
SLC4A5	2	ENSG00000188687	74506955	rs11555696	2	74588605	A	G	0.0106426	-0.14987	0.0635083	0.0183	0.338881	0.0266642	5.26e-37	-0.44225	0.190609	0.0203	0.0203	0.21	4
DCTN1	2	ENSG00000204843	74603747	rs11555696	2	74588605	A	G	0.0106426	-0.14987	0.0635083	0.0183	-0.296483	0.0265733	6.6e-29	0.505493	0.218944	0.021	0.0459	0.425	4
NA	2	ENSG00000231259	87280668	rs17041053	2	87322042	G	A	0.395582	0.0685423	0.0209307	0.00106	0.830064	0.0166957	0	0.0825747	0.0252704	0.00108	0.00777	0.197	18
RPIA	2	ENSG00000153574	89020807	rs6742845	2	89015164	G	C	0.0614458	0.142022	0.0586186	0.0154	-0.54855	0.020112	8.47e-164	-0.258904	0.107282	0.0158	0.0283	0.16	20
NA	2	ENSG00000230006	89085725	rs1825474	2	89100580	C	T	0.053012	0.144786	0.0587032	0.0136	0.45822	0.0223799	3.63e-93	0.315975	0.129038	0.0143	0.0233	0.198	16
NA	2	ENSG00000240040	89135529	rs13396184	2	89055989	A	G	0.0616466	0.141979	0.0586147	0.0154	1.06776	0.0467384	1.62e-115	0.132969	0.0552029	0.016	0.0209	0.454	16
IGKJ5	2	ENSG00000211593	89160098	rs1825474	2	89100580	C	T	0.053012	0.144786	0.0587032	0.0136	0.358546	0.0473328	3.59e-14	0.403814	0.172186	0.019	0.019	0.305	7
IGKV1-16	2	ENSG00000240864	89399603	rs7596685	2	89026775	T	C	0.0542169	0.14203	0.0586189	0.0154	0.451213	0.0470926	9.57e-22	0.314774	0.134004	0.0188	0.00472	0.928	9
IGKV2-26	2	ENSG00000254098	89495950	rs73953216	2	89054182	T	G	0.0548193	0.14207	0.0586184	0.0154	0.47519	0.0499548	1.86e-21	0.298975	0.127299	0.0188	0.0188	0.155	6
IGKV2D-40	2	ENSG00000251039	89890954	rs1825474	2	89100580	C	T	0.053012	0.144786	0.0587032	0.0136	0.444171	0.047201	4.95e-21	0.325969	0.136628	0.017	0.017	0.278	8
IGKV2D-30	2	ENSG00000239571	89976079	rs10180871	2	88989846	G	A	0.1	0.141319	0.0586209	0.0159	0.353883	0.0462448	1.97e-14	0.399338	0.173676	0.0215	0.0215	0.596	4
ZC3H6	2	ENSG00000188177	113065405	rs12711738	2	113030784	C	T	0.672289	-0.05881	0.0207364	0.00457	-0.102306	0.0079434	5.88e-38	0.574842	0.207545	0.00561	0.0242	0.997	20
TTL	2	ENSG00000114999	113264979	rs6718489	2	113280880	T	C	0.306827	-0.0437384	0.0218176	0.045	-0.128009	0.00930418	4.55e-43	0.341683	0.172238	0.0473	0.0296	0.381	20
IL1RN	2	ENSG00000136689	113878192	rs17042917	2	113870663	A	G	0.17751	-0.0608114	0.0279206	0.0294	0.172113	0.0119437	4.45e-47	-0.353322	0.164065	0.0313	0.0416	0.611	20
MTCO3P43	2	ENSG00000227788	120969870	rs12053228	2	120994419	G	A	0.608032	-0.0546053	0.0207928	0.00864	-0.145373	0.022818	1.88e-10	0.375621	0.154705	0.0152	0.0152	0.167	20
CACNB4	2	ENSG00000182389	152822441	rs16830728	2	152981335	T	G	0.263052	-0.0731436	0.0295139	0.0132	0.150678	0.0129198	1.98e-31	-0.485429	0.200247	0.0153	0.0177	0.953	20
FLACC1	2	ENSG00000155749	202187557	rs11679181	2	202162338	T	C	0.321486	-0.0611356	0.020779	0.00326	-0.150992	0.0079889	1.14e-79	0.404894	0.139274	0.00365	0.00313	0.986	20
SCYL2P1	2	ENSG00000213090	202276649	rs2908763	2	202368583	C	T	0.23755	0.0560886	0.0217491	0.00991	-0.101201	0.012004	3.44e-17	-0.55423	0.22474	0.0137	0.00231	0.424	20
STRADB	2	ENSG00000082146	202299075	rs10804115	2	202280233	C	T	0.46004	0.0607668	0.0215975	0.0049	-0.146872	0.0139052	4.45e-26	-0.413739	0.152177	0.00655	0.000492	0.304	20
BMPR2	2	ENSG00000204217	203337066	rs2056145	2	203270092	G	A	0.345181	0.0663354	0.0224512	0.00313	0.308539	0.00897514	5.55e-259	0.214998	0.0730344	0.00324	0.013	0.34	20
IKZF2	2	ENSG00000030419	213940790	rs10932459	2	213897308	C	T	0.237952	-0.0837497	0.0351979	0.0173	-0.126442	0.0135446	1.01e-20	0.662358	0.287272	0.0211	0.0211	0.747	20
RPL37A	2	ENSG00000197756	217403407	rs3087590	2	217367270	A	G	0.0819277	-0.0691226	0.0297343	0.0201	0.186655	0.0115008	3.1e-59	-0.370323	0.160927	0.0214	0.0389	0.896	18
GLB1L	2	ENSG00000163521	220105764	rs35328001	2	220108423	T	C	0.173092	0.0851741	0.0277287	0.00213	-0.743786	0.00991184	0	-0.114514	0.0373117	0.00215	0.0257	0.391	10
SPEG	2	ENSG00000072195	220331288	rs748515	2	220311039	A	C	0.348394	0.0475299	0.0210784	0.0241	-0.125998	0.00809454	1.24e-54	-0.377227	0.169038	0.0256	0.0256	0.632	9
LINC01237	2	ENSG00000233806	242922193	rs6737791	2	242918203	T	C	0.490964	0.0449381	0.0219432	0.0406	-0.767535	0.0160158	0	-0.0585486	0.0286153	0.0408	0.0285	0.999	20
MKRN2	3	ENSG00000075975	12611862	rs113105671	3	12614616	G	T	0.0297189	-0.0922952	0.0423801	0.0294	0.688885	0.0142874	0	-0.133978	0.0615825	0.0296	0.0494	0.255	17
SLC22A14	3	ENSG00000144671	38341925	rs2011	3	38296817	A	G	0.25241	-0.0503677	0.0212076	0.0175	-0.0636295	0.00925871	6.31e-12	0.791577	0.352639	0.0248	0.0248	0.261	13
XYLB	3	ENSG00000093217	38425545	rs7372545	3	38507570	T	G	0.275502	-0.0440209	0.0213271	0.039	0.209838	0.00843738	1.57e-136	-0.209786	0.101986	0.0397	0.0293	0.211	20
ACVR2B-AS1	3	ENSG00000229589	38494414	rs7372545	3	38507570	T	G	0.275502	-0.0440209	0.0213271	0.039	0.144297	0.0120819	7.05e-33	-0.305072	0.149991	0.042	0.0198	0.772	20
ACVR2B	3	ENSG00000114739	38510145	rs7372545	3	38507570	T	G	0.275502	-0.0440209	0.0213271	0.039	0.411281	0.012214	1.45e-248	-0.107034	0.0519526	0.0394	0.0335	0.596	20
IP6K2	3	ENSG00000068745	48751611	rs3172494	3	48731487	T	G	0.108032	-0.064575	0.0255106	0.0114	-0.24189	0.0124478	4.11e-84	0.26696	0.106355	0.0121	0.0217	0.907	20
TWF2	3	ENSG00000247596	52267901	rs34569561	3	52287293	C	T	0.305221	-0.0517653	0.0214591	0.0159	-0.0648825	0.00831721	6.14e-15	0.797831	0.346189	0.0212	0.0344	0.955	20
TWF2-DT	3	ENSG00000243224	52274193	rs610060	3	52273421	G	A	0.488353	-0.0584147	0.0207911	0.00496	-0.289477	0.00931798	6.83e-212	0.201794	0.0721161	0.00514	0.0307	0.994	20
PPM1M	3	ENSG00000164088	52282227	rs6445358	3	52308845	G	C	0.509237	-0.0570328	0.0207848	0.00607	-0.374597	0.00767561	0	0.152251	0.0555734	0.00615	0.0406	0.998	20
WDR82	3	ENSG00000164091	52305236	rs352161	3	52221849	C	A	0.605823	0.0537001	0.0209619	0.0104	0.0942549	0.00837717	2.28e-29	0.569733	0.228088	0.0125	0.0136	0.915	20
GLYCTK	3	ENSG00000168237	52325188	rs9311474	3	52338852	C	T	0.510241	-0.0573186	0.0207837	0.00582	-0.385926	0.00764394	0	0.148522	0.0539344	0.00589	0.0451	1	20
NA	3	ENSG00000242797	52327839	rs610060	3	52273421	G	A	0.488353	-0.0584147	0.0207911	0.00496	-0.270007	0.0226824	1.13e-32	0.216345	0.0791178	0.00625	0.00643	1	20
GNL3	3	ENSG00000163938	52721840	rs2590838	3	52622086	A	G	0.5249	-0.0448576	0.0207814	0.0309	-0.137836	0.00790832	4.95e-68	0.325443	0.151921	0.0322	0.00615	0.704	20
GLT8D1	3	ENSG00000016864	52734276	rs6445535	3	52771468	C	T	0.458434	-0.0505285	0.0210092	0.0162	-0.118882	0.00873798	3.73e-42	0.425031	0.179463	0.0179	0.0158	0.988	20
SPCS1	3	ENSG00000114902	52740576	rs2289247	3	52727257	A	G	0.445984	-0.0507947	0.0210072	0.0156	0.195031	0.00875095	4.96e-110	-0.260445	0.108344	0.0162	0.01	0.705	20
GBE1	3	ENSG00000114480	81675081	rs6792696	3	81874009	A	G	0.3249	-0.0561642	0.021014	0.00752	-0.154265	0.00823107	2.26e-78	0.364076	0.137598	0.00815	0.0185	0.737	20
ABI3BP	3	ENSG00000154175	100590179	rs764684	3	100530856	C	T	0.50502	0.0428167	0.0213708	0.0451	-0.0886156	0.00839576	4.83e-26	-0.483173	0.245469	0.049	0.0454	0.888	20
CD96	3	ENSG00000153283	111322761	rs6771309	3	111343919	C	T	0.284538	-0.0537868	0.0245978	0.0288	0.427366	0.00986179	0	-0.125857	0.05763	0.029	0.0163	0.863	20
ATP6V1A	3	ENSG00000114573	113498384	rs2566963	3	113531849	G	A	0.362249	0.0483157	0.0208606	0.0206	-0.18494	0.0121729	3.95e-52	-0.26125	0.1141	0.022	0.0299	0.693	20
NR1I2	3	ENSG00000144852	119518331	rs3732357	3	119530858	G	A	0.446586	0.0453708	0.0217021	0.0366	-0.0516881	0.00879438	4.17e-09	-0.877781	0.445638	0.0489	0.0489	0.96	20
PDIA5	3	ENSG00000065485	122864991	rs3792369	3	122840731	A	G	0.539357	-0.0505955	0.0213771	0.0179	0.193849	0.0118952	1.05e-59	-0.261005	0.111434	0.0192	0.0228	0.539	20
SEC22A	3	ENSG00000121542	122956875	rs77496368	3	122923739	G	A	0.0427711	0.136665	0.0686954	0.0467	-0.425537	0.0251925	5.21e-64	-0.321159	0.162548	0.0482	0.00358	0.317	6
NUDT16-DT	3	ENSG00000250608	131072127	rs6779782	3	131081171	C	T	0.149799	0.197284	0.0752476	0.00875	-0.933983	0.0547803	3.52e-65	-0.211229	0.0815133	0.00956	0.0116	0.849	20
NUDT16L2P	3	ENSG00000246082	131082354	rs12632774	3	131080881	T	C	0.149799	0.197132	0.0752261	0.00878	-1.09106	0.0231372	0	-0.180679	0.0690541	0.00888	0.0436	0.781	20
P2RY14	3	ENSG00000174944	150963080	rs9814936	3	151004922	G	A	0.0640562	0.0612733	0.0307537	0.0463	-0.412179	0.0105795	0	-0.148657	0.07471	0.0466	0.0181	0.719	20
IL12A	3	ENSG00000168811	159710171	rs4680536	3	159720271	G	A	0.241566	-0.048865	0.0212111	0.0212	-0.0598332	0.00803476	9.56e-14	0.816686	0.37108	0.0277	0.0295	0.758	5
NA	3	ENSG00000183657	171518647	rs4128634	3	171523099	T	C	0.110442	-0.0724412	0.0342421	0.0344	1.01349	0.0314997	4e-227	-0.0714769	0.0338592	0.0348	0.0135	0.3	20
BDH1	3	ENSG00000161267	197268424	rs34708637	3	197269139	C	T	0.358635	0.06046	0.0214351	0.00479	0.159824	0.00930984	4.67e-66	0.378292	0.135915	0.00538	0.0472	0.223	20
NA	3	ENSG00000224450	197912428	rs1880346	3	197822511	C	T	0.321687	0.0603142	0.0214727	0.00497	-0.466348	0.0213121	3.87e-106	-0.129333	0.0464222	0.00534	0.0217	0.377	20
TMEM128	4	ENSG00000132406	4243609	rs2980090	4	4263485	T	C	0.332932	-0.0683151	0.0250278	0.00634	-0.188172	0.0144357	7.72e-39	0.363046	0.13589	0.00755	0.0264	0.991	10
LINC02482	4	ENSG00000251580	6674004	rs2301787	4	6677063	A	G	0.240763	-0.0752029	0.028833	0.0091	-0.767915	0.0248517	1.2e-209	0.0979312	0.0376806	0.00935	0.000771	0.28	16
ENPP7P11	4	ENSG00000250942	9679245	rs10005750	4	9653990	G	C	0.277711	0.055326	0.0234232	0.0182	0.386299	0.0299331	4.2e-38	0.143221	0.0616421	0.0202	0.0418	0.951	20
KLHL5	4	ENSG00000109790	39087568	rs3806735	4	38953128	C	T	0.28755	-0.0573052	0.0211746	0.0068	-0.440891	0.00776147	0	0.129976	0.0480814	0.00687	0.0223	0.623	20
THAP9-AS1	4	ENSG00000251022	83818376	rs6830422	4	83848965	A	G	0.399598	0.0559442	0.0256003	0.0289	-0.725109	0.0203209	7.28e-279	-0.0771528	0.0353716	0.0292	0.0299	0.521	19
THAP9	4	ENSG00000168152	83831479	rs4302451	4	83820170	G	A	0.403213	0.0570695	0.0256397	0.026	0.0578875	0.00960596	1.68e-09	0.98587	0.472171	0.0368	0.0368	0.564	10
DAPP1	4	ENSG00000070190	100764650	rs1896166	4	100833191	T	C	0.462048	-0.0501867	0.021118	0.0175	-0.245454	0.00883525	7.32e-170	0.204465	0.0863508	0.0179	0.025	0.22	20
BBS12	4	ENSG00000181004	123659977	rs309344	4	123644812	A	G	0.13755	-0.0527598	0.0254758	0.0384	0.211327	0.00945956	1.51e-110	-0.24966	0.121069	0.0392	0.0174	0.834	18
FGF2	4	ENSG00000138685	123783627	rs308403	4	123757748	T	C	0.432329	-0.0500757	0.0243957	0.0401	-0.136001	0.00961382	1.97e-45	0.368201	0.181257	0.0422	0.00335	0.711	20
NA	4	ENSG00000179967	140036306	rs17050691	4	140020208	C	T	0.249799	0.0616574	0.0230582	0.0075	0.161961	0.0227224	1.02e-12	0.380693	0.152058	0.0123	0.0123	0.725	12
LOC105377623	4	ENSG00000250326	143980181	rs13111543	4	144184364	T	C	0.0493976	-0.087178	0.0403809	0.0309	0.14115	0.0175038	7.38e-16	-0.617625	0.296159	0.037	0.0219	1	20
FRG1-DT	4	ENSG00000245685	190781458	rs2037947	4	190869273	T	G	0.278916	0.056447	0.0224688	0.012	0.533618	0.0212407	2.83e-139	0.105782	0.0423165	0.0124	0.0203	0.861	19
FRG1	4	ENSG00000109536	190873151	rs2411530	4	190862182	T	C	0.463655	0.0562076	0.0224534	0.0123	-0.10407	0.0130814	1.78e-15	-0.540093	0.226181	0.0169	0.0169	0.998	20
SELENOP	5	ENSG00000250722	42843738	rs4866954	5	42747162	C	T	0.242369	0.0492513	0.021878	0.0244	0.0772651	0.00870495	6.93e-19	0.637433	0.29212	0.0291	0.0291	0.38	16
CD180	5	ENSG00000134061	66485365	rs77760534	5	66500122	T	C	0.145582	0.0782033	0.0287239	0.00648	-0.188886	0.00989119	2.71e-81	-0.414023	0.153608	0.00703	0.0119	0.936	14
EPB41L4A	5	ENSG00000129595	111616575	rs10067709	5	111933873	A	C	0.165663	-0.0634094	0.0275886	0.0215	0.254511	0.0118564	3.22e-102	-0.249142	0.109018	0.0223	0.0392	0.576	20
TMED7	5	ENSG00000134970	114958947	rs400570	5	114951553	A	G	0.428514	-0.0559871	0.0209967	0.00767	0.0759197	0.00798684	1.99e-21	-0.737452	0.28724	0.0102	0.0348	0.881	20
ETF1	5	ENSG00000120705	137860386	rs154073	5	137858067	T	C	0.527108	-0.0636729	0.0217434	0.00341	-0.103843	0.00804785	4.32e-38	0.613165	0.214712	0.00429	0.0302	0.269	20
PCDH1	5	ENSG00000156453	141245874	rs252115	5	141382472	A	G	0.0746988	0.0658784	0.025892	0.0109	-0.115311	0.011088	2.49e-25	-0.571311	0.231164	0.0135	0.047	0.513	16
SFXN1	5	ENSG00000164466	174930405	rs198039	5	174953743	A	G	0.310843	0.0840768	0.0327599	0.0103	-0.367787	0.011029	8e-244	-0.228602	0.0893363	0.0105	0.00608	0.723	20
ZFP62	5	ENSG00000196670	180281448	rs705441	5	180278393	C	G	0.285141	0.0525811	0.0244679	0.0316	0.185464	0.0118273	2.04e-55	0.283512	0.133161	0.0332	0.0369	0.582	12
OR2B6	6	ENSG00000124657	27925489	rs13214703	6	27941387	C	T	0.0176707	0.106671	0.0485025	0.0279	-0.0996	0.0173441	9.32e-09	-1.07099	0.521464	0.04	0.04	0.321	3
HLA-DQB2	6	ENSG00000232629	32727593	rs1063355	6	32627714	T	G	0.440562	-0.0592264	0.0207493	0.00431	-0.59324	0.0126597	0	0.0998355	0.0350411	0.00438	0.0292	0.692	20
GPR166P	6	ENSG00000220349	36705295	rs236449	6	36702843	G	A	0.592369	0.057524	0.0214241	0.00725	0.0540687	0.0097869	3.3e-08	1.06391	0.440557	0.0157	0.0157	0.908	17
TUBBP9	6	ENSG00000220586	39964263	rs2894387	6	39962200	A	T	0.175301	-0.0753409	0.0297217	0.0112	0.835294	0.0265416	2.16e-217	-0.0901968	0.0356975	0.0115	0.0474	0.844	20
GSTA4	6	ENSG00000170899	52851463	rs405729	6	52842781	T	C	0.452008	0.0768587	0.0207458	0.000212	-0.184979	0.00794892	8.72e-120	-0.415499	0.113564	0.000253	0.0086	0.672	20
CILK1	6	ENSG00000112144	52896338	rs222455	6	52896371	C	T	0.248394	0.0545874	0.0229427	0.0173	-0.0565711	0.00899839	3.24e-10	-0.964934	0.433628	0.0261	0.0405	0.216	15
KHDC1	6	ENSG00000135314	73985562	rs10943084	6	73969722	T	C	0.0935743	-0.0791097	0.0326878	0.0155	0.249115	0.0136936	5.97e-74	-0.317563	0.132372	0.0164	0.026	1	20
HMGN3	6	ENSG00000118418	79927684	rs17787027	6	79986247	G	T	0.0333333	0.111027	0.0435365	0.0108	-0.21177	0.0154006	5.04e-43	-0.524281	0.20909	0.0122	0.00117	0.241	20
TTK	6	ENSG00000112742	80732924	rs621506	6	80753871	T	C	0.344779	-0.0648025	0.020708	0.00175	0.0481325	0.00800208	1.8e-09	-1.34634	0.484971	0.0055	0.0055	0.589	14
LINC00222	6	ENSG00000203801	109082001	rs6910666	6	109049607	G	A	0.53996	-0.0556352	0.0207551	0.00735	-0.156136	0.0222936	2.49e-12	0.356326	0.142334	0.0123	0.0123	0.402	11
SESN1	6	ENSG00000080546	109361831	rs7759014	6	109351125	G	A	0.096988	-0.0714572	0.0291919	0.0144	0.599605	0.0113894	0	-0.119174	0.0487378	0.0145	0.0355	0.999	18
SLC16A10	6	ENSG00000112394	111476502	rs17072442	6	111543412	C	A	0.02249	0.294893	0.10386	0.00452	-0.220459	0.0346252	1.93e-10	-1.33763	0.51583	0.00951	0.0378	0.216	5
TRAF3IP2-AS1	6	ENSG00000231889	111862109	rs4947124	6	111895728	G	A	0.126707	-0.0543549	0.0248853	0.0289	-0.0615651	0.0107223	9.37e-09	0.882884	0.43247	0.0412	0.0412	0.397	20
MYB	6	ENSG00000118513	135521382	rs9399137	6	135419018	C	T	0.154016	0.0538626	0.0219862	0.0143	-0.0509377	0.00902	1.63e-08	-1.05742	0.470494	0.0246	0.0246	0.306	13
TMEM181	6	ENSG00000146433	159006964	rs7754383	6	158982201	T	C	0.109839	0.0974823	0.0458619	0.0335	0.133647	0.0152572	1.96e-18	0.729401	0.353115	0.0389	0.0195	0.434	9
PNLDC1	6	ENSG00000146453	160231518	rs4516970	6	160137687	A	G	0.0534137	-0.225096	0.0795477	0.00466	0.335975	0.0272151	5.17e-35	-0.669978	0.242907	0.00581	0.00697	0.818	4
TTLL2	6	ENSG00000120440	167755782	rs9457309	6	167768161	A	G	0.116867	-0.0796918	0.0373077	0.0327	0.222488	0.0135505	1.39e-60	-0.358185	0.169097	0.0342	0.00835	0.676	20
SDK1	7	ENSG00000146555	3824856	rs10256371	7	3690843	G	A	0.236747	0.0494502	0.0227978	0.0301	0.133964	0.0091944	4.35e-48	0.36913	0.172054	0.0319	0.00473	0.985	20
NCF1	7	ENSG00000158517	74195984	rs2267812	7	74138121	C	A	0.122289	0.0673121	0.0271864	0.0133	0.428257	0.0114418	1.31e-306	0.157177	0.0636203	0.0135	0.00439	0.468	12
NCF1C	7	ENSG00000165178	74580146	rs117282715	7	75067858	T	G	0.0459839	0.123036	0.0478348	0.0101	0.988016	0.0323071	2.12e-205	0.124528	0.0485859	0.0104	0.00832	0.328	6
CPSF4	7	ENSG00000160917	99045769	rs6974831	7	99131605	G	A	0.0869478	0.0913942	0.0445779	0.0403	-0.308671	0.022807	9.85e-42	-0.29609	0.146067	0.0427	0.0251	0.439	20
PNPLA8	7	ENSG00000135241	108160488	rs2284291	7	108087080	T	C	0.415261	-0.0483853	0.0211713	0.0223	0.113455	0.00802519	2.23e-45	-0.42647	0.189027	0.0241	0.0226	0.588	20
LINC01393	7	ENSG00000225535	114742690	rs6466505	7	114623566	G	A	0.353213	0.0599335	0.0210893	0.00448	0.0898243	0.0145795	7.23e-10	0.66723	0.258558	0.00986	0.00986	0.137	12
ZC3HAV1L	7	ENSG00000146858	138715613	rs7783270	7	138726383	T	G	0.453614	-0.0496276	0.0208017	0.017	-0.0816685	0.00802686	2.58e-24	0.607671	0.261618	0.0202	0.0403	0.847	20
DEFA4	8	ENSG00000164821	6794602	rs10089687	8	6795851	C	T	0.251205	-0.0553792	0.0271231	0.0412	0.296452	0.021113	8.72e-45	-0.186807	0.0924548	0.0433	0.0442	0.877	9
MFHAS1	8	ENSG00000147324	8696009	rs408459	8	8706332	C	A	0.631526	0.047365	0.0208824	0.0233	0.225044	0.00788625	4.15e-179	0.21047	0.093085	0.0238	0.00498	0.448	20
LINC03022	8	ENSG00000253641	10335779	rs7005363	8	10283748	C	T	0.453012	0.0600079	0.0208491	0.004	0.189841	0.0190084	1.73e-23	0.316096	0.114294	0.00568	0.0139	0.209	20
XKR6	8	ENSG00000171044	10906215	rs4618656	8	10969235	A	T	0.241968	-0.0527555	0.0221533	0.0172	0.168228	0.00810876	1.32e-95	-0.313596	0.132551	0.018	0.0103	0.992	20
NA	8	ENSG00000269918	10963207	rs4618656	8	10969235	A	T	0.241968	-0.0527555	0.0221533	0.0172	-0.639461	0.0175563	1.81e-290	0.0825	0.0347177	0.0175	0.00778	0.992	20
NA	8	ENSG00000255310	10966267	rs4618656	8	10969235	A	T	0.241968	-0.0527555	0.0221533	0.0172	-0.64605	0.0175123	6.42e-298	0.0816586	0.0343618	0.0175	0.00861	0.987	20
NA	8	ENSG00000269899	11703781	rs6995787	8	11694604	C	G	0.24498	0.0579374	0.0263004	0.0276	0.26706	0.0234428	4.58e-30	0.216945	0.100306	0.0306	0.0393	0.404	20
FAM86B2	8	ENSG00000145002	12288414	rs4841678	8	11891329	C	T	0.0556225	-0.179153	0.0843255	0.0336	0.417823	0.0553114	4.22e-14	-0.428778	0.209651	0.0408	0.0153	0.214	8
E2F5	8	ENSG00000133740	86109423	rs7823815	8	86029806	T	C	0.185341	0.131137	0.0615335	0.0331	0.187244	0.0254851	2.02e-13	0.700352	0.342172	0.0407	0.0238	0.998	9
NDRG1	8	ENSG00000104419	134281839	rs2929995	8	134285807	A	G	0.261446	-0.069948	0.0254817	0.00605	-0.315769	0.00895727	3.11e-272	0.221517	0.0809416	0.00621	0.00215	0.21	20
DENND4C	9	ENSG00000137145	19302286	rs7043344	9	19253435	C	T	0.411647	0.048733	0.0211977	0.0215	0.193063	0.00899626	3.65e-102	0.25242	0.110425	0.0223	0.0124	0.713	20
SMC5	9	ENSG00000198887	72921870	rs7848955	9	72756292	A	G	0.0608434	-0.121757	0.0445924	0.00632	-0.275946	0.0269095	1.13e-24	0.441234	0.167228	0.00833	0.00295	0.115	20
DAB2IP	9	ENSG00000136848	124438572	rs10818605	9	124614496	C	T	0.456024	0.0559307	0.0210372	0.00785	-0.0456659	0.00805367	1.43e-08	-1.22478	0.508802	0.0161	0.0161	0.977	16
RC3H2	9	ENSG00000056586	125637198	rs2239540	9	125674995	A	G	0.311847	-0.0599591	0.0287818	0.0372	-0.177801	0.0124066	1.4e-46	0.337225	0.163578	0.0392	0.0111	0.411	19
ZBTB6	9	ENSG00000186130	125672972	rs2239540	9	125674995	A	G	0.311847	-0.0599591	0.0287818	0.0372	-0.164686	0.0125618	2.89e-39	0.364082	0.176961	0.0396	0.00598	0.503	15
LRSAM1	9	ENSG00000148356	130239772	rs10987668	9	130251615	A	C	0.217871	0.0824436	0.031292	0.00842	-0.154973	0.0109843	3.36e-45	-0.531988	0.20541	0.0096	0.0186	0.648	20
MIGA2	9	ENSG00000148343	131816630	rs7042889	9	131795361	C	A	0.207831	0.0932861	0.0417699	0.0255	-0.149137	0.0182208	2.72e-16	-0.625506	0.290316	0.0312	0.0312	0.184	4
SLC2A6	9	ENSG00000160326	136340238	rs3094374	9	136323248	C	T	0.0329317	0.0914165	0.0357691	0.0106	0.186351	0.0270089	5.21e-12	0.490562	0.204691	0.0165	0.00312	0.832	12
CARD9	9	ENSG00000187796	139262244	rs11794847	9	139271747	A	G	0.365261	0.0457629	0.021049	0.0297	0.590152	0.00799173	0	0.0775442	0.0356825	0.0298	0.0287	0.424	20
LINC00200	10	ENSG00000229205	1208160	rs11250298	10	1206798	T	C	0.097992	-0.0799761	0.038309	0.0368	0.271581	0.0213914	6.24e-37	-0.294484	0.142954	0.0394	0.00447	0.496	20
PITRM1-AS1	10	ENSG00000237399	3196994	rs10175	10	3180298	T	C	0.23494	-0.0545307	0.022274	0.0144	0.166782	0.0217692	1.84e-14	-0.326957	0.140204	0.0197	0.0197	0.537	10
ASAH2B	10	ENSG00000204147	52537666	rs4256922	10	52568616	T	C	0.215261	-0.0531683	0.024717	0.0315	0.0840135	0.0119121	1.75e-12	-0.632854	0.307582	0.0396	0.0396	0.946	20
UNC5B	10	ENSG00000107731	73017474	rs9732438	10	72993181	G	T	0.291566	0.0450429	0.0218753	0.0395	0.377677	0.00888238	0	0.119263	0.0579885	0.0397	0.011	0.713	20
NA	10	ENSG00000269772	75880960	rs2131957	10	75866929	C	A	0.599598	-0.0605545	0.0208404	0.00367	-0.172463	0.0191061	1.77e-19	0.351115	0.126946	0.00568	0.00568	0.588	20
ANXA11	10	ENSG00000122359	81937986	rs12763624	10	81924830	T	C	0.127912	0.0571926	0.0248575	0.0214	-0.327328	0.00922876	1.52e-275	-0.174725	0.0761002	0.0217	0.0361	0.947	20
NUTM2A-AS1	10	ENSG00000223482	89032989	rs11202308	10	88799610	G	T	0.100602	-0.0622936	0.03064	0.042	0.429647	0.026728	3.83e-58	-0.144988	0.0718825	0.0437	0.0384	0.469	10
GOT1	10	ENSG00000120053	101173504	rs12253861	10	101190507	A	G	0.171888	0.0999637	0.0359614	0.00544	0.165834	0.0125101	4.17e-40	0.602793	0.221568	0.00652	0.039	0.138	11
DCLRE1A	10	ENSG00000198924	115604315	rs7080052	10	115633237	T	G	0.308835	-0.0925622	0.0268255	0.000559	0.149826	0.00945348	1.43e-56	-0.617796	0.183238	0.000747	0.00961	0.155	11
PNPLA2	11	ENSG00000177666	822237	rs7925131	11	820268	A	G	0.35261	0.0520095	0.0236856	0.0281	0.234252	0.0102957	1.36e-114	0.222024	0.101582	0.0288	0.0346	0.302	20
NA	11	ENSG00000250397	858337	rs3059	11	840319	C	T	0.358233	0.0579568	0.0238828	0.0152	0.232941	0.0223321	1.79e-25	0.248804	0.105265	0.0181	0.034	0.679	16
SEC14L1P1	11	ENSG00000213693	43920096	rs3740984	11	43902894	A	G	0.0608434	-0.180603	0.0869769	0.0379	-0.188551	0.0309618	1.13e-09	0.957845	0.487368	0.0494	0.0494	0.26	3
PHF21A	11	ENSG00000135365	46046928	rs2932512	11	46080899	G	A	0.0925703	-0.126717	0.0455995	0.00545	0.181749	0.0150283	1.14e-33	-0.697207	0.25743	0.00676	0.0209	0.155	18
AGBL2	11	ENSG00000165923	47709042	rs4752791	11	47736023	C	T	0.219478	0.0511896	0.0245338	0.0369	0.0993808	0.0110186	1.89e-19	0.515085	0.253386	0.0421	0.0421	0.958	20
FAM111B	11	ENSG00000189057	58884770	rs11229833	11	58897184	T	C	0.427711	0.0448369	0.0207778	0.0309	-0.0716863	0.00806443	6.16e-19	-0.62546	0.298262	0.036	0.0361	0.997	20
DAGLA	11	ENSG00000134780	61481189	rs1692120	11	61417472	G	A	0.690562	0.0422754	0.0210813	0.0449	-0.120021	0.00797333	3.31e-51	-0.352234	0.177199	0.0468	0.0268	0.892	20
NA	11	ENSG00000173727	65228378	rs1194076	11	65336544	A	C	0.298394	0.0788284	0.0273813	0.00399	0.24288	0.0222748	1.11e-27	0.324557	0.116599	0.00538	0.00184	0.194	20
LTBP3	11	ENSG00000168056	65316338	rs3200401	11	65271832	T	C	0.143976	0.0903431	0.0337624	0.00745	0.402065	0.0101086	0	0.224698	0.0841624	0.00759	0.0223	0.351	20
EHBP1L1	11	ENSG00000173442	65351815	rs10896012	11	65278461	C	T	0.137349	0.0901074	0.0337671	0.00762	-0.140415	0.0126815	1.71e-28	-0.641723	0.247366	0.00948	0.0281	0.373	20
KAT5	11	ENSG00000172977	65483271	rs546202	11	65510024	T	C	0.59759	-0.0582963	0.0209315	0.00535	-0.0556071	0.00806345	5.34e-12	1.04836	0.405956	0.00981	0.00922	0.658	20
RNASEH2C	11	ENSG00000172922	65485392	rs3372	11	65485218	A	G	0.210442	0.064861	0.0228011	0.00445	-0.313866	0.00909681	7.26e-261	-0.206652	0.0728924	0.00458	0.0182	0.124	20
AP5B1	11	ENSG00000254470	65545818	rs546202	11	65510024	T	C	0.59759	-0.0582963	0.0209315	0.00535	-0.108273	0.00895044	1.1e-33	0.538417	0.198378	0.00665	0.00236	0.431	20
SNX32	11	ENSG00000172803	65612739	rs11227332	11	65623739	G	A	0.096988	0.0687021	0.0292736	0.0189	0.369187	0.010198	5.68e-287	0.18609	0.0794584	0.0192	0.00464	0.796	20
CHKA	11	ENSG00000110721	67854618	rs2511470	11	67910783	G	T	0.316265	-0.0430568	0.021372	0.0439	0.080318	0.00819872	1.17e-22	-0.536079	0.271661	0.0485	0.0485	0.69	20
CPT1A	11	ENSG00000110090	68566983	rs3018712	11	68522053	A	G	0.124096	0.11051	0.0407572	0.0067	-0.369261	0.0106313	2.48e-264	-0.299274	0.110711	0.00687	0.00214	0.473	20
ATG16L2	11	ENSG00000168010	72540036	rs7943424	11	72609119	T	C	0.46004	0.0432036	0.0214522	0.044	-0.0951395	0.00867728	5.68e-28	-0.454108	0.229254	0.0476	0.0298	0.603	20
SNORD15B	11	ENSG00000207445	75115537	rs3133186	11	75109868	C	T	0.116265	-0.0716158	0.0326136	0.0281	-0.126691	0.0178589	1.3e-12	0.565278	0.269476	0.0359	0.0359	0.993	6
RPS3	11	ENSG00000149273	75121927	rs3133186	11	75109868	C	T	0.116265	-0.0716158	0.0326136	0.0281	-0.14268	0.0173243	1.78e-16	0.501935	0.236565	0.0339	0.0339	0.977	6
NA	11	ENSG00000255121	118867124	rs11217112	11	118856920	G	A	0.373896	0.0433984	0.0211282	0.04	0.213026	0.0190185	4.03e-29	0.203724	0.100835	0.0433	0.0433	0.323	20
RPS25	11	ENSG00000118181	118887911	rs11217125	11	118889185	C	T	0.270281	0.0483143	0.0238244	0.0426	-0.184419	0.0136298	1.03e-41	-0.261981	0.130629	0.0449	0.0449	0.823	20
GRIK4	11	ENSG00000149403	120621040	rs949055	11	120779520	C	T	0.391165	-0.0550578	0.0222249	0.0132	0.453914	0.0080647	0	-0.121296	0.0490102	0.0133	0.0129	0.962	20
KLRB1	12	ENSG00000111796	9753814	rs7957621	12	10007761	A	G	0.571486	0.0486003	0.0210636	0.021	-0.0479548	0.00796936	1.77e-09	-1.01346	0.470421	0.0312	0.0312	0.758	6
CD69	12	ENSG00000110848	9909289	rs7310410	12	10057441	T	A	0.606627	-0.0551654	0.0227735	0.0154	-0.0512868	0.00840989	1.07e-09	1.07563	0.477789	0.0244	0.0244	0.762	5
BORCS5	12	ENSG00000165714	12564926	rs11054841	12	12509314	A	C	0.620482	0.0722511	0.0207419	0.000495	0.122901	0.00792439	3.01e-54	0.58788	0.172974	0.000677	0.0144	0.186	20
C2CD5	12	ENSG00000111731	22649498	rs7967059	12	22664803	T	C	0.0965863	0.132413	0.0501062	0.00823	0.682089	0.0186904	1.38e-291	0.194129	0.0736523	0.0084	0.0154	0.737	20
NA	12	ENSG00000247934	28329765	rs2169754	12	28340645	G	A	0.446988	-0.0559648	0.0208991	0.00741	0.118247	0.0211943	2.42e-08	-0.473286	0.196044	0.0158	0.0158	0.951	20
ALG10	12	ENSG00000139133	34178922	rs12370197	12	33855020	C	T	0.228715	-0.057174	0.0211149	0.00677	-0.247739	0.0182812	7.75e-42	0.230783	0.0869152	0.00792	0.000221	0.938	20
TWF1	12	ENSG00000151239	44193852	rs6582484	12	44190630	C	T	0.225703	0.0845281	0.0327316	0.00981	0.097453	0.0116143	4.83e-17	0.867373	0.351418	0.0136	0.0136	0.667	20
PPIAP45	12	ENSG00000258116	47735634	rs12317213	12	47760653	A	G	0.10502	0.154596	0.061518	0.012	1.36177	0.0467774	2.55e-186	0.113526	0.0453429	0.0123	0.0025	0.917	17
NA	12	ENSG00000257924	47755627	rs215375	12	47750481	C	T	0.326707	0.0512632	0.0223936	0.0221	0.421026	0.0217773	2.82e-83	0.121758	0.0535598	0.023	0.00366	0.789	20
CCNT1	12	ENSG00000129315	49096464	rs10875867	12	49133725	T	C	0.445181	0.0510548	0.0219559	0.0201	0.0866941	0.00956403	1.25e-19	0.588907	0.261457	0.0243	0.0243	0.557	14
OS9	12	ENSG00000135506	58101539	rs2640629	12	58065448	C	T	0.510442	-0.0522967	0.0214695	0.0149	-0.082119	0.00832461	5.93e-23	0.636841	0.269297	0.018	0.00946	0.739	20
MARCHF9	12	ENSG00000139266	58151535	rs10877011	12	58124992	G	T	0.335944	-0.0523394	0.0217277	0.016	0.069659	0.00838941	1.01e-16	-0.751366	0.324776	0.0207	0.00996	0.789	20
METTL1	12	ENSG00000037897	58164415	rs10877016	12	58167992	G	A	0.376908	-0.0522667	0.021895	0.017	0.117536	0.00975029	1.83e-33	-0.444687	0.189901	0.0192	0.00271	0.95	20
AVIL	12	ENSG00000135407	58201823	rs10431552	12	58178148	A	G	0.363855	-0.052311	0.0218948	0.0169	0.401789	0.0133836	5.24e-198	-0.130195	0.0546656	0.0172	0.0103	0.766	20
NA	12	ENSG00000269903	58208493	rs11172351	12	58213485	T	C	0.339157	-0.0516311	0.0219104	0.0184	0.271614	0.021397	6.38e-37	-0.19009	0.0820457	0.0205	0.0225	0.718	20
BEST3	12	ENSG00000127325	70065198	rs775490	12	70072916	G	T	0.582129	0.0492243	0.0208694	0.0183	0.0448095	0.00819845	4.61e-08	1.09852	0.507254	0.0303	0.0303	0.941	9
METTL25	12	ENSG00000127720	82812645	rs7971746	12	82876379	T	G	0.117068	0.0873044	0.0400326	0.0292	0.296034	0.0124169	1.25e-125	0.294913	0.135794	0.0299	0.0471	0.563	20
CEP290	12	ENSG00000198707	88489393	rs11104947	12	88942980	A	G	0.0269076	-0.148549	0.0676657	0.0281	-0.652375	0.105195	5.59e-10	0.227705	0.110029	0.0385	0.0109	0.771	9
TMTC3	12	ENSG00000139324	88564868	rs79705698	12	88508258	C	T	0.0445783	-0.163829	0.0693492	0.0182	0.462958	0.0427375	2.41e-27	-0.353874	0.153317	0.021	0.00436	0.623	7
VEZT	12	ENSG00000028203	95654044	rs117207609	12	95475771	G	A	0.0564257	0.139529	0.0475376	0.00333	0.30898	0.0171157	7.55e-73	0.451579	0.155874	0.00377	0.0382	0.626	18
HSP90B1	12	ENSG00000166598	104335654	rs11111854	12	104345253	G	A	0.344779	0.0608273	0.0269307	0.0239	-0.0980063	0.015745	4.83e-10	-0.620647	0.292316	0.0337	0.0337	0.407	15
NA	12	ENSG00000257020	122338377	rs4069666	12	122348746	G	A	0.341767	-0.0531345	0.0221531	0.0165	-0.190626	0.0246663	1.09e-14	0.278736	0.12168	0.022	0.022	0.824	20
NA	12	ENSG00000255748	133787509	rs36146434	12	133803551	C	G	0.129317	0.0632195	0.0250326	0.0116	-0.217325	0.0273488	1.92e-15	-0.290899	0.120863	0.0161	0.0481	0.523	8
GTF2F2	13	ENSG00000188342	45776443	rs7987863	13	45694139	T	C	0.0289157	-0.157595	0.0441433	0.000357	0.915686	0.0167168	0	-0.172106	0.0483102	0.000367	0.00608	0.538	6
RNASEH2B	13	ENSG00000136104	51514203	rs41292768	13	51508967	G	T	0.026506	-0.134487	0.0612149	0.028	-1.16529	0.0234015	0	0.11541	0.0525828	0.0282	0.0448	0.386	4
SUGT1	13	ENSG00000165416	53244638	rs4885325	13	53171317	T	C	0.282129	-0.0493495	0.0208577	0.018	-0.136357	0.00813439	4.55e-63	0.361914	0.15448	0.0191	0.0402	0.2	20
NA	14	ENSG00000256379	22371517	rs8014496	14	22368997	T	C	0.161245	0.0857958	0.0255008	0.000767	-0.893735	0.0194872	0	-0.0959969	0.0286095	0.000792	0.0274	0.955	20
TRAV35	14	ENSG00000211814	22690081	rs17198089	14	22696969	G	A	0.0204819	0.131851	0.0540443	0.0147	-0.972094	0.0350232	1.49e-169	-0.135636	0.0558101	0.0151	0.0279	0.836	8
TRAJ2	14	ENSG00000211887	23013047	rs227003	14	23000062	T	C	0.188353	-0.0489647	0.021357	0.0219	0.181372	0.0235787	1.45e-14	-0.269968	0.122871	0.028	0.028	0.459	9
DAD1	14	ENSG00000129562	23045990	rs5742743	14	23056123	A	C	0.140562	-0.0675223	0.0306474	0.0276	0.539749	0.0126028	0	-0.125099	0.0568559	0.0278	0.00454	0.855	8
NYNRIN	14	ENSG00000205978	24878243	rs34077103	14	24869751	T	C	0.145984	-0.0645232	0.0257178	0.0121	0.288479	0.0104595	1.91e-167	-0.223667	0.0895176	0.0125	0.0379	0.459	8
LRR1	14	ENSG00000165501	50073402	rs3007030	14	50086563	C	T	0.428112	0.0626427	0.0243311	0.01	-0.456106	0.00900312	0	-0.137342	0.0534141	0.0101	0.00898	0.319	20
MGAT2	14	ENSG00000168282	50088843	rs3007030	14	50086563	C	T	0.428112	0.0626427	0.0243311	0.01	-0.149283	0.00922717	7.14e-59	-0.419625	0.165038	0.011	0.000941	0.506	20
DNAAF2	14	ENSG00000165506	50096920	rs12890086	14	50199883	A	G	0.163052	0.0569771	0.0236037	0.0158	-0.0889728	0.00996046	4.16e-19	-0.640388	0.274807	0.0198	0.00177	0.843	20
KLHDC1	14	ENSG00000197776	50189846	rs7156717	14	50205773	A	G	0.283333	0.0567879	0.0236149	0.0162	0.0709427	0.00895628	2.36e-15	0.800476	0.347875	0.0214	0.00182	0.999	20
CHURC1	14	ENSG00000258289	65396194	rs4902336	14	65387262	T	C	0.254016	0.0634776	0.0247258	0.0103	1.05537	0.00766215	0	0.0601471	0.0234326	0.0103	0.0073	0.958	20
GPX2	14	ENSG00000176153	65407700	rs4902336	14	65387262	T	C	0.254016	0.0634776	0.0247258	0.0103	-0.129421	0.0100388	4.99e-38	-0.490476	0.194801	0.0118	0.0136	0.878	20
EIF2S1	14	ENSG00000134001	67839973	rs17103832	14	67486170	G	A	0.0140562	0.259936	0.0938054	0.00559	-0.439815	0.0322559	2.47e-42	-0.591012	0.217643	0.00662	0.00272	0.254	3
ACTN1	14	ENSG00000072110	69393508	rs173321	14	69467475	A	G	0.521285	-0.0542305	0.0211291	0.0103	0.102186	0.00814918	4.54e-36	-0.530705	0.211058	0.0119	0.000383	0.374	20
ACYP1	14	ENSG00000119640	75528055	rs6574212	14	75671659	G	A	0.495984	-0.0620099	0.0208437	0.00293	0.0993213	0.008734	5.78e-30	-0.624336	0.216924	0.004	0.00955	0.754	20
DYNC1H1	14	ENSG00000197102	102473997	rs2273440	14	102510874	A	G	0.350602	0.0541244	0.0251099	0.0311	0.0882226	0.0143405	7.65e-10	0.613498	0.301584	0.0419	0.0419	0.654	20
DPH6	15	ENSG00000134146	35673970	rs8031398	15	35651476	G	A	0.309036	0.0578267	0.0273106	0.0342	0.127932	0.0101807	3.24e-36	0.45201	0.216486	0.0368	0.0297	0.666	15
ZSCAN29	15	ENSG00000140265	43656796	rs7181634	15	43643901	G	A	0.136546	-0.0683422	0.030738	0.0262	-0.558808	0.00961043	0	0.1223	0.0550466	0.0263	0.0176	0.656	20
TUBGCP4	15	ENSG00000137822	43680356	rs17780920	15	43662362	T	C	0.135141	-0.0683423	0.030738	0.0262	-0.292899	0.00998417	3.57e-189	0.233331	0.105245	0.0266	0.0205	0.339	20
GATM	15	ENSG00000171766	45673869	rs7164602	15	45671325	G	A	0.450803	0.0511672	0.0224373	0.0226	-0.576781	0.00822595	0	-0.0887117	0.0389215	0.0227	0.0376	0.95	20
SLC30A4	15	ENSG00000104154	45793407	rs1554521	15	45664189	A	T	0.451205	0.0511465	0.0224372	0.0226	-0.0707541	0.00890168	1.89e-15	-0.722877	0.329899	0.0284	0.0284	0.464	17
BLOC1S6	15	ENSG00000104164	45893759	rs12439274	15	45636667	C	T	0.463052	0.0518523	0.0224349	0.0208	0.126826	0.00983376	4.68e-38	0.408846	0.179713	0.0229	0.0163	0.817	19
SNX22	15	ENSG00000157734	64446797	rs12102207	15	64607472	G	A	0.0516064	0.0988055	0.0423872	0.0198	0.123851	0.0161411	1.68e-14	0.797778	0.357689	0.0257	0.0257	0.729	15
PCLAF	15	ENSG00000166803	64668539	rs72756939	15	64509095	C	T	0.0325301	0.0972676	0.0426343	0.0225	0.245447	0.0164851	3.89e-50	0.396288	0.175728	0.0241	0.0187	0.888	17
SPG21	15	ENSG00000090487	65269005	rs11636409	15	65253579	G	A	0.279719	-0.059696	0.0211437	0.00475	-0.0963713	0.00806063	6.05e-33	0.619438	0.225433	0.006	0.0208	0.75	20
NA	15	ENSG00000259641	69936278	rs8026898	15	69991417	A	G	0.315462	-0.0730884	0.0232281	0.00165	-0.186187	0.0219162	1.97e-17	0.392553	0.133039	0.00317	0.00333	0.611	10
LOXL1-AS1	15	ENSG00000261801	74210506	rs4461027	15	74211548	C	T	0.306827	0.042476	0.0208763	0.0419	-0.51976	0.0181027	2.73e-181	-0.0817224	0.040266	0.0424	0.0445	0.798	20
HYKK	15	ENSG00000188266	78814810	rs931794	15	78826180	G	A	0.271084	0.0657271	0.0217235	0.00248	-0.0547641	0.00920869	2.73e-09	-1.20019	0.445061	0.007	0.007	0.791	20
PSMA4	15	ENSG00000041357	78837175	rs931794	15	78826180	G	A	0.271084	0.0657271	0.0217235	0.00248	0.183504	0.00835264	5.63e-107	0.358178	0.119499	0.00272	0.0137	0.473	20
ABHD2	15	ENSG00000140526	89688140	rs28404173	15	89613744	A	G	0.276707	0.075658	0.0287724	0.00855	-0.286332	0.0115795	5.43e-135	-0.264232	0.101053	0.00893	0.0413	0.525	19
PIGQ	16	ENSG00000007541	625565	rs7203694	16	652941	A	G	0.150602	-0.0805949	0.027145	0.00299	0.296755	0.0106326	2.03e-171	-0.271588	0.091989	0.00315	0.013	0.124	20
RAB40C	16	ENSG00000197562	659314	rs7203694	16	652941	A	G	0.150602	-0.0805949	0.027145	0.00299	0.40258	0.011694	1.02e-259	-0.200196	0.067678	0.0031	0.0116	0.602	16
THOC6	16	ENSG00000131652	3075892	rs2717701	16	3066168	C	G	0.28253	0.0557831	0.0215478	0.00963	0.0768297	0.0106256	4.81e-13	0.726061	0.297896	0.0148	0.00774	0.925	20
BICDL2	16	ENSG00000162069	3082305	rs2360166	16	3092825	C	T	0.28253	0.0657741	0.0224801	0.00343	0.463564	0.00968226	0	0.141888	0.0485846	0.0035	0.0205	0.539	20
MMP25	16	ENSG00000008516	3103704	rs2360168	16	3098640	T	G	0.276707	0.0708283	0.0229411	0.00202	0.405196	0.00895687	0	0.1748	0.0567489	0.00207	0.0301	0.884	20
CLEC16A	16	ENSG00000038532	11157195	rs741177	16	11145648	T	C	0.191968	0.0783965	0.029289	0.00744	0.183885	0.012829	1.35e-46	0.426334	0.162032	0.00851	0.025	0.994	20
NA	16	ENSG00000263033	11304203	rs16958108	16	11263856	G	T	0.159639	0.0860858	0.0326842	0.00844	0.277447	0.0326909	2.12e-17	0.310278	0.123346	0.0119	0.0119	0.674	20
NA	16	ENSG00000261560	11975679	rs2192645	16	11928019	T	C	0.63012	0.0436453	0.0208612	0.0364	-0.147975	0.0219932	1.72e-11	-0.294951	0.147637	0.0457	0.0457	0.252	18
ZNF785	16	ENSG00000197162	30591076	rs35695082	16	30792389	C	T	0.065261	0.0675549	0.0273236	0.0134	0.0964753	0.0108948	8.35e-19	0.70023	0.294051	0.0173	0.0222	0.255	20
PRR14	16	ENSG00000156858	30664899	rs8058578	16	30726248	T	C	0.367871	0.0757147	0.0234134	0.00122	-0.11325	0.00870753	1.13e-38	-0.668562	0.213035	0.0017	0.00393	0.576	20
NA	16	ENSG00000261173	47010397	rs2058673	16	47022778	A	G	0.153614	0.0984361	0.0469965	0.0362	-0.389778	0.0470303	1.15e-16	-0.252544	0.124363	0.0423	0.0423	0.961	20
NETO2	16	ENSG00000171208	47144761	rs4967739	16	47060239	T	C	0.0919679	0.106248	0.0471832	0.0243	0.126294	0.0174812	5.03e-13	0.841272	0.391323	0.0316	0.0316	0.989	6
ZFP90	16	ENSG00000184939	68586984	rs1069288	16	68585285	G	C	0.226104	-0.0669345	0.0267118	0.0122	-0.844564	0.00824191	0	0.0792533	0.0316374	0.0122	0.00915	0.129	20
NA	16	ENSG00000262820	68598498	rs11075688	16	68655924	C	T	0.182329	-0.0537892	0.0266982	0.0439	-0.231479	0.0270457	1.14e-17	0.232372	0.11849	0.0499	0.0499	0.215	20
NOB1	16	ENSG00000141101	69782306	rs7191292	16	69669427	A	G	0.622691	0.056203	0.0209377	0.00727	-0.0619421	0.00885266	2.61e-12	-0.907347	0.362041	0.0122	0.0446	0.135	20
WWP2	16	ENSG00000198373	69885926	rs56180453	16	69917682	T	G	0.0309237	0.116603	0.0377458	0.00201	-0.240446	0.0161462	3.73e-50	-0.484944	0.160324	0.00249	0.00363	0.11	18
SF3B3	16	ENSG00000189091	70583255	rs2288491	16	70558039	G	A	0.471888	0.0620191	0.0215657	0.00403	0.183195	0.00797494	9.01e-117	0.338541	0.118639	0.00432	0.0433	0.704	20
NA	16	ENSG00000260023	70610887	rs12597401	16	70602491	G	A	0.47249	0.0620535	0.0215668	0.00401	0.0892014	0.01571	1.36e-08	0.695656	0.271047	0.0103	0.0103	0.257	11
HSDL1	16	ENSG00000103160	84167341	rs12923097	16	84143565	T	A	0.114257	0.0588077	0.0256322	0.0218	0.386368	0.00981592	0	0.152206	0.066454	0.022	0.0274	0.891	20
USP10	16	ENSG00000103194	84773556	rs1874008	16	84940479	T	C	0.180321	0.0928011	0.0244662	0.000149	0.126684	0.0138802	7.04e-20	0.732539	0.209141	0.000461	0.0101	0.366	20
NA	16	ENSG00000269667	86016842	rs6540239	16	86018861	T	C	0.119076	0.0613901	0.0291584	0.0353	0.343492	0.0310802	2.15e-28	0.178724	0.0864148	0.0386	0.0193	0.471	7
PABPN1L	16	ENSG00000205022	88930551	rs76267236	16	88931274	T	C	0.0204819	0.117351	0.0397894	0.00318	0.165716	0.0240887	6.01e-12	0.708147	0.261242	0.00671	0.00671	0.952	14
C17orf113	17	ENSG00000267221	40193933	rs73309793	17	40215747	C	A	0.110442	0.0752686	0.0324447	0.0203	0.162354	0.0285482	1.29e-08	0.463609	0.215828	0.0317	0.0317	0.997	6
MPP3	17	ENSG00000161647	41894352	rs1230397	17	41844689	C	T	0.269478	-0.0600329	0.0238748	0.0119	0.0629611	0.00899598	2.58e-12	-0.953492	0.40293	0.018	0.018	0.999	20
NA	17	ENSG00000267344	43474570	rs1317946	17	43516738	A	C	0.331928	0.0529033	0.0219825	0.0161	0.3144	0.0234365	4.94e-41	0.168267	0.071035	0.0178	0.0178	0.344	4
ARHGAP27	17	ENSG00000159314	43491531	rs1317946	17	43516738	A	C	0.331928	0.0529033	0.0219825	0.0161	0.482043	0.00842289	0	0.109748	0.0456431	0.0162	0.00725	0.262	8
NA	17	ENSG00000131484	43596351	rs17763086	17	43905481	G	T	0.0875502	-0.0851333	0.0376394	0.0237	-0.585484	0.0300147	9.65e-85	0.145407	0.0647184	0.0247	0.0321	0.861	12
NA	17	ENSG00000214425	43603193	rs1396862	17	43902997	A	G	0.085743	-0.0850935	0.0376407	0.0238	-1.23802	0.0184391	0	0.0687337	0.0304213	0.0239	0.00381	0.941	14
NA	17	ENSG00000264070	43663766	rs1876829	17	43911443	C	T	0.085743	-0.085179	0.0376377	0.0236	1.05869	0.0206377	0	-0.0804573	0.0355859	0.0238	0.0112	0.951	13
NA	17	ENSG00000263503	43678970	rs8072451	17	43893716	T	C	0.0931727	-0.0849494	0.0376432	0.024	1.18767	0.0191191	0	-0.0715264	0.031716	0.0241	0.0114	0.96	16
LINC02210	17	ENSG00000204650	43711638	rs17762769	17	43893403	A	G	0.085743	-0.0848365	0.037644	0.0242	0.958334	0.01016	0	-0.088525	0.0392919	0.0243	0.00538	0.83	14
WNT3	17	ENSG00000108379	44875196	rs2074404	17	44865439	G	T	0.312851	-0.0608162	0.0277422	0.0284	0.113156	0.00971414	2.33e-31	-0.537454	0.249471	0.0312	0.0455	0.47	11
EFCAB13-DT	17	ENSG00000263293	45390905	rs3809863	17	45385012	T	C	0.398193	0.0544146	0.020699	0.00857	0.219369	0.0209754	1.34e-25	0.24805	0.097292	0.0108	0.011	0.7	20
NPEPPS	17	ENSG00000141279	45650474	rs4794058	17	45597098	C	T	0.531727	0.0522233	0.0207916	0.012	-0.203667	0.00804479	2.1e-141	-0.256415	0.102588	0.0124	0.00406	0.991	20
KPNB1-DT	17	ENSG00000263766	45704006	rs3809868	17	45750596	G	A	0.454618	0.0543633	0.0207304	0.00873	-0.11187	0.0190716	4.47e-09	-0.48595	0.202983	0.0167	0.0167	0.995	20
TBKBP1	17	ENSG00000198933	45780431	rs4794052	17	45769236	T	C	0.36747	-0.0413754	0.0208066	0.0467	0.582704	0.00741693	0	-0.0710059	0.0357184	0.0468	0.0274	0.409	20
LRRC46	17	ENSG00000141294	45912036	rs2325752	17	45921906	T	C	0.605221	-0.0463109	0.0208511	0.0263	0.200497	0.00787225	4.37e-143	-0.230981	0.104392	0.0269	0.00919	0.472	20
HOXB2	17	ENSG00000173917	46620848	rs4793870	17	46581184	T	C	0.328313	0.0564748	0.0213574	0.00819	-0.798378	0.00692347	0	-0.070737	0.026758	0.0082	0.0379	0.462	20
EEF1DP7	17	ENSG00000263883	61714217	rs9912904	17	61763534	C	A	0.237751	-0.0673995	0.0248789	0.00675	0.0933608	0.012364	4.32e-14	-0.721925	0.283113	0.0108	0.0138	0.997	20
STRADA	17	ENSG00000266173	61799761	rs11079508	17	61750066	C	T	0.236747	-0.0671478	0.0248643	0.00692	0.123259	0.00959932	9.74e-38	-0.54477	0.206137	0.00822	0.0274	0.973	20
CD79B	17	ENSG00000007312	62007907	rs12946669	17	62006007	T	C	0.285542	0.0459569	0.0215022	0.0326	-0.108093	0.00822576	1.92e-39	-0.425161	0.201537	0.0349	0.0331	0.738	20
TEX2	17	ENSG00000136478	62282624	rs10512500	17	62306761	G	T	0.0437751	-0.195891	0.0915549	0.0324	-0.403376	0.0305551	8.59e-40	0.485629	0.229933	0.0347	0.0438	1	5
NA	18	ENSG00000265399	3218835	rs4798075	18	3247256	A	C	0.346185	0.0540396	0.0267946	0.0437	-0.629211	0.0233184	2.31e-160	-0.0858847	0.0427032	0.0443	0.00556	0.293	20
SEC11C	18	ENSG00000166562	56816388	rs4940840	18	56801257	C	T	0.478916	0.0442378	0.0207848	0.0333	-0.147436	0.0119461	5.39e-35	-0.300048	0.143056	0.036	0.00799	0.316	20
TMX3	18	ENSG00000166479	66361730	rs427911	18	66371289	C	T	0.149799	0.0749747	0.0333857	0.0247	0.413596	0.0142281	8.85e-186	0.181275	0.0809612	0.0252	0.000487	0.903	16
CREB3L3	19	ENSG00000060566	4163324	rs350885	19	4147445	A	C	0.240964	-0.0535365	0.0233778	0.022	-0.0835105	0.00984074	2.14e-17	0.641075	0.289952	0.027	0.00888	0.784	5
NA	19	ENSG00000267427	6211441	rs7258848	19	6272952	A	G	0.284137	-0.0610727	0.0296518	0.0394	0.244709	0.0186901	3.61e-39	-0.249573	0.122662	0.0419	0.0419	0.413	12
MLLT1	19	ENSG00000130382	6246462	rs4807854	19	6258557	C	T	0.20241	-0.0662919	0.0285168	0.0201	0.0826716	0.00949092	3.02e-18	-0.80187	0.357013	0.0247	0.0247	0.643	12
PGPEP1	19	ENSG00000130517	18466078	rs10401774	19	18456276	C	T	0.248193	0.0456501	0.0209565	0.0294	-0.168729	0.00959034	2.76e-69	-0.270553	0.125151	0.0306	0.0261	0.243	18
ARMC6	19	ENSG00000105676	19157473	rs6511018	19	19186705	G	A	0.210241	0.0752551	0.0251298	0.00275	-0.123454	0.0102499	2.08e-33	-0.609578	0.209753	0.00366	0.00366	0.718	20
ZNF506	19	ENSG00000081665	19914604	rs4808998	19	19939387	G	A	0.608233	0.0423926	0.0208386	0.0419	0.144427	0.009808	4.43e-49	0.293523	0.145655	0.0439	0.0458	0.782	20
NA	19	ENSG00000267243	29072489	rs58568071	19	29218970	C	T	0.519478	0.0553759	0.0217715	0.011	-0.0667004	0.00957788	3.31e-12	-0.830219	0.347497	0.0169	0.0351	0.536	20
SIRT2	19	ENSG00000068903	39379849	rs2015	19	39369369	G	T	0.51747	-0.0458714	0.0213491	0.0317	0.0760785	0.00816031	1.13e-20	-0.602948	0.287975	0.0363	0.0424	0.397	19
GMFG	19	ENSG00000130755	39826002	rs251905	19	39826597	G	A	0.184137	-0.0796799	0.0356227	0.0253	0.311473	0.0254742	2.23e-34	-0.255816	0.116266	0.0278	0.00741	0.66	13
DEDD2	19	ENSG00000160570	42713521	rs2303652	19	42703833	G	A	0.128715	0.119938	0.0450043	0.0077	0.0844717	0.0136245	5.65e-10	1.41986	0.579908	0.0143	0.0143	0.144	20
LYPD3	19	ENSG00000124466	43967375	rs11668793	19	43976706	A	G	0.178514	0.0466892	0.0234164	0.0462	0.108205	0.00937584	8.22e-31	0.431489	0.219614	0.0494	0.0494	0.22	16
SRRM5	19	ENSG00000226763	44109709	rs304719	19	44108635	G	A	0.278514	0.0551241	0.0214155	0.0101	0.0761497	0.0103254	1.64e-13	0.723891	0.297866	0.0151	0.0151	0.556	20
ZNF428	19	ENSG00000131116	44117698	rs1402326	19	44105462	T	C	0.131526	-0.0678251	0.0282909	0.0165	0.102247	0.0112824	1.27e-19	-0.663343	0.286208	0.0205	0.0452	0.355	15
NA	19	ENSG00000264133	44167377	rs2239374	19	44168281	T	C	0.379116	-0.0885865	0.0269257	0.001	0.192486	0.0285089	1.46e-11	-0.460223	0.155607	0.0031	0.0031	0.863	3
ZNF226	19	ENSG00000167380	44675880	rs10422017	19	44837246	G	A	0.270281	0.0533919	0.0228475	0.0194	0.0842457	0.00837532	8.4e-24	0.633764	0.278423	0.0228	0.0113	0.956	20
ZNF227	19	ENSG00000131115	44726560	rs2279073	19	44739303	T	C	0.580723	-0.0489721	0.0207643	0.0184	0.0968829	0.00795661	4.15e-34	-0.505477	0.218307	0.0206	0.0328	0.73	20
ZNF285	19	ENSG00000267508	44896116	rs117242328	19	44447572	C	T	0.015261	-0.0808094	0.0344193	0.0189	0.128508	0.0211063	1.14e-09	-0.628827	0.28706	0.0285	0.0285	0.515	9
NA	19	ENSG00000211513	47212576	rs313841	19	47223949	A	G	0.0779116	-0.0810234	0.0303971	0.00769	0.441655	0.0267472	3e-61	-0.183454	0.0697165	0.0085	0.0337	0.556	15
CCDC9	19	ENSG00000105321	47767223	rs918434	19	47760229	G	C	0.510643	0.0418906	0.0208031	0.044	0.133376	0.00806953	2.29e-61	0.314078	0.157126	0.0456	0.0337	0.687	8
RASIP1	19	ENSG00000105538	49233911	rs838147	19	49246866	A	G	0.242771	0.0563086	0.0209329	0.00715	0.0811475	0.00803202	5.36e-24	0.693904	0.266948	0.00934	0.0315	0.841	20
GYS1	19	ENSG00000104812	49483974	rs3810176	19	49496786	T	C	0.0676707	-0.06507	0.0300388	0.0303	0.253353	0.0159524	8.47e-57	-0.256836	0.119663	0.0318	0.0348	0.743	15
LOC105372435	19	ENSG00000269194	50312592	rs752522	19	50338453	T	C	0.089759	-0.0699414	0.0345854	0.0431	-0.233979	0.0287112	3.66e-16	0.298921	0.152297	0.0497	0.0497	0.391	12
IL4I1	19	ENSG00000104951	50412853	rs1290754	19	50404939	G	T	0.290161	-0.0572193	0.0217132	0.00841	0.0605097	0.00876519	5.08e-12	-0.945623	0.384094	0.0138	0.0138	0.335	20
VRK3	19	ENSG00000105053	50504463	rs12609054	19	50477675	G	A	0.193574	-0.0778902	0.0293895	0.00804	-0.459361	0.0098147	0	0.169562	0.0640817	0.00814	0.0232	0.873	17
ZNF473	19	ENSG00000142528	50542821	rs12611411	19	50478932	C	T	0.193373	-0.0778894	0.0293895	0.00804	0.128684	0.0100674	2.06e-37	-0.605278	0.233243	0.00946	0.00146	0.975	17
KCNC3	19	ENSG00000131398	50825983	rs676314	19	50865535	G	A	0.383936	0.0500045	0.0223733	0.0254	0.0983406	0.00856312	1.58e-30	0.508483	0.231777	0.0282	0.0185	0.987	15
NAPSB	19	ENSG00000131401	50842538	rs59323905	19	50848025	A	G	0.281325	0.0554896	0.0226003	0.0141	-0.917369	0.0077187	0	-0.0604877	0.0246412	0.0141	0.0287	0.894	16
ZNF600	19	ENSG00000189190	53278746	rs10404486	19	53284135	T	C	0.164458	-0.0538733	0.0265402	0.0424	-0.57776	0.0166121	4.97e-265	0.0932451	0.0460145	0.0427	0.0225	0.396	9
NA	19	ENSG00000268802	54863942	rs2287825	19	54862972	C	A	0.277309	0.0759649	0.0296734	0.0105	-0.799492	0.0228319	1.26e-268	-0.0950164	0.0372144	0.0107	0.000208	0.159	18
A1BG-AS1	19	ENSG00000268895	58862833	rs73572641	19	58852541	C	T	0.134137	-0.137566	0.069633	0.0482	-0.485091	0.0242434	4.58e-89	0.283588	0.144244	0.0493	0.0173	0.968	20
NA	19	ENSG00000268230	58866168	rs1265957	19	58858676	A	G	0.07751	-0.155149	0.0700964	0.0269	-0.403982	0.0366224	2.71e-28	0.384049	0.176972	0.03	0.0311	0.308	20
NA	19	ENSG00000268049	58870167	rs1268538	19	58853363	T	C	0.133735	-0.153644	0.069784	0.0277	-0.489418	0.0427536	2.42e-30	0.313932	0.145199	0.0306	0.00899	0.853	20
SLC52A3	20	ENSG00000101276	744927	rs7351978	20	737052	T	C	0.270683	0.0637701	0.0214664	0.00297	0.108653	0.00956757	6.89e-30	0.586914	0.204216	0.00405	0.00405	0.648	12
ZNF343	20	ENSG00000088876	2483905	rs6106883	20	2496499	A	G	0.544378	-0.0564062	0.0213812	0.00834	0.142507	0.00807945	1.25e-69	-0.395814	0.151705	0.00908	0.0338	0.712	9
CDC25B	20	ENSG00000101224	3777170	rs1010608	20	3784593	A	G	0.272289	-0.07468	0.0262208	0.0044	-0.358069	0.00909811	0	0.208563	0.0734199	0.0045	0.00572	0.272	13
MAVS	20	ENSG00000088888	3838383	rs16988997	20	3845860	A	G	0.165261	0.0741341	0.0324737	0.0224	0.350296	0.0110113	4.38e-222	0.211633	0.0929419	0.0228	0.0016	0.349	20
NAA20	20	ENSG00000173418	20006029	rs16981480	20	20031632	C	T	0.114859	0.142677	0.0544452	0.00878	-0.150011	0.0149601	1.16e-23	-0.951111	0.375131	0.0112	0.01	0.941	12
L3MBTL1	20	ENSG00000185513	42157955	rs8116134	20	42174700	T	C	0.284538	0.0538548	0.0210575	0.0105	-0.0525494	0.00882116	2.57e-09	-1.02484	0.436086	0.0188	0.0187	0.658	12
MOCS3	20	ENSG00000124217	49576591	rs6096210	20	49583367	G	A	0.111245	-0.0779628	0.0370734	0.0355	-0.146856	0.0139005	4.34e-26	0.53088	0.2574	0.0392	0.0392	0.773	17
RPL23P2	21	ENSG00000176054	30370144	rs7282843	21	30475226	G	A	0.483133	0.0525399	0.0207764	0.0114	0.138394	0.0213737	9.48e-11	0.379639	0.161168	0.0185	0.0417	0.747	20
MAP3K7CL	21	ENSG00000156265	30499001	rs2251381	21	30530692	G	T	0.40743	0.0500599	0.0207896	0.016	0.251999	0.00873987	8.21e-183	0.198651	0.0827859	0.0164	0.0389	0.737	20
YBEY	21	ENSG00000182362	47711958	rs13047780	21	47733570	T	C	0.299398	-0.0500668	0.0243321	0.0396	0.753985	0.00948048	0	-0.0664029	0.0322821	0.0397	0.0128	0.469	20
IGLV8-61	22	ENSG00000211638	22453366	rs13056557	22	22483153	A	G	0.340562	0.0670937	0.0213378	0.00166	-0.474366	0.0097808	0	-0.141439	0.0450762	0.0017	0.00613	0.253	11
IGLV1-44	22	ENSG00000211651	22735425	rs6519260	22	22733401	C	T	0.158233	0.0878227	0.0351157	0.0124	-0.36156	0.0194036	1.72e-77	-0.2429	0.0979937	0.0132	0.0132	0.836	5
SYN3	22	ENSG00000185666	33181448	rs2285089	22	32898291	A	G	0.508032	-0.0481804	0.0209486	0.0215	0.0612024	0.00841641	3.55e-13	-0.78723	0.358996	0.0283	0.0283	0.69	14
NA	22	ENSG00000183473	37604320	rs13053175	22	37613309	T	C	0.232731	0.0751784	0.0222161	0.000714	-0.157795	0.00820603	2.11e-82	-0.47643	0.142954	0.00086	0.0176	0.462	20
MICALL1	22	ENSG00000100139	38320246	rs139852	22	38283605	G	A	0.209639	-0.0569682	0.0215947	0.00834	0.0905946	0.00833023	1.51e-27	-0.628825	0.245279	0.0104	0.0325	0.888	20
SGSM3	22	ENSG00000100359	40786358	rs28676471	22	40775481	A	C	0.014257	-0.205165	0.0644587	0.00146	0.175323	0.0183442	1.21e-21	-1.17021	0.387509	0.00253	0.00684	0.408	6
WBP2NL	22	ENSG00000183066	42424594	rs1062753	22	42392811	A	G	0.259237	0.0609439	0.029845	0.0412	-0.10359	0.00904794	2.38e-30	-0.588319	0.292654	0.0444	0.0421	0.437	20
NA	22	ENSG00000260708	47158125	rs12389	22	47158179	A	G	0.301807	-0.0530433	0.0218208	0.0151	-0.827684	0.0167698	0	0.0640864	0.0263956	0.0152	0.0129	0.718	20
