# Supplementary material for: Causal Gene Identification and Biomarker Prioritization in Periodontitis via Integrative Multiomics and Mendelian Randomization
Source: Mediators Inflamm. 2025 Nov 24;2025:6044837. doi: 10.1155/mi/6044837 (PMC12668852; doi:10.1155/mi/6044837)
Supplement: Supporting Information 3 — Table S2. Differentially expressed genes between periodontitis and normal gingival tissues. [file 6044837.f3.xls]

## Sheet: supplementary tables 2
supplementary table 2. Differentially expressed genes between periodontitis and normal gingival tissues.
id	logFC	AveExpr	t	P.Value	adj.P.Val	B
UCP1	3.15218	1.68314	12.6665	9.91e-11	2.46e-05	14.4168
C1orf115	1.72566	3.15395	11.3245	6.6e-10	8.19e-05	12.7188
TRPC4	2.78492	1.92467	11.0379	1.01e-09	8.37e-05	12.3303
CLDN5	2.09934	2.21858	10.6467	1.84e-09	8.91e-05	11.7844
SLC8A3	2.81723	2.37206	10.5578	2.11e-09	8.91e-05	11.6577
TMEM255B	2.49466	5.26757	10.2695	3.31e-09	0.00011753	11.2402
LIMS2	1.86849	3.12072	9.94493	5.57e-09	0.000173048	10.7575
SLC19A3	2.74171	3.69688	9.81776	6.86e-09	0.000187549	10.5647
RP1-29C18.9	1.25527	1.02595	9.7589	7.55e-09	0.000187549	10.4747
MAF	-2.37795	5.09592	-9.65771	8.92e-09	0.000201449	10.319
TSPAN12	2.7147	2.83568	9.57076	1.03e-08	0.000203374	10.1841
SALL1	3.69091	2.32446	9.507	1.15e-08	0.000203374	10.0845
SORBS2	1.49457	4.40224	9.39203	1.39e-08	0.000219164	9.90358
SNAP25	2.64297	2.55445	9.38297	1.41e-08	0.000219164	9.88925
USHBP1	2.13196	4.554	9.26542	1.72e-08	0.000251717	9.70225
NPR1	1.22753	1.35389	9.18327	1.98e-08	0.00026165	9.57043
UNC13A	4.38145	4.10734	9.17755	2e-08	0.00026165	9.56122
SAMD14	3.2005	3.7863	8.93995	3.02e-08	0.000360093	9.17451
TBXA2R	3.16112	3.38328	8.88474	3.32e-08	0.000372173	9.08353
SHE	2.57988	4.44682	8.8472	3.55e-08	0.000372173	9.02141
PEAR1	2.1304	3.01765	8.77255	4.04e-08	0.000372173	8.89731
THSD7A	3.56351	5.14434	8.77228	4.04e-08	0.000372173	8.89685
LMO2	1.60659	3.01068	8.69507	4.64e-08	0.000411322	8.76766
TPBGL	2.89998	2.36054	8.5583	5.91e-08	0.00050661	8.5367
SOX17	1.6747	1.58273	8.46337	7.01e-08	0.0005683	8.37482
SEMA6B	3.21229	6.4263	8.44099	7.3e-08	0.0005683	8.33646
ZBTB46	1.43996	4.1372	8.41762	7.62e-08	0.0005683	8.29635
SLC9A3R2	2.08639	6.91018	8.36775	8.34e-08	0.0005683	8.21045
TREML2	3.85712	3.86361	8.36535	8.37e-08	0.0005683	8.20631
GJA5	3.95108	3.4047	8.31084	9.24e-08	0.00060427	8.11198
SH2B2	1.97864	5.05484	8.28131	9.75e-08	0.000609513	8.0607
IL3RA	1.72947	2.6085	8.24486	1.04e-07	0.000616675	7.99724
TMEM204	2.60253	5.42418	8.14994	1.24e-07	0.000678408	7.83106
TIE1	3.09415	6.75842	8.1429	1.26e-07	0.000678408	7.81867
S1PR1	3.30211	5.39313	8.13166	1.28e-07	0.000678408	7.7989
TFPI	3.07145	6.18621	8.0544	1.48e-07	0.000735636	7.66244
SMAD6	1.0962	6.3478	7.94894	1.8e-07	0.000790977	7.47478
MEIS1	-1.64298	1.73927	-7.94726	1.81e-07	0.000790977	7.47177
TNFAIP6	5.44789	4.60488	7.93082	1.86e-07	0.000790977	7.44236
SLC22A4	1.89334	4.14994	7.92477	1.88e-07	0.000790977	7.43153
PTPRB	2.48081	3.76951	7.90845	1.94e-07	0.000790977	7.40228
SELP	4.32834	7.03951	7.88493	2.03e-07	0.000790977	7.36006
PDCD4	-1.48402	4.30718	-7.8842	2.03e-07	0.000790977	7.35875
GJC1	2.35107	2.5493	7.82638	2.27e-07	0.000830264	7.2546
TBX2	3.50273	4.80584	7.79597	2.4e-07	0.000830264	7.19963
CTDSPL	-1.34827	2.57557	-7.79264	2.42e-07	0.000830264	7.19361
TM4SF18	2.78076	5.76818	7.76945	2.52e-07	0.000830264	7.15158
TCTEX1D1	2.44857	2.70248	7.75996	2.57e-07	0.000830264	7.13435
SHC2	1.94262	5.73936	7.7578	2.58e-07	0.000830264	7.13043
PIEZO2	2.57453	2.87857	7.75479	2.6e-07	0.000830264	7.12497
FAR2	1.66006	4.43686	7.74998	2.62e-07	0.000830264	7.11624
GNG11	1.91844	2.79421	7.74214	2.66e-07	0.000830264	7.10199
SLC2A10	3.57405	5.89575	7.73347	2.7e-07	0.000830264	7.08622
SOX18	1.90146	1.76234	7.71492	2.8e-07	0.000830264	7.05244
NFIX	-2.16774	3.94727	-7.71253	2.81e-07	0.000830264	7.0481
TRIB3	2.03761	5.65346	7.69933	2.88e-07	0.000830264	7.02403
SEMA3G	2.8648	6.12181	7.69807	2.89e-07	0.000830264	7.02171
TEK	3.30754	6.64322	7.69422	2.91e-07	0.000830264	7.0147
EEF2K	-1.48404	4.42879	-7.689	2.94e-07	0.000830264	7.00517
BCL11B	-1.40931	2.2215	-7.67627	3.01e-07	0.000830704	6.98191
ZNF385D	1.92794	1.53786	7.63814	3.24e-07	0.000860737	6.91212
RAMP2	1.93779	2.34417	7.63033	3.29e-07	0.000860737	6.89779
GPC1	-1.79825	2.75275	-7.62902	3.3e-07	0.000860737	6.89539
ADGRL4	2.57583	3.14547	7.62447	3.33e-07	0.000860737	6.88704
CAMK1D	-1.09772	2.88466	-7.59323	3.53e-07	0.000866919	6.82963
PDE10A	1.38056	1.45248	7.59062	3.55e-07	0.000866919	6.82482
EGFL7	1.70203	2.03173	7.57266	3.67e-07	0.000866919	6.79174
NOVA2	1.47423	1.51095	7.55364	3.81e-07	0.000866919	6.75667
SCN1B	2.65797	4.69997	7.54468	3.88e-07	0.000866919	6.74012
EXOC3L2	1.1004	1.18673	7.54452	3.88e-07	0.000866919	6.73982
CDC42EP2	1.99921	2.26273	7.53798	3.93e-07	0.000866919	6.72774
VAV3	-2.40881	6.03409	-7.53206	3.97e-07	0.000866919	6.71679
ACVRL1	2.51198	2.56224	7.5297	3.99e-07	0.000866919	6.71242
RUNDC3B	1.79394	3.89481	7.52241	4.05e-07	0.000866919	6.69894
PCDH17	2.77958	2.16964	7.49846	4.24e-07	0.00087134	6.65457
CD34	2.39091	4.50511	7.49803	4.24e-07	0.00087134	6.65378
LRIG3	-2.06517	4.89144	-7.49754	4.24e-07	0.00087134	6.65287
FCN3	1.49715	1.66059	7.48706	4.33e-07	0.000874415	6.63343
TRIM55	3.63258	2.5599	7.47715	4.41e-07	0.000877299	6.61503
KDR	2.55243	3.12757	7.46661	4.51e-07	0.000879215	6.59545
MTUS1	-1.1958	4.93111	-7.4596	4.57e-07	0.000879427	6.5824
RNF157	2.06464	2.03847	7.41679	4.96e-07	0.000937357	6.50265
ACKR1	2.48428	2.90627	7.41089	5.02e-07	0.000937357	6.49164
STARD8	2.52546	4.26002	7.40702	5.06e-07	0.000937371	6.48441
TOX2	3.00168	4.35627	7.39219	5.2e-07	0.000950567	6.4567
SSH2	1.50561	5.7534	7.38666	5.26e-07	0.000953824	6.44635
TNFRSF10C	4.82465	5.10867	7.34925	5.66e-07	0.00100386	6.37626
MYCT1	1.58837	1.78337	7.34007	5.76e-07	0.00101473	6.35904
PLEKHN1	-1.14477	1.48205	-7.29192	6.33e-07	0.00106682	6.26844
TDRD10	1.68361	3.00602	7.28271	6.44e-07	0.00106682	6.25107
OSBPL1A	-1.14983	1.93267	-7.28169	6.46e-07	0.00106682	6.24916
BBOX1	-2.0495	2.20566	-7.27279	6.57e-07	0.00106682	6.23237
SLC2A6	4.12042	5.42029	7.26963	6.61e-07	0.00106682	6.2264
MECOM	1.82397	2.39486	7.26724	6.64e-07	0.00106682	6.22188
TREM1	4.94221	5.06462	7.26603	6.66e-07	0.00106682	6.2196
SNAI1	2.7868	3.19121	7.24985	6.87e-07	0.00109415	6.18902
TSPAN11	4.72854	4.39481	7.24348	6.96e-07	0.00110086	6.17696
LPIN3	-1.74683	2.71851	-7.23375	7.09e-07	0.00110713	6.15856
SH2D3C	2.81396	6.38583	7.23095	7.13e-07	0.00110713	6.15324
TRPC6	1.81781	2.82961	7.21884	7.3e-07	0.00110817	6.1303
TNFRSF8	2.51962	2.8472	7.21779	7.32e-07	0.00110817	6.12832
SENCR	2.73547	2.61667	7.21138	7.41e-07	0.00110817	6.11617
ST8SIA4	2.80011	3.5921	7.20934	7.44e-07	0.00110817	6.1123
EPHX2	-1.22347	1.32415	-7.2004	7.57e-07	0.00110825	6.09533
SMPDL3B	3.6852	4.48682	7.17951	7.89e-07	0.00110935	6.05562
CD163L1	2.66408	2.31385	7.17861	7.9e-07	0.00110935	6.05393
TPTE2	3.74979	2.2737	7.1545	8.29e-07	0.00112147	6.00803
BBS2	-1.16152	2.76215	-7.15345	8.31e-07	0.00112147	6.00603
SELE	4.66992	8.71679	7.1461	8.43e-07	0.00112382	5.99202
CDH5	2.64122	3.019	7.14302	8.48e-07	0.00112382	5.98615
TMEM71	3.39253	4.29509	7.13498	8.62e-07	0.00113053	5.97081
FNDC4	1.59054	2.525	7.11694	8.93e-07	0.00113769	5.93637
SHISA2	2.54361	3.28514	7.11329	8.99e-07	0.00113982	5.9294
TMEM150B	2.97063	2.25381	7.10956	9.06e-07	0.00114245	5.92226
PODXL	2.67845	5.87006	7.09958	9.24e-07	0.00115299	5.90317
UBXN10	1.5093	2.49404	7.09155	9.39e-07	0.00115299	5.88781
NFIC	-1.19529	3.2467	-7.08615	9.49e-07	0.00115299	5.87745
C8orf4	1.99333	1.9164	7.07758	9.65e-07	0.00115299	5.86105
RAMP3	1.91132	1.80168	7.07744	9.66e-07	0.00115299	5.86077
ACVR1B	-1.01274	2.23481	-7.06815	9.84e-07	0.00115299	5.84296
PITPNA	-1.30587	5.47038	-7.06639	9.87e-07	0.00115299	5.83958
ITGA7	1.85318	2.3788	7.05939	1e-06	0.00115665	5.82616
TRPA1	5.27543	3.79461	7.05458	1.01e-06	0.00115665	5.81692
TESC	2.41405	3.43106	7.03752	1.05e-06	0.00115665	5.78415
NOL4L	1.9455	3.4093	7.03561	1.05e-06	0.00115665	5.78047
IP6K2	-1.24402	3.97882	-7.03484	1.05e-06	0.00115665	5.77899
TLR4	4.0833	6.20873	7.02957	1.06e-06	0.00115665	5.76885
ROBO4	2.17958	2.88582	7.02687	1.07e-06	0.00115665	5.76367
SGIP1	3.28189	5.41748	7.02415	1.07e-06	0.00115665	5.75843
NES	2.05393	3.04702	7.02113	1.08e-06	0.00115665	5.75262
TNFRSF11B	2.49392	3.79963	7.01911	1.08e-06	0.00115665	5.74872
ESAM	2.16234	2.50003	7.00879	1.11e-06	0.00115665	5.72884
TMEM156	4.11701	3.86052	7.0073	1.11e-06	0.00115665	5.72597
SLC16A4	2.24456	4.29451	7.0014	1.12e-06	0.00116274	5.71461
TAGAP	3.63825	4.25453	6.99686	1.13e-06	0.00116362	5.70586
HSPA12B	1.29248	1.20721	6.99271	1.14e-06	0.00116727	5.69784
SLCO1C1	2.25658	2.15933	6.98936	1.15e-06	0.00116727	5.69139
FBXO27	-1.00055	1.17706	-6.98505	1.16e-06	0.00116727	5.68307
PCAT19	1.17621	0.929552	6.9787	1.18e-06	0.0011739	5.6708
SCARF1	2.13051	7.06741	6.9778	1.18e-06	0.0011739	5.66907
DCHS1	2.60081	3.51769	6.96987	1.2e-06	0.0011739	5.65374
SLC6A1	3.10936	2.83017	6.96773	1.2e-06	0.0011739	5.64961
TBXAS1	2.89117	6.24077	6.96654	1.2e-06	0.0011739	5.64731
TRIB1	2.19463	8.70097	6.96622	1.21e-06	0.0011739	5.6467
CCDC6	-1.0033	3.55728	-6.95938	1.22e-06	0.0011774	5.63347
TMEM8A	1.91393	7.75204	6.95894	1.22e-06	0.0011774	5.63261
GJA4	2.03497	1.5345	6.93384	1.29e-06	0.00120995	5.58403
GATM	-1.07134	1.35036	-6.92431	1.31e-06	0.00121273	5.56556
SLAMF1	3.60912	4.95317	6.91827	1.33e-06	0.00121273	5.55383
GTF2IRD1	-1.37332	2.50178	-6.91826	1.33e-06	0.00121273	5.55382
SLC39A8	3.37176	7.85622	6.91597	1.33e-06	0.00121273	5.54937
TNFRSF9	3.80811	4.21097	6.91416	1.34e-06	0.00121273	5.54587
NOS3	1.45548	1.38499	6.89845	1.38e-06	0.0012366	5.51535
BCL11A	-1.35653	2.22265	-6.89315	1.4e-06	0.0012366	5.50506
SHROOM4	2.34648	7.70046	6.88988	1.4e-06	0.0012366	5.49871
PEBP1	-1.06323	6.1019	-6.88974	1.4e-06	0.0012366	5.49844
ALAD	-1.23046	3.80549	-6.88867	1.41e-06	0.0012366	5.49635
ST3GAL4-AS1	1.38462	2.31143	6.88689	1.41e-06	0.0012366	5.49288
RHOJ	1.80935	1.78729	6.87641	1.44e-06	0.00124716	5.4725
AHNAK2	-2.4134	5.79388	-6.87544	1.45e-06	0.00124716	5.47061
CXorf36	1.82112	2.2174	6.86334	1.48e-06	0.00126853	5.44705
MSC	3.32958	2.96056	6.84566	1.54e-06	0.00127258	5.41258
IGLV3-10	4.12972	2.36892	6.84516	1.54e-06	0.00127258	5.41161
SIGLEC5	3.012	3.38934	6.82574	1.6e-06	0.00130601	5.3737
TXN	-2.44336	7.56317	-6.82117	1.61e-06	0.0013133	5.36477
SHANK3	1.45977	7.29703	6.81974	1.62e-06	0.0013133	5.36198
TGM2	5.81333	7.09598	6.81379	1.64e-06	0.00131676	5.35035
DLC1	2.40119	3.67526	6.80951	1.65e-06	0.00132082	5.34197
S1PR4	3.40626	4.1654	6.79852	1.69e-06	0.00132282	5.32047
CXCR1	2.84441	3.09335	6.79714	1.69e-06	0.00132282	5.31777
TLL2	2.34546	1.84388	6.79519	1.7e-06	0.00132386	5.31396
LGR4	-1.93915	3.4328	-6.79143	1.71e-06	0.00132851	5.30659
PLEKHG5	-1.27542	2.05298	-6.79037	1.72e-06	0.00132851	5.30452
CTD-2228K2.7	-1.89982	2.52296	-6.7794	1.76e-06	0.00134643	5.28301
FGFR2	-2.04575	3.10273	-6.77916	1.76e-06	0.00134643	5.28255
AUTS2	-1.03411	2.76295	-6.77209	1.78e-06	0.00135749	5.26867
ACTA2	2.38972	3.95573	6.76758	1.8e-06	0.00136576	5.25983
ZNF395	-1.51143	3.78947	-6.7597	1.83e-06	0.00137483	5.24437
ADSSL1	-1.04419	0.996574	-6.75329	1.85e-06	0.00137483	5.23178
GTF3C1	-1.07827	3.9255	-6.74913	1.87e-06	0.00137483	5.22362
TEX41	2.26761	2.3933	6.74837	1.87e-06	0.00137483	5.22213
GIPC3	1.23777	0.986952	6.73422	1.92e-06	0.00139294	5.19429
DGKA	-1.4262	7.17789	-6.73231	1.93e-06	0.00139294	5.19054
SERPINI1	2.79078	5.30038	6.73124	1.94e-06	0.00139294	5.18844
NID1	4.5081	6.89823	6.71844	1.99e-06	0.00141798	5.16324
C1orf204	-1.0879	0.900664	-6.71513	2e-06	0.00141939	5.15673
SSBP2	-1.23375	2.79189	-6.71267	2.01e-06	0.00142217	5.15189
COL17A1	-3.17157	6.17354	-6.71137	2.02e-06	0.00142217	5.14932
ARHGEF15	1.53924	1.58396	6.70944	2.02e-06	0.00142372	5.14552
TBX15	2.30496	2.55045	6.69866	2.07e-06	0.00143786	5.12428
ID2	-1.48475	2.74291	-6.68963	2.11e-06	0.00144545	5.10647
CTNNBIP1	-2.08145	3.53582	-6.68596	2.12e-06	0.0014523	5.09921
SCARA5	4.69478	6.03676	6.6834	2.13e-06	0.00145589	5.09416
CLSTN1	-1.2848	4.6913	-6.66559	2.21e-06	0.00148638	5.05899
TNFRSF10D	1.9155	6.81614	6.66474	2.22e-06	0.00148638	5.0573
EFS	-1.85775	3.38428	-6.6639	2.22e-06	0.00148638	5.05563
NPIPB5	-1.20703	3.81397	-6.65685	2.25e-06	0.00149583	5.04169
DLX4	-1.08945	0.844442	-6.64424	2.31e-06	0.00151024	5.01674
LYVE1	2.14336	1.4794	6.63845	2.34e-06	0.00151024	5.00528
GJA1	-1.61676	5.78162	-6.63733	2.34e-06	0.00151024	5.00305
AHCYL2	-1.36151	3.00246	-6.6367	2.35e-06	0.00151024	5.0018
EBF1	2.20577	2.3455	6.63167	2.37e-06	0.00151502	4.99184
NPIPB4	-1.0259	2.76183	-6.63011	2.38e-06	0.00151502	4.98875
EMCN	1.59201	1.85824	6.6222	2.42e-06	0.00152804	4.97306
EXPH5	-2.525	2.33263	-6.6197	2.43e-06	0.00152804	4.96811
CASS4	1.85444	1.61517	6.61578	2.45e-06	0.00152874	4.96034
PHYHD1	-1.35971	1.36842	-6.61444	2.46e-06	0.00152911	4.95767
ANKRD6	-1.20519	1.84449	-6.59965	2.53e-06	0.00155662	4.92832
REEP4	-1.12538	2.40985	-6.59796	2.54e-06	0.00155817	4.92496
SGCA	1.36711	0.774993	6.5854	2.61e-06	0.00158082	4.89999
KRT1	-5.96997	5.01244	-6.58296	2.62e-06	0.00158082	4.89515
RWDD2A	1.68308	5.77612	6.57929	2.64e-06	0.00158082	4.88785
RTEL1-TNFRSF6B	1.05793	8.48722	6.57643	2.65e-06	0.00158082	4.88215
MTMR11	-1.10069	2.03403	-6.57539	2.66e-06	0.00158082	4.88009
PXDN	3.81792	4.58605	6.56655	2.71e-06	0.00159572	4.8625
LHX6	1.13173	0.842358	6.56547	2.72e-06	0.00159572	4.86035
SEC14L1	2.09167	9.45721	6.56113	2.74e-06	0.00160521	4.85169
SAMSN1	3.47308	6.00272	6.55458	2.78e-06	0.00160797	4.83866
KCTD1	-1.41138	2.02917	-6.53763	2.88e-06	0.00164584	4.80485
HGSNAT	-1.01789	4.9858	-6.52569	2.95e-06	0.00167905	4.78103
RASSF8	1.64423	3.30634	6.51645	3e-06	0.00170739	4.76258
GYPC	2.74153	2.88567	6.5112	3.04e-06	0.00171168	4.75208
SMAP2	1.81025	9.31776	6.50989	3.04e-06	0.00171168	4.74945
CASZ1	-1.47035	2.06725	-6.50695	3.06e-06	0.00171168	4.74359
PGAP2	-1.03651	2.17204	-6.50468	3.08e-06	0.00171168	4.73903
RGS5	2.68867	3.39894	6.50366	3.08e-06	0.00171168	4.737
SLC2A14	3.10095	3.79473	6.49785	3.12e-06	0.00171539	4.72538
MCTP1	1.74673	2.07321	6.49782	3.12e-06	0.00171539	4.72531
LINC00654	1.38348	1.518	6.49534	3.14e-06	0.00171872	4.72036
SFMBT2	3.41942	6.13883	6.49474	3.14e-06	0.00171872	4.71915
PLD1	-1.13649	2.82402	-6.48916	3.18e-06	0.00173124	4.70799
NIPAL2	-1.17095	3.68195	-6.4853	3.2e-06	0.00173124	4.70025
MAP3K6	-1.21353	2.53563	-6.48358	3.21e-06	0.00173124	4.69681
CSF3	3.59058	2.21809	6.48147	3.23e-06	0.00173124	4.69259
TACC2	-2.13763	4.86492	-6.48014	3.24e-06	0.00173124	4.68992
IGHV3-49	3.88867	2.34268	6.46842	3.32e-06	0.00175292	4.66644
IVNS1ABP	-1.18896	5.85115	-6.46517	3.34e-06	0.00175675	4.65992
GGT5	2.91322	3.43333	6.46353	3.35e-06	0.00175675	4.65663
FLT1	2.02973	2.57488	6.46268	3.36e-06	0.00175675	4.65492
VIM-AS1	1.55775	1.89404	6.45257	3.43e-06	0.00175994	4.63465
SLC17A9	4.77928	6.41399	6.44844	3.46e-06	0.00176312	4.62634
RASL12	1.78269	1.481	6.44604	3.47e-06	0.00176476	4.62154
TSPAN13	1.48838	7.68171	6.44522	3.48e-06	0.00176476	4.61989
PIK3CG	2.72282	2.92244	6.43532	3.55e-06	0.00179051	4.60001
PLXNB1	-1.95235	3.61546	-6.42686	3.61e-06	0.00180485	4.583
EPHB3	-1.51412	2.82498	-6.42583	3.62e-06	0.00180485	4.58093
CPEB2	-1.40572	2.60918	-6.4225	3.65e-06	0.00180485	4.57422
TWIST2	2.41238	5.53132	6.4196	3.67e-06	0.00181045	4.56838
TBX2-AS1	1.51087	1.50813	6.41909	3.67e-06	0.00181045	4.56736
PTN	-1.60755	3.2173	-6.41792	3.68e-06	0.00181122	4.56502
GSTO2	-1.45367	1.57685	-6.41603	3.7e-06	0.00181477	4.5612
IGHV3-74	3.56887	2.08848	6.41145	3.73e-06	0.00182571	4.55199
LDB1	-1.33358	5.80165	-6.41036	3.74e-06	0.00182571	4.54979
SH2D2A	2.29237	4.73246	6.41028	3.74e-06	0.00182571	4.54963
CELSR2	-1.99746	6.42376	-6.40327	3.8e-06	0.00184212	4.53553
JAK3	3.36421	4.1565	6.40219	3.8e-06	0.00184212	4.53335
BICD2	-1.5773	4.32686	-6.39461	3.86e-06	0.00185687	4.51807
CD93	3.00745	3.21762	6.38528	3.94e-06	0.00188229	4.49926
TSPAN18	3.00271	5.7772	6.38179	3.97e-06	0.00189235	4.49222
ATL2	-1.17828	3.64302	-6.3779	4e-06	0.00190042	4.48437
RNH1	-1.0748	4.0908	-6.37678	4.01e-06	0.00190119	4.48213
VANGL2	-1.67689	3.34755	-6.37482	4.03e-06	0.00190533	4.47816
MINK1	-1.4095	5.76847	-6.3689	4.08e-06	0.00192487	4.46621
FPR2	3.01195	1.83908	6.36255	4.13e-06	0.00193248	4.4534
TNFRSF6B	4.75013	3.36017	6.36135	4.14e-06	0.00193369	4.45097
SHD	1.16017	0.665722	6.35886	4.16e-06	0.00193647	4.44593
RYR2	2.92085	3.6055	6.35647	4.18e-06	0.00194246	4.44112
SGCE	3.17998	4.12514	6.34835	4.25e-06	0.00196824	4.4247
PLCH2	-1.63368	2.45597	-6.34698	4.27e-06	0.00197019	4.42193
FRAS1	-1.11303	1.3489	-6.3408	4.32e-06	0.00198491	4.40944
RP11-426C22.4	1.42765	1.44512	6.33769	4.35e-06	0.00199022	4.40313
RASGRF2	1.71596	1.8452	6.33541	4.37e-06	0.00199601	4.39852
TMEM200C	2.87184	2.26	6.33162	4.41e-06	0.00200155	4.39085
KRT76	-6.76103	5.66054	-6.33136	4.41e-06	0.00200155	4.39033
TNFSF8	3.45565	3.7821	6.32915	4.43e-06	0.00200155	4.38585
TLR9	2.769	5.03138	6.32882	4.43e-06	0.00200155	4.38518
BCL6B	1.52361	1.2581	6.32562	4.46e-06	0.00200165	4.37872
MAGI2-AS3	1.22618	3.31683	6.32534	4.46e-06	0.00200165	4.37815
LDB2	1.52448	1.7309	6.32335	4.48e-06	0.00200575	4.37411
TMEM55A	1.35812	5.72515	6.32131	4.5e-06	0.00200575	4.36997
FAM49A	1.54146	3.20919	6.31992	4.51e-06	0.00200575	4.36716
EPHB6	-1.88074	1.93385	-6.31832	4.53e-06	0.00200575	4.36392
ZNF69	1.23575	1.68934	6.316	4.55e-06	0.00200832	4.35922
BOC	-2.03238	1.9896	-6.30039	4.7e-06	0.00206749	4.32759
RARG	-1.40806	4.33881	-6.29915	4.71e-06	0.00206921	4.32506
BLCAP	-1.12536	3.64103	-6.2967	4.74e-06	0.0020725	4.32009
VAV1	3.18813	4.33992	6.2946	4.76e-06	0.0020743	4.31584
C4A	3.61341	3.46015	6.28983	4.81e-06	0.00207754	4.30614
RP4-737E23.2	-1.35442	1.02166	-6.28914	4.81e-06	0.00207754	4.30475
KRT3	-5.31642	3.88305	-6.28742	4.83e-06	0.00207754	4.30126
MGP	2.50781	2.52583	6.28717	4.83e-06	0.00207754	4.30075
TOR4A	1.42958	7.08287	6.28544	4.85e-06	0.00207754	4.29723
ZNF273	-3.02232	6.02074	-6.28471	4.86e-06	0.00207754	4.29576
RGS12	-1.41603	4.68955	-6.28332	4.87e-06	0.00208001	4.29293
GOLGA6L10	-1.30846	1.58989	-6.27682	4.94e-06	0.0020912	4.27972
IGLV2-8	5.98143	3.85439	6.27618	4.95e-06	0.0020912	4.27843
ACAP3	-1.7583	5.09054	-6.27568	4.95e-06	0.0020912	4.27742
SLC5A4	2.10786	2.69748	6.27504	4.96e-06	0.0020912	4.27611
SH2B3	2.60213	7.82875	6.27413	4.97e-06	0.00209161	4.27427
SRGN	3.8689	4.97757	6.26886	5.02e-06	0.00210853	4.26356
SOD1	-1.15205	6.2667	-6.2666	5.05e-06	0.00211052	4.25897
LINC00888	1.40106	1.11698	6.26487	5.06e-06	0.00211464	4.25545
RPH3A	2.43255	1.65973	6.26247	5.09e-06	0.00212171	4.25057
BAG1	-1.09911	4.06539	-6.26033	5.11e-06	0.00212768	4.24621
SELPLG	3.26029	7.82275	6.2571	5.15e-06	0.00213782	4.23964
GSTA4	-2.12216	2.63786	-6.25271	5.2e-06	0.00214041	4.23071
TLR2	2.23	7.26334	6.24901	5.24e-06	0.0021464	4.22317
CD200	1.90577	1.55001	6.24781	5.25e-06	0.00214825	4.22074
ZBTB7C	-2.37394	6.66945	-6.24631	5.27e-06	0.00215146	4.21769
DHRS9	2.73237	3.64384	6.24483	5.28e-06	0.00215459	4.21468
TBC1D1	1.70415	5.36263	6.2419	5.31e-06	0.00216297	4.2087
ABCB6	-1.34839	2.32753	-6.23959	5.34e-06	0.00216297	4.20401
WAS	2.56656	3.64118	6.23933	5.34e-06	0.00216297	4.20348
CDC42BPG	-2.25769	4.28271	-6.23699	5.37e-06	0.00216297	4.1987
SLC7A7	4.04279	6.25735	6.23676	5.37e-06	0.00216297	4.19823
ZNF385A	-1.64574	4.63155	-6.22864	5.46e-06	0.00218725	4.1817
DACT2	-2.20488	1.85696	-6.22794	5.47e-06	0.00218725	4.18026
NPIPB3	-1.03481	2.14735	-6.22638	5.49e-06	0.00218725	4.17709
TMIGD3	2.41565	2.23214	6.22476	5.51e-06	0.00218725	4.17378
DYNLT3	-1.2637	3.95142	-6.2247	5.51e-06	0.00218725	4.17367
DYSF	2.83067	3.57528	6.22453	5.51e-06	0.00218725	4.17332
LANCL1	-1.21676	5.89952	-6.22305	5.53e-06	0.00219057	4.1703
SNAI3	2.5718	3.74575	6.22094	5.55e-06	0.00219153	4.16599
TMEM163	2.91117	3.36836	6.22057	5.56e-06	0.00219153	4.16524
TCL1A	2.69682	2.44972	6.21889	5.58e-06	0.00219388	4.16181
SPRY4	1.88259	2.4459	6.21262	5.65e-06	0.00219629	4.14901
HTATIP2	-1.17651	4.46404	-6.21215	5.66e-06	0.00219629	4.14807
RSPO3	3.1432	2.60192	6.21019	5.68e-06	0.00219629	4.14407
ENTPD1	2.35334	3.41235	6.208	5.71e-06	0.00219629	4.1396
ZNF711	-1.15092	1.10846	-6.20765	5.71e-06	0.00219629	4.13889
TLR1	2.32375	6.36311	6.20516	5.74e-06	0.00220412	4.1338
PMP22	2.31479	3.39341	6.20078	5.79e-06	0.00221645	4.12486
MAPK13	-1.29604	4.72304	-6.2	5.8e-06	0.00221645	4.12325
MXI1	-1.3301	3.57879	-6.19804	5.83e-06	0.00221646	4.11926
SEL1L3	3.95849	8.60825	6.19591	5.85e-06	0.00221646	4.1149
S1PR2	1.42304	5.62999	6.19053	5.92e-06	0.00223497	4.10392
AHDC1	-1.76264	4.21916	-6.18717	5.96e-06	0.00224552	4.09705
LPAR6	-1.40169	3.58814	-6.18568	5.98e-06	0.00224763	4.09401
TNFRSF1B	3.34445	7.92534	6.18479	5.99e-06	0.00224845	4.09219
SLC45A4	1.41728	7.05088	6.17566	6.11e-06	0.00227949	4.07353
NOTCH4	1.45451	2.29462	6.17541	6.11e-06	0.00227949	4.07301
RASGRP3	2.33269	2.407	6.17425	6.13e-06	0.00228164	4.07064
ZDHHC2	1.7129	3.11206	6.17345	6.14e-06	0.00228164	4.06899
FZD4	1.58018	2.51411	6.17197	6.16e-06	0.00228164	4.06597
ZNF154	1.68731	2.59213	6.17129	6.16e-06	0.00228164	4.06459
LINC00528	1.7684	1.7429	6.17047	6.17e-06	0.00228164	4.06291
TNFRSF4	3.10714	3.56009	6.17014	6.18e-06	0.00228164	4.06223
IGSF9	-2.17765	2.22262	-6.17	6.18e-06	0.00228164	4.06193
TINAGL1	3.60259	7.10245	6.16571	6.24e-06	0.00229701	4.05316
ADGRF5	2.19373	2.23066	6.1634	6.27e-06	0.00229701	4.04844
SPPL3	-1.14599	4.94063	-6.1624	6.28e-06	0.00229701	4.04639
MTMR9LP	1.37096	2.1467	6.15663	6.36e-06	0.002299	4.03456
PLEKHH3	-1.26207	2.89649	-6.1539	6.39e-06	0.00230221	4.02898
ARHGEF28	-1.50689	3.46992	-6.15364	6.4e-06	0.00230221	4.02845
HNRNPDL	-1.00314	6.15584	-6.15116	6.43e-06	0.00230221	4.02336
OLFM1	1.2363	1.78255	6.14956	6.45e-06	0.00230461	4.02009
ALPL	2.20405	1.76541	6.14678	6.49e-06	0.00230971	4.0144
CAMSAP1	-1.08309	4.43809	-6.14621	6.5e-06	0.00230971	4.01322
RP5-1039K5.12	-1.00236	1.93972	-6.14433	6.52e-06	0.00231503	4.00937
SMO	-1.76404	6.44162	-6.14376	6.53e-06	0.00231503	4.00821
SLC25A20	1.06431	6.29944	6.14261	6.55e-06	0.00231596	4.00584
RNASE6	2.30094	2.82145	6.14183	6.56e-06	0.00231596	4.00424
PAG1	2.05066	4.21094	6.14087	6.57e-06	0.00231596	4.00229
VIPR1	-1.34547	1.04579	-6.13735	6.62e-06	0.00232663	3.99507
IGLC6	4.50946	2.73277	6.13218	6.69e-06	0.00234553	3.98446
RP11-443P15.2	-1.24184	0.912269	-6.12643	6.78e-06	0.00235259	3.97267
CHL1	-2.43118	4.12212	-6.1253	6.79e-06	0.00235259	3.97034
DDR1	-1.79169	4.6941	-6.12529	6.79e-06	0.00235259	3.97032
ROBO2	-1.01137	1.27277	-6.12422	6.81e-06	0.00235259	3.96812
IGLV4-69	3.75325	2.24932	6.12407	6.81e-06	0.00235259	3.96781
NHSL2	1.41893	1.32323	6.1236	6.82e-06	0.00235259	3.96685
SELL	4.95946	6.8989	6.12201	6.84e-06	0.00235259	3.96358
MIR4435-2HG	1.44527	2.27468	6.12015	6.87e-06	0.00235259	3.95977
SYTL1	-1.46486	4.73478	-6.11888	6.88e-06	0.00235259	3.95717
CSF2RB	3.16589	2.80397	6.11594	6.93e-06	0.00236076	3.95113
TPM1	2.8891	8.03139	6.11452	6.95e-06	0.00236461	3.94821
MTCL1	-2.19383	3.43585	-6.10995	7.02e-06	0.00237119	3.93883
SH3KBP1	2.44626	7.35837	6.10606	7.07e-06	0.00237797	3.93083
TNFSF11	3.94925	3.27311	6.10473	7.09e-06	0.00238144	3.9281
CTGF	3.94548	4.40925	6.10307	7.12e-06	0.00238627	3.92469
CIDEB	-1.07996	1.33691	-6.10249	7.13e-06	0.00238627	3.9235
SLC35G2	1.18588	5.08575	6.09993	7.17e-06	0.00239572	3.91824
CCDC69	3.09606	4.26028	6.0969	7.21e-06	0.00240169	3.91202
COL4A6	-1.13329	1.14103	-6.08932	7.33e-06	0.00242429	3.89642
DISC1	1.15503	1.48814	6.08702	7.36e-06	0.00243054	3.8917
HSPA2	-1.92855	2.45137	-6.08561	7.39e-06	0.00243222	3.8888
CDHR1	-3.81985	4.35647	-6.08527	7.39e-06	0.00243222	3.88808
PTPRF	-1.80534	7.21488	-6.08373	7.42e-06	0.00243367	3.88493
BNIPL	-2.80794	3.34232	-6.07737	7.52e-06	0.00244621	3.87183
PIM2	4.1266	4.21885	6.07696	7.52e-06	0.00244621	3.87099
ECSCR	1.06924	0.874548	6.07361	7.58e-06	0.00245719	3.86409
POU2F2	2.57639	2.14053	6.07129	7.61e-06	0.00246605	3.85932
ERG	1.15565	1.85583	6.06939	7.64e-06	0.00247282	3.85539
CXCL14	-3.33161	6.89501	-6.06863	7.66e-06	0.00247357	3.85383
PITPNM3	-1.89634	2.7727	-6.06762	7.67e-06	0.00247563	3.85176
ELOVL4	-1.48565	1.30044	-6.06657	7.69e-06	0.00247794	3.84959
CALCRL	1.84885	3.18708	6.06091	7.78e-06	0.00249487	3.83794
HSD17B11	1.79274	2.56611	6.0496	7.97e-06	0.00252796	3.81461
KLHL21	-1.20312	3.9913	-6.04864	7.99e-06	0.00252796	3.81264
PHLPP1	-1.3329	3.25974	-6.04805	8e-06	0.00252796	3.81143
ITGA1	2.27077	2.28545	6.0472	8.01e-06	0.00252934	3.80966
DYNLL1	-1.34369	6.49568	-6.04648	8.03e-06	0.00252996	3.80819
ZNF281	1.15456	5.93952	6.04307	8.08e-06	0.00253868	3.80115
SLAMF6	4.15822	5.78514	6.03913	8.15e-06	0.00255513	3.79301
FAP	3.40694	3.34873	6.03808	8.17e-06	0.00255513	3.79084
ZBP1	4.17191	3.56911	6.03721	8.18e-06	0.00255513	3.78905
THY1	4.27803	8.08203	6.03706	8.19e-06	0.00255513	3.78874
LGALS7	-3.47287	4.04245	-6.03472	8.23e-06	0.00255907	3.78392
MAMDC2	-1.56642	1.47317	-6.03456	8.23e-06	0.00255907	3.78359
ZNF275	2.30755	4.97699	6.03353	8.25e-06	0.00255916	3.78145
IL7R	3.33628	3.57243	6.03337	8.25e-06	0.00255916	3.78112
CLEC14A	1.41604	1.71044	6.03147	8.28e-06	0.00256097	3.7772
LIN7A	1.10587	0.823286	6.03127	8.29e-06	0.00256097	3.7768
TRPS1	-1.64763	7.50387	-6.03016	8.31e-06	0.00256384	3.7745
RAI14	2.112	3.74583	6.02803	8.35e-06	0.00256904	3.7701
ARHGAP29	1.36405	1.3068	6.02564	8.39e-06	0.00257404	3.76516
THEMIS2	4.16692	6.86304	6.02537	8.39e-06	0.00257404	3.76462
PCTP	1.03092	2.08142	6.02306	8.43e-06	0.00258354	3.75984
FLI1	2.15048	2.73074	6.01777	8.53e-06	0.00259989	3.74892
HLF	-3.01917	3.23442	-6.01707	8.54e-06	0.00260058	3.74747
GMFG	2.01454	1.94246	6.01083	8.66e-06	0.00262565	3.73457
AFAP1L1	1.04476	2.2475	6.00643	8.74e-06	0.00264669	3.72546
NCF4	2.5812	2.40825	5.99771	8.9e-06	0.00267353	3.70744
DBI	-1.67655	4.48124	-5.99475	8.96e-06	0.00267353	3.70131
SEMA7A	2.78869	5.86346	5.99444	8.96e-06	0.00267353	3.70067
KTN1	-1.05379	4.08553	-5.99316	8.99e-06	0.00267353	3.69802
FAM189A2	-1.05093	1.00627	-5.99294	8.99e-06	0.00267353	3.69756
NDRG4	-1.54706	3.82288	-5.99286	8.99e-06	0.00267353	3.69739
KIAA0895L	-1.036	2.32762	-5.99141	9.02e-06	0.00267353	3.6944
FOXF1	1.52086	1.17497	5.99135	9.02e-06	0.00267353	3.69428
JCHAIN	3.75048	2.57221	5.98663	9.11e-06	0.00268548	3.68449
P2RY6	1.89397	1.73619	5.98393	9.17e-06	0.00268985	3.67891
NHSL1	-1.38043	3.02044	-5.98336	9.18e-06	0.00268985	3.67772
KIF21B	2.3128	2.59043	5.98312	9.18e-06	0.00268985	3.67724
ENTPD7	1.16456	2.78461	5.98049	9.23e-06	0.00269855	3.67178
NCF1C	1.9255	1.48397	5.97995	9.24e-06	0.00269855	3.67067
CSPG4P12	-1.52532	1.75604	-5.97786	9.29e-06	0.00270741	3.66633
FAM117B	-2.06891	4.43058	-5.97332	9.38e-06	0.00271097	3.65693
FAM83H-AS1	-1.62672	2.42601	-5.97265	9.39e-06	0.00271097	3.65555
WFDC1	1.65127	2.48536	5.97218	9.4e-06	0.00271097	3.65456
GRAMD1A	1.73058	3.88854	5.97202	9.4e-06	0.00271097	3.65424
ARAP2	-1.64636	3.54124	-5.97176	9.41e-06	0.00271097	3.65371
FGD5	1.91406	2.5562	5.97122	9.42e-06	0.002711	3.65257
IGKV2-30	5.14244	3.25695	5.96917	9.46e-06	0.00271939	3.64832
ALDH2	-1.5005	3.87386	-5.96776	9.49e-06	0.00271939	3.64541
MASP1	1.60883	1.20673	5.95942	9.66e-06	0.00274501	3.62813
ALDH3A2	-1.56702	4.65677	-5.95642	9.72e-06	0.00275852	3.62189
IL17RE	-1.39256	1.59435	-5.95512	9.75e-06	0.00275852	3.61921
SSX2IP	-1.3518	2.23998	-5.95382	9.77e-06	0.00275852	3.61649
SCAMP5	3.31272	6.52673	5.9515	9.82e-06	0.00275852	3.61168
IL17RC	-1.04179	2.93442	-5.95142	9.82e-06	0.00275852	3.61152
IGHA2	6.06673	4.60548	5.94875	9.88e-06	0.00276391	3.60597
JAG1	-1.25205	4.94717	-5.94823	9.89e-06	0.00276391	3.6049
SELM	2.14066	7.21511	5.94481	9.96e-06	0.00276879	3.59779
KRT15	-3.43084	6.25834	-5.94477	9.96e-06	0.00276879	3.59773
PTGR1	-1.63321	3.22351	-5.94396	9.98e-06	0.00277003	3.59604
SLC16A3	3.4081	7.45064	5.94352	9.99e-06	0.00277003	3.59512
NISCH	-1.04699	4.23138	-5.94017	1.01e-05	0.00278366	3.58818
ENG	2.74364	3.76876	5.93476	1.02e-05	0.00279624	3.57694
TMEM26	2.78577	2.53727	5.9333	1.02e-05	0.0027999	3.57389
PREX2	1.10829	1.05888	5.92986	1.03e-05	0.00281118	3.56676
ICAM2	1.77301	1.24088	5.92751	1.03e-05	0.00282227	3.56187
CD302	1.2331	1.73466	5.92609	1.04e-05	0.00282264	3.55892
PPP1R16B	2.56802	3.37264	5.92499	1.04e-05	0.00282264	3.55664
DLX5	-1.48073	1.35234	-5.92464	1.04e-05	0.00282264	3.55592
NEFL	-1.96332	1.49912	-5.92456	1.04e-05	0.00282264	3.55574
ZNF512B	-1.15213	6.49101	-5.92437	1.04e-05	0.00282264	3.55534
HYAL2	1.04266	4.4259	5.9192	1.05e-05	0.00283772	3.54459
CD9	-1.32836	5.28939	-5.91798	1.06e-05	0.00283772	3.54206
GPM6B	1.27037	2.25118	5.90848	1.08e-05	0.00288148	3.52231
IL1RL2	-1.10353	0.969279	-5.9079	1.08e-05	0.00288148	3.5211
C9orf9	-1.07838	1.52932	-5.90606	1.08e-05	0.00288493	3.51727
KIAA1671	-1.27508	2.99931	-5.90365	1.09e-05	0.00289676	3.51224
SIX1	2.98822	3.40303	5.90241	1.09e-05	0.00289761	3.50966
SFRP2	4.25325	7.41109	5.90197	1.09e-05	0.00289761	3.50875
IGHV3-7	5.49799	3.47771	5.90174	1.09e-05	0.00289761	3.50828
FAM213A	-1.65449	4.48361	-5.89793	1.1e-05	0.00290438	3.50035
FAM65C	1.41288	1.05415	5.89647	1.1e-05	0.0029104	3.4973
TNS2	1.67209	8.44386	5.89432	1.11e-05	0.00291759	3.49284
SLA	2.92034	5.52792	5.88796	1.13e-05	0.00295089	3.47959
FPR1	3.01186	2.17179	5.88368	1.14e-05	0.00295977	3.47067
KIFC2	-1.84909	4.85419	-5.88142	1.14e-05	0.00296482	3.46596
IGLJ2	4.63094	2.88292	5.87476	1.16e-05	0.00298919	3.45207
TMCC1-AS1	1.9467	3.13827	5.87383	1.16e-05	0.00299152	3.45014
ARHGEF4	-2.17117	3.61589	-5.86931	1.17e-05	0.00300814	3.44071
RP6-159A1.4	3.83788	4.6007	5.86864	1.17e-05	0.00300938	3.43931
SLIT1	1.98205	1.96362	5.86397	1.18e-05	0.00302715	3.42957
FAM101B	1.81292	2.55481	5.8598	1.2e-05	0.00304292	3.42088
ZBTB7B	-1.25174	8.38717	-5.8535	1.21e-05	0.00306593	3.40774
P2RY1	-1.76338	2.4672	-5.85078	1.22e-05	0.00306593	3.40205
PLAUR	2.81574	5.24025	5.85042	1.22e-05	0.00306593	3.4013
F13A1	2.79768	3.83469	5.84779	1.23e-05	0.00308013	3.39582
TTC41P	1.20987	1.26411	5.8457	1.23e-05	0.00308679	3.39144
APBB1IP	2.46594	2.72909	5.84555	1.23e-05	0.00308679	3.39112
EPN2	-1.0918	4.55557	-5.84464	1.23e-05	0.00308679	3.38922
ICK	-1.0467	2.95557	-5.84006	1.25e-05	0.00311278	3.37967
FAM57A	-1.90781	3.86642	-5.83496	1.26e-05	0.00312597	3.369
PIP5K1B	2.49919	1.99955	5.83344	1.26e-05	0.00312597	3.36583
IGHV3-21	4.64504	2.76315	5.8332	1.27e-05	0.00312597	3.36532
RPS6KA2	2.05874	7.13699	5.83092	1.27e-05	0.00312937	3.36057
GRIP1	-1.40543	1.63796	-5.83062	1.27e-05	0.00312937	3.35994
KIAA0125	5.36019	3.57957	5.82784	1.28e-05	0.00314501	3.35412
CNTNAP1	1.30422	2.35532	5.82629	1.28e-05	0.00315238	3.35088
SLC7A11-AS1	1.1245	0.937811	5.82536	1.29e-05	0.00315555	3.34894
SFRP4	7.24912	5.74282	5.82365	1.29e-05	0.00316093	3.34537
TMEM108	2.6063	3.59913	5.81983	1.3e-05	0.00317765	3.33736
C22orf29	-1.10399	3.0083	-5.81424	1.32e-05	0.00320655	3.32569
FAM83G	-2.35306	4.81299	-5.81169	1.33e-05	0.00321172	3.32035
MYLIP	-1.01121	2.77018	-5.80808	1.34e-05	0.00321914	3.31278
PLA2G6	-1.02493	1.90619	-5.80797	1.34e-05	0.00321914	3.31256
GIMAP4	1.87495	2.70555	5.80542	1.34e-05	0.00321914	3.30722
PLEKHA1	-1.14555	3.11682	-5.80498	1.34e-05	0.00321914	3.30631
ADGRG3	2.42454	1.57265	5.80495	1.34e-05	0.00321914	3.30623
GLCE	-1.17546	2.82701	-5.80407	1.35e-05	0.00321914	3.3044
CELSR1	-1.37928	4.2527	-5.80385	1.35e-05	0.00321914	3.30393
TMEM170B	1.57065	4.45275	5.80042	1.36e-05	0.00323553	3.29675
WISP1	2.88439	2.23928	5.79968	1.36e-05	0.00323553	3.29521
RASSF2	2.72128	3.95918	5.7995	1.36e-05	0.00323553	3.29483
LINC01133	-1.10572	0.92529	-5.79909	1.36e-05	0.00323553	3.29396
COL4A1	4.10433	4.95966	5.79648	1.37e-05	0.0032487	3.28851
APLNR	2.57677	2.53231	5.79405	1.38e-05	0.00325359	3.2834
MGAT3	2.07266	1.47883	5.79401	1.38e-05	0.00325359	3.28334
VWF	2.90408	6.23688	5.79224	1.38e-05	0.00325982	3.27962
TMEM44	1.159	5.61145	5.79174	1.38e-05	0.00326026	3.27857
IGHV3-23	5.77766	3.74034	5.78832	1.39e-05	0.00327596	3.27141
PLP2	-1.06647	4.33671	-5.7841	1.41e-05	0.00329246	3.26256
KCTD15	-1.46035	4.79726	-5.77668	1.43e-05	0.00332464	3.24701
TMEM106A	2.74895	5.17001	5.77487	1.43e-05	0.00332464	3.24322
PITHD1	-1.13277	4.09741	-5.77438	1.44e-05	0.00332464	3.24219
DST	-1.94793	6.33568	-5.77437	1.44e-05	0.00332464	3.24215
IGLV2-11	5.10771	3.18067	5.77393	1.44e-05	0.00332465	3.24124
WNK1	-1.182	9.18807	-5.77174	1.44e-05	0.003328	3.23664
NNMT	2.64997	2.10982	5.77031	1.45e-05	0.00333175	3.23365
AC233755.1	2.82384	1.64569	5.76948	1.45e-05	0.0033319	3.2319
TMTC1	1.7612	6.9974	5.76749	1.46e-05	0.00333872	3.22773
TPK1	2.16398	4.68844	5.76725	1.46e-05	0.00333872	3.22721
STARD13	1.63271	4.98071	5.76645	1.46e-05	0.00334137	3.22555
IGKV4-1	5.21182	3.2356	5.76432	1.47e-05	0.0033425	3.22107
IGHJ4	5.01755	3.13235	5.76406	1.47e-05	0.0033425	3.22052
IGKV1D-13	3.16736	1.77414	5.76384	1.47e-05	0.0033425	3.22006
IGHJ6	4.10564	2.51373	5.76146	1.48e-05	0.00334978	3.21507
IFNAR2	1.72272	2.53076	5.75777	1.49e-05	0.00335466	3.20733
BCO1	-1.32263	0.808399	-5.75739	1.49e-05	0.00335466	3.20653
ZCCHC24	2.0487	4.66916	5.7529	1.5e-05	0.00338126	3.19711
NOXA1	-1.08063	1.44268	-5.75176	1.51e-05	0.00338347	3.19472
TEAD2	1.46123	6.71174	5.75003	1.51e-05	0.00338599	3.19107
COL15A1	3.04677	2.75196	5.74993	1.51e-05	0.00338599	3.19087
IRAK3	1.97863	2.41551	5.74988	1.51e-05	0.00338599	3.19077
IGLV1-44	4.79394	3.1812	5.74935	1.52e-05	0.00338599	3.18965
VCAM1	3.76809	4.19064	5.74866	1.52e-05	0.00338599	3.18819
NEBL	-2.11568	4.17448	-5.74769	1.52e-05	0.00338599	3.18617
POU2AF1	4.75346	3.58155	5.74702	1.52e-05	0.00338599	3.18476
IGKV1D-39	5.81981	3.83158	5.74628	1.53e-05	0.00338599	3.1832
RP11-582E3.6	-1.78227	4.05638	-5.74217	1.54e-05	0.0034081	3.17456
DNAH17	1.43762	2.82139	5.73894	1.55e-05	0.00342278	3.16778
EBF3	1.13771	1.37863	5.73729	1.56e-05	0.0034264	3.16432
SEMA5B	2.17894	2.69577	5.73722	1.56e-05	0.0034264	3.16415
PKP1	-2.97636	8.3165	-5.73642	1.56e-05	0.00342655	3.16248
PTPRG	1.38875	3.73487	5.73615	1.56e-05	0.00342655	3.16192
INPP5J	-1.26827	1.13311	-5.7337	1.57e-05	0.00343612	3.15677
SPARCL1	1.68483	5.07519	5.73362	1.57e-05	0.00343612	3.1566
HGF	1.47916	1.0791	5.73338	1.57e-05	0.00343612	3.15609
TIMP1	2.34121	8.56822	5.7308	1.58e-05	0.00344272	3.15068
IGLV1-51	5.1745	3.29397	5.72944	1.58e-05	0.00344777	3.1478
IGLV2-14	4.59984	2.88017	5.72771	1.59e-05	0.00345767	3.14416
SNX20	2.29012	3.5415	5.72677	1.59e-05	0.00346166	3.14219
SNCG	1.47349	4.17811	5.72207	1.61e-05	0.00348478	3.1323
SNX21	-1.2035	2.5184	-5.72086	1.61e-05	0.00349088	3.12975
SLC2A3	3.43037	8.30061	5.71986	1.62e-05	0.00349536	3.12765
PLXND1	2.69572	5.15588	5.71939	1.62e-05	0.00349563	3.12666
ELMSAN1	-1.00317	2.79468	-5.7186	1.62e-05	0.00349563	3.12501
IGLV1-47	4.11178	2.56252	5.71808	1.62e-05	0.00349563	3.1239
RANGAP1	-1.2996	8.39988	-5.71781	1.62e-05	0.00349563	3.12335
FERMT2	1.87179	2.10027	5.71641	1.63e-05	0.00350152	3.12041
IGF1R	-1.14823	4.11194	-5.71623	1.63e-05	0.00350152	3.12002
CBR1	-1.68576	4.41647	-5.71283	1.64e-05	0.0035152	3.11286
TRAM2	2.37093	9.62819	5.71194	1.64e-05	0.0035156	3.11098
HR	-1.95627	2.84045	-5.7106	1.65e-05	0.00351676	3.10818
FFAR2	2.41718	1.60606	5.71036	1.65e-05	0.00351676	3.10768
CD209	1.70772	1.2327	5.70589	1.66e-05	0.00354171	3.09825
IRX4	-1.57646	1.6364	-5.70323	1.67e-05	0.00354368	3.09265
IGLC7	4.9112	3.11077	5.70316	1.67e-05	0.00354368	3.09251
GAS5	-1.01715	4.10767	-5.70203	1.68e-05	0.00354925	3.09013
TMEM184B	1.03459	9.48876	5.70161	1.68e-05	0.00354948	3.08924
RAB27A	1.12363	3.44004	5.69937	1.69e-05	0.0035542	3.08452
NOTCH3	-1.23927	5.36702	-5.69747	1.7e-05	0.00355721	3.08052
SLFN11	2.21413	9.07115	5.69432	1.71e-05	0.00357351	3.07389
TMEM176A	3.89588	5.09825	5.69419	1.71e-05	0.00357351	3.07361
IGLV2-23	4.95634	3.15318	5.6926	1.71e-05	0.0035828	3.07026
SLC41A2	2.72127	5.94735	5.69213	1.72e-05	0.00358342	3.06927
TNIP3	4.94502	5.38201	5.69076	1.72e-05	0.00358741	3.06639
ABCB1	1.09401	1.8707	5.69045	1.72e-05	0.00358741	3.06574
TCN2	3.32215	6.44279	5.68883	1.73e-05	0.00359337	3.06231
IGKV1-39	5.8376	3.89652	5.68853	1.73e-05	0.00359337	3.06168
ST3GAL2	1.51565	3.6407	5.68747	1.73e-05	0.00359859	3.05945
IGHV4-61	4.17712	2.5279	5.68536	1.74e-05	0.00360901	3.05501
SHC3	1.59211	5.46667	5.68413	1.75e-05	0.00360962	3.05241
EFNA1	-1.17519	3.39525	-5.68335	1.75e-05	0.00361269	3.05077
FCRL5	4.16325	2.51752	5.6822	1.75e-05	0.0036127	3.04834
PTP4A3	3.03387	2.49604	5.68116	1.76e-05	0.00361787	3.04614
GOLGA6L9	-2.03425	4.3577	-5.68016	1.76e-05	0.00362271	3.04403
MAP2	-2.3908	2.93646	-5.6789	1.76e-05	0.00362961	3.04138
NPR3	-2.87944	2.04429	-5.67323	1.79e-05	0.00366536	3.02942
CENPP	-1.68	4.20746	-5.67228	1.79e-05	0.00366984	3.02743
NEDD9	1.87242	2.20278	5.66943	1.8e-05	0.00368352	3.0214
KRT16	-3.54616	8.03311	-5.66846	1.81e-05	0.00368507	3.01935
LRRC32	1.98553	2.42835	5.66776	1.81e-05	0.00368507	3.01789
FBLN7	1.56877	1.86994	5.66639	1.81e-05	0.00368985	3.01499
KCNK10	-1.79538	2.1092	-5.66503	1.82e-05	0.00368985	3.01213
SEPT4	2.51264	5.41726	5.6649	1.82e-05	0.00368985	3.01185
MCM4	-1.2167	4.137	-5.66448	1.82e-05	0.00368985	3.01095
TMEM56	2.50934	4.7731	5.66277	1.83e-05	0.00369312	3.00734
IGHJ5	4.4595	2.75908	5.66272	1.83e-05	0.00369312	3.00725
ATP1B3	-1.31561	6.2413	-5.66219	1.83e-05	0.00369312	3.00613
RGS2	2.72198	3.84556	5.66104	1.83e-05	0.00369549	3.00369
SP140	2.66109	3.30589	5.66057	1.84e-05	0.00369549	3.0027
IGHV1-69-2	5.00819	3.10274	5.65986	1.84e-05	0.00369549	3.0012
RAB40C	-1.36743	3.40301	-5.65945	1.84e-05	0.00369549	3.00034
PKP3	-2.31515	4.66031	-5.65928	1.84e-05	0.00369549	2.99998
FAM46C	4.33754	4.21496	5.65811	1.85e-05	0.00369893	2.99751
SIGLEC9	3.15882	4.21338	5.65811	1.85e-05	0.00369893	2.99751
ADRB2	-1.31733	2.09061	-5.65596	1.85e-05	0.00370871	2.99298
HMGCR	-1.40457	2.80179	-5.65572	1.86e-05	0.00370871	2.99248
IGKV3-11	6.09446	4.26812	5.6545	1.86e-05	0.00370871	2.98988
PAK6	-1.60562	2.0867	-5.65435	1.86e-05	0.00370871	2.98957
ZHX1	-1.06882	5.76654	-5.6529	1.87e-05	0.00371153	2.98651
SERPINB9	3.01101	7.33833	5.65262	1.87e-05	0.00371153	2.98593
SIDT1	2.8241	4.67159	5.65211	1.87e-05	0.00371153	2.98484
SKAP1	2.46089	4.23732	5.6521	1.87e-05	0.00371153	2.98482
TNFSF13B	2.88224	5.119	5.65096	1.88e-05	0.00371294	2.98242
MYCL	-1.43807	2.36439	-5.65048	1.88e-05	0.00371294	2.98141
PLXNC1	2.74245	3.88575	5.64964	1.88e-05	0.00371294	2.97962
SIGLEC7	3.33207	3.73445	5.6493	1.88e-05	0.00371294	2.97891
WDR47	-1.45328	6.12079	-5.64873	1.88e-05	0.00371294	2.97771
COL4A2	3.86643	4.87998	5.64826	1.89e-05	0.00371294	2.9767
RGS19	1.02637	2.57183	5.64592	1.9e-05	0.00372883	2.97177
FCGR2A	2.61682	2.75316	5.64551	1.9e-05	0.00372922	2.9709
WDFY2	-1.15621	7.7599	-5.64188	1.91e-05	0.0037419	2.96324
ARL9	-1.05278	0.711026	-5.64125	1.92e-05	0.0037419	2.9619
ERBB2	-1.84852	6.49443	-5.64016	1.92e-05	0.0037419	2.95961
TRPM2	2.79023	6.38545	5.63699	1.93e-05	0.00375427	2.9529
SMIM10	1.88843	4.12385	5.63506	1.94e-05	0.00375755	2.94882
KAT2A	-1.3701	4.53679	-5.63473	1.94e-05	0.00375755	2.94813
C10orf128	1.39589	1.67782	5.63448	1.94e-05	0.00375755	2.94759
MFHAS1	-1.26457	3.67683	-5.63372	1.95e-05	0.00375755	2.94598
EGFLAM	1.71787	1.30094	5.63075	1.96e-05	0.00377672	2.9397
TSHR	2.47853	1.55518	5.62748	1.97e-05	0.00379216	2.9328
FAM46B	-2.82017	5.59866	-5.62713	1.97e-05	0.00379216	2.93205
SYDE1	1.17519	2.84799	5.62571	1.98e-05	0.00379216	2.92905
VLDLR	-1.71535	4.03768	-5.62494	1.98e-05	0.00379448	2.92742
CRYAB	-2.58476	5.34222	-5.62392	1.99e-05	0.00379998	2.92526
MTSS1L	-1.32917	4.04103	-5.62198	2e-05	0.00380728	2.92115
NFE2L2	-1.49077	7.00265	-5.62149	2e-05	0.00380836	2.92013
CYTIP	2.35023	2.11767	5.61848	2.01e-05	0.00381874	2.91375
ZNF521	1.78839	3.04448	5.61775	2.02e-05	0.00382184	2.91222
MORC4	-1.16524	1.916	-5.6166	2.02e-05	0.00382854	2.90977
GREM1	2.91604	2.18871	5.61534	2.03e-05	0.0038346	2.90712
PARD6G	-1.68998	3.72687	-5.61517	2.03e-05	0.0038346	2.90675
PPP1R3B	1.52776	3.19649	5.61236	2.04e-05	0.00384172	2.90081
IGKV1-5	5.20548	3.26307	5.61222	2.04e-05	0.00384172	2.9005
RGMB	-1.14986	4.12755	-5.60676	2.06e-05	0.00387582	2.88895
LILRA5	2.11353	1.40224	5.60476	2.07e-05	0.00388122	2.88471
GOLGA2P7	-2.20661	3.71837	-5.60473	2.07e-05	0.00388122	2.88466
IL1B	3.92683	3.19482	5.6031	2.08e-05	0.00388436	2.8812
TRBV20-1	2.62758	2.6248	5.60246	2.08e-05	0.00388581	2.87984
EGFR	-1.83398	5.23552	-5.60175	2.09e-05	0.0038889	2.87834
SHOX2	2.74602	3.8706	5.59957	2.1e-05	0.00389867	2.87372
CX3CL1	-1.07357	2.86412	-5.59931	2.1e-05	0.00389867	2.87317
LOXL2	3.05695	2.66797	5.59875	2.1e-05	0.00389867	2.87199
C6orf132	-1.66159	3.52736	-5.59743	2.11e-05	0.00389867	2.86919
NYNRIN	-1.53503	4.12237	-5.59707	2.11e-05	0.00389867	2.86843
IGKV2D-30	2.61033	1.45333	5.59695	2.11e-05	0.00389867	2.86817
RASD2	1.12608	1.06351	5.59632	2.11e-05	0.00390003	2.86683
IL20RB	-1.78642	3.68437	-5.59512	2.12e-05	0.00390438	2.8643
ST6GAL1	3.69029	4.99245	5.58456	2.17e-05	0.00398039	2.84192
PECAM1	3.05305	3.4215	5.58371	2.17e-05	0.00398147	2.84012
RAPGEF3	1.26909	3.06561	5.58282	2.17e-05	0.00398147	2.83822
MZB1	4.73111	2.97073	5.58274	2.17e-05	0.00398147	2.83806
MYO19	-1.17089	5.79133	-5.58213	2.18e-05	0.0039836	2.83676
WIPF1	3.0424	5.06569	5.58182	2.18e-05	0.0039836	2.8361
TMEM263	1.68071	7.73143	5.57968	2.19e-05	0.00399743	2.83157
RPGRIP1	1.7501	2.72154	5.57927	2.19e-05	0.00399743	2.83069
HK1	-1.03528	4.42783	-5.57921	2.19e-05	0.00399743	2.83058
DEGS1	-1.5494	5.30793	-5.57789	2.2e-05	0.00400607	2.82777
KLF8	-1.32407	3.27383	-5.57347	2.22e-05	0.00403548	2.81841
LGALS7B	-2.70549	2.81097	-5.57346	2.22e-05	0.00403548	2.81838
RAC2	2.89482	4.04877	5.57201	2.23e-05	0.00403936	2.81531
KLHL25	-1.20091	1.79755	-5.57173	2.23e-05	0.00403936	2.81472
FOXN1	-2.80034	2.9519	-5.57003	2.24e-05	0.00404647	2.8111
IGHV3-30	4.62129	3.00732	5.56977	2.24e-05	0.00404647	2.81055
MRVI1	1.1786	1.12437	5.56936	2.24e-05	0.00404647	2.80968
LBP	2.18909	1.14564	5.56926	2.24e-05	0.00404647	2.80946
TBX3	2.27584	6.49484	5.56781	2.25e-05	0.00405083	2.8064
FAM171A1	1.2657	1.77454	5.56702	2.25e-05	0.00405149	2.80472
NEFM	-1.87389	1.72958	-5.56648	2.25e-05	0.00405335	2.80357
IGHV4-59	4.48297	2.82185	5.56581	2.26e-05	0.00405429	2.80215
STK17B	1.91275	4.61149	5.56571	2.26e-05	0.00405429	2.80193
RASA3	1.81268	3.18891	5.56327	2.27e-05	0.00406996	2.79677
S1PR3	3.64696	5.94561	5.5627	2.27e-05	0.00407145	2.79556
DLX3	-3.23905	5.62648	-5.56114	2.28e-05	0.00407145	2.79224
MUC15	-2.22581	2.28641	-5.55995	2.29e-05	0.00407899	2.7897
LYN	2.33447	3.05413	5.55897	2.29e-05	0.00408477	2.78762
TMSB4XP8	1.43886	3.40032	5.55487	2.31e-05	0.00410664	2.77894
CYTH4	2.60951	2.41691	5.55359	2.32e-05	0.00410754	2.7762
TLR8	3.67731	5.08911	5.55356	2.32e-05	0.00410754	2.77615
NCF1B	1.51986	1.1247	5.55346	2.32e-05	0.00410754	2.77594
IGHM	5.5474	3.70218	5.55167	2.33e-05	0.00411771	2.77215
LRRC75A-AS1	-1.07258	6.22786	-5.54925	2.34e-05	0.00412959	2.76699
ADGRE5	2.13429	3.02128	5.54861	2.34e-05	0.00413059	2.76564
DERL3	4.28743	3.14722	5.54607	2.36e-05	0.00414095	2.76024
RP4-734G22.3	-1.13147	1.4473	-5.54583	2.36e-05	0.00414095	2.75973
RP11-420A23.1	-1.22981	1.332	-5.54572	2.36e-05	0.00414095	2.75949
SLC4A8	2.29243	3.34687	5.54538	2.36e-05	0.00414095	2.75878
GAN	-2.01365	4.17591	-5.54519	2.36e-05	0.00414095	2.75838
PAQR7	-1.62429	4.48651	-5.54332	2.37e-05	0.00415114	2.7544
SLC44A4	1.71537	2.44468	5.54155	2.38e-05	0.00415932	2.75064
FADS2	2.0571	3.17622	5.5411	2.38e-05	0.00416045	2.74969
A2M	3.00949	6.95836	5.538	2.4e-05	0.0041768	2.7431
ARHGAP9	2.47586	3.01996	5.5377	2.4e-05	0.0041768	2.74245
EFNA4	-1.07846	1.4824	-5.53577	2.41e-05	0.00418856	2.73835
TMEM237	-1.72724	8.15918	-5.5341	2.42e-05	0.0042009	2.7348
SLC39A7	1.06593	9.91483	5.53052	2.44e-05	0.00422502	2.72719
VCAN	4.64351	7.07294	5.52907	2.44e-05	0.00422803	2.72412
PKN1	2.06222	2.97791	5.5283	2.45e-05	0.00422803	2.72247
SLC43A1	1.97629	4.85223	5.52807	2.45e-05	0.00422803	2.72199
RIMS3	-1.35811	1.92736	-5.52796	2.45e-05	0.00422803	2.72175
CEBPA	-1.32855	3.13983	-5.52714	2.46e-05	0.0042326	2.72002
LUZP2	-1.05806	0.78442	-5.52656	2.46e-05	0.00423504	2.71878
ICAM3	1.91352	1.64628	5.52611	2.46e-05	0.00423625	2.71783
CBR3	-1.63518	2.12923	-5.52344	2.48e-05	0.0042453	2.71214
IGFBP2	-1.6883	3.4481	-5.52334	2.48e-05	0.0042453	2.71192
PRKX	-1.14047	6.42748	-5.52226	2.48e-05	0.00425142	2.70964
CD79A	4.32082	2.80966	5.5196	2.5e-05	0.00426741	2.70397
CAMSAP3	-1.72353	1.74172	-5.51822	2.5e-05	0.00427734	2.70104
NPIPA1	-1.0095	2.20859	-5.51488	2.52e-05	0.00429391	2.69393
EVPL	-2.44599	6.59547	-5.51051	2.55e-05	0.00431908	2.68463
CTSH	2.49284	4.57717	5.51003	2.55e-05	0.00431908	2.68362
SASH3	3.45723	6.32708	5.50977	2.55e-05	0.00431908	2.68305
HAPLN3	1.21997	2.79177	5.50884	2.56e-05	0.00432098	2.68107
CEP170B	-1.5015	4.79978	-5.50842	2.56e-05	0.00432098	2.68019
VOPP1	2.09903	4.56801	5.50745	2.56e-05	0.00432563	2.67812
ALS2CL	-2.03037	3.96202	-5.50546	2.57e-05	0.00433433	2.67389
TEX14	2.66837	2.8419	5.50478	2.58e-05	0.00433433	2.67244
WDR86	1.06071	2.11389	5.5036	2.58e-05	0.00434152	2.66993
SLC9A7P1	1.57009	1.86713	5.50318	2.59e-05	0.00434262	2.66903
SEPT6	2.41427	8.57203	5.49982	2.61e-05	0.00436868	2.66189
TNFRSF25	-1.48507	8.6045	-5.49794	2.62e-05	0.0043723	2.65787
CD27	2.94222	2.29641	5.49787	2.62e-05	0.0043723	2.65772
IGHGP	6.9133	5.093	5.49765	2.62e-05	0.0043723	2.65725
CRACR2A	1.02426	0.883005	5.49757	2.62e-05	0.0043723	2.6571
PPP1R13L	-1.58015	3.84226	-5.49748	2.62e-05	0.0043723	2.65689
PLEKHG6	-1.35196	1.78742	-5.49713	2.62e-05	0.0043723	2.65615
WNT7B	-1.55029	5.97417	-5.49698	2.62e-05	0.0043723	2.65584
HOPX	-1.9526	3.07809	-5.49596	2.63e-05	0.00437265	2.65365
IGHJ3	3.42286	2.01477	5.49582	2.63e-05	0.00437265	2.65335
COL7A1	-1.82877	7.54721	-5.49478	2.64e-05	0.00437265	2.65115
SLC11A1	3.84039	6.01251	5.49225	2.65e-05	0.00439129	2.64575
SIPA1	2.14793	6.9672	5.48966	2.66e-05	0.00440737	2.64025
RP11-426C22.5	1.42583	1.74426	5.4887	2.67e-05	0.00440772	2.63819
MEF2C	2.30973	2.49636	5.48811	2.67e-05	0.00440772	2.63693
C1QTNF5	1.82574	1.81972	5.48686	2.68e-05	0.00441687	2.63427
FOXQ1	-1.30714	1.89093	-5.48578	2.69e-05	0.00442441	2.63196
MYC	-2.05296	5.30034	-5.48479	2.69e-05	0.00442811	2.62986
TMEM47	2.54132	5.18533	5.47822	2.73e-05	0.00446694	2.61585
IGKV3D-11	4.24336	2.6286	5.4763	2.74e-05	0.00447503	2.61176
FNDC3B	2.13578	4.57351	5.47625	2.74e-05	0.00447503	2.61166
MIR205HG	-2.60784	5.48887	-5.4759	2.75e-05	0.00447503	2.61091
TSHZ3	1.70345	4.30265	5.47556	2.75e-05	0.00447503	2.61018
MAPT	-2.44628	1.78257	-5.47395	2.76e-05	0.00447931	2.60676
ELMO3	-1.57156	2.63483	-5.47269	2.77e-05	0.00447931	2.60406
GABRQ	-1.12701	0.929262	-5.47201	2.77e-05	0.00447931	2.60262
IGKV3-20	5.19395	3.37772	5.47192	2.77e-05	0.00447931	2.60242
WNT2	3.03278	1.83877	5.47186	2.77e-05	0.00447931	2.60229
MEOX1	1.08803	0.996277	5.47027	2.78e-05	0.00447931	2.5989
LRRC16B	-1.85219	2.10543	-5.46999	2.78e-05	0.00447931	2.5983
ARHGAP26	1.17244	1.97352	5.46949	2.79e-05	0.00447931	2.59724
SRPX2	1.44722	1.29021	5.46935	2.79e-05	0.00447931	2.59694
CXCL6	3.60599	2.43124	5.46901	2.79e-05	0.00447931	2.59621
ARHGEF26	-1.24649	1.15065	-5.46885	2.79e-05	0.00447931	2.59588
PPP1R14C	-1.79156	3.4862	-5.46769	2.8e-05	0.00448152	2.5934
ARHGEF2	1.39936	4.45484	5.46764	2.8e-05	0.00448152	2.59331
C19orf38	1.12055	0.897059	5.46551	2.81e-05	0.00449408	2.58876
RNASE1	1.89796	2.06609	5.46214	2.83e-05	0.00451868	2.58156
STARD10	-1.08068	3.48479	-5.45914	2.85e-05	0.00453977	2.57515
IFITM2	2.02623	3.69581	5.4584	2.85e-05	0.00453982	2.57359
FAM83F	-2.46362	5.20039	-5.45677	2.86e-05	0.00454584	2.57011
CLMP	1.94892	1.51939	5.45575	2.87e-05	0.00455018	2.56793
SEC24A	1.51643	8.96148	5.45546	2.87e-05	0.00455018	2.56732
BMP7	-2.37173	3.97146	-5.45372	2.88e-05	0.00456001	2.56359
HSPA13	2.00797	3.12502	5.4501	2.91e-05	0.00457944	2.55587
IGHV3-33	4.03518	2.50306	5.44964	2.91e-05	0.00457944	2.55489
SLC24A4	2.68662	3.01692	5.44891	2.91e-05	0.00458101	2.55332
YBX3	-1.07534	7.89786	-5.44804	2.92e-05	0.00458684	2.55146
KCNJ8	1.8336	1.18144	5.44715	2.92e-05	0.00458991	2.54958
TRBV5-4	1.51292	1.20397	5.4429	2.95e-05	0.00461548	2.54048
CD180	2.71196	1.8285	5.44083	2.97e-05	0.00461702	2.53608
TFEC	3.5254	5.18058	5.44058	2.97e-05	0.00461702	2.53554
DSC2	-2.86827	7.09008	-5.43575	3e-05	0.00465613	2.52523
COL4A5	-1.60445	2.71247	-5.43438	3.01e-05	0.00466724	2.52229
FAM162A	-1.13552	2.49199	-5.43394	3.01e-05	0.00466724	2.52135
IGHV4-39	4.50434	2.80565	5.43324	3.02e-05	0.00466724	2.51987
JMJD7-PLA2G4B	-1.2139	3.67841	-5.43159	3.03e-05	0.00467375	2.51634
GOLGA2P10	-2.00099	2.42163	-5.42534	3.07e-05	0.00472828	2.50298
GPR4	1.25213	0.795488	5.42456	3.07e-05	0.00473343	2.50131
RNF43	-1.30703	2.47169	-5.42407	3.08e-05	0.00473565	2.50025
ARID3A	1.18325	2.5994	5.42261	3.09e-05	0.00474561	2.49713
BZRAP1	-1.22565	1.76393	-5.42154	3.09e-05	0.00474848	2.49485
ZEB2	2.86969	4.55525	5.41945	3.11e-05	0.00474848	2.49039
IGHV1-18	2.84157	1.65217	5.4193	3.11e-05	0.00474848	2.49006
TNFRSF17	5.66891	3.91332	5.41918	3.11e-05	0.00474848	2.48981
TSPAN5	-1.35588	6.49019	-5.41745	3.12e-05	0.00475327	2.4861
ITM2C	3.33962	4.74478	5.41695	3.13e-05	0.00475327	2.48503
ZNF215	2.10151	3.02763	5.41676	3.13e-05	0.00475327	2.48464
IGLV1-40	4.71548	3.05695	5.41581	3.13e-05	0.00475496	2.48261
LRMP	1.01697	0.721328	5.41541	3.14e-05	0.00475496	2.48175
RBPMS	1.11157	1.81547	5.4147	3.14e-05	0.00475496	2.48022
UBD	4.7458	5.17205	5.41457	3.14e-05	0.00475496	2.47996
KRT10	-3.96057	3.51967	-5.41188	3.16e-05	0.00477826	2.47419
ETS1	2.22126	3.07852	5.40977	3.17e-05	0.00479752	2.46968
SEMA3A	2.42055	3.01733	5.40691	3.19e-05	0.00481858	2.46356
VWA1	1.46531	6.2367	5.40659	3.2e-05	0.00481858	2.46288
IGLV3-19	4.07283	2.50771	5.40649	3.2e-05	0.00481858	2.46266
SKAP2	1.78968	7.08135	5.40639	3.2e-05	0.00481858	2.46245
RFTN2	1.30569	1.58417	5.40593	3.2e-05	0.0048205	2.46148
CAPNS2	-2.37761	2.45223	-5.40513	3.21e-05	0.00482316	2.45976
PTPRM	1.80633	3.90573	5.40384	3.22e-05	0.00483388	2.45701
CAMKK1	-1.80302	2.43681	-5.40325	3.22e-05	0.00483729	2.45573
TNFSF12	1.73339	6.02065	5.39984	3.24e-05	0.00486194	2.44843
PERP	-2.52826	8.32062	-5.39834	3.26e-05	0.00487205	2.44523
HSPB1	-1.98527	7.14013	-5.39536	3.28e-05	0.00489089	2.43886
RGS18	1.76408	1.69291	5.39467	3.28e-05	0.00489089	2.43738
CSAD	-1.13367	2.67617	-5.39353	3.29e-05	0.00489732	2.43493
JUP	-2.2658	9.21186	-5.39224	3.3e-05	0.00490538	2.43216
IGFBP7	2.29654	3.97094	5.39008	3.32e-05	0.00492124	2.42754
IL10RA	2.67666	3.45341	5.38976	3.32e-05	0.00492124	2.42686
OXCT1	-1.00221	2.27799	-5.38942	3.32e-05	0.00492124	2.42612
CD300A	1.55405	1.95538	5.38941	3.32e-05	0.00492124	2.42611
NMU	-1.77164	2.84426	-5.38882	3.32e-05	0.0049217	2.42486
MKNK2	-1.10754	4.17493	-5.38758	3.33e-05	0.00493227	2.42219
IGKV3-15	4.74299	3.09521	5.38502	3.35e-05	0.00495125	2.41671
EBPL	-1.17773	2.83246	-5.38168	3.38e-05	0.00497596	2.40955
SARDH	2.65007	2.86367	5.37901	3.4e-05	0.00499369	2.40384
RP4-568C11.4	-1.06877	1.4234	-5.37898	3.4e-05	0.00499369	2.40377
IGLC3	6.5909	4.90314	5.37754	3.41e-05	0.0050066	2.40068
TMEM200A	2.10354	4.73253	5.37697	3.41e-05	0.00500811	2.39946
PIK3R3	1.09934	2.09794	5.37555	3.42e-05	0.00501759	2.39641
IGHG4	8.4821	6.8708	5.37547	3.42e-05	0.00501759	2.39625
TMC3	2.22785	1.55911	5.37456	3.43e-05	0.00502171	2.3943
CACNA1C	1.42586	1.25612	5.3721	3.45e-05	0.00503411	2.38903
RP4-773N10.4	-1.12044	3.62179	-5.3699	3.47e-05	0.00503789	2.38431
MEFV	1.5951	1.07864	5.36944	3.47e-05	0.00503793	2.38333
CDC42EP3	1.67281	4.12529	5.36913	3.47e-05	0.00503793	2.38266
IGLV6-57	3.58008	2.15607	5.36899	3.47e-05	0.00503793	2.38237
ECE1	1.88995	3.66456	5.36693	3.49e-05	0.00505313	2.37795
PARD3B	-1.48001	3.99337	-5.36404	3.51e-05	0.00507657	2.37174
LINC00152	1.37996	1.16564	5.36349	3.51e-05	0.00507909	2.37058
NCF1	1.88737	1.51032	5.36142	3.53e-05	0.00508836	2.36614
CALML3	-1.9452	4.91452	-5.35976	3.54e-05	0.00510378	2.36258
EAF2	2.49784	2.52835	5.35766	3.56e-05	0.0051113	2.35807
COL13A1	1.09634	0.993827	5.35575	3.58e-05	0.00511509	2.35398
HOOK2	-1.80067	5.41801	-5.35515	3.58e-05	0.00511509	2.35269
ARMC5	-1.07452	3.01839	-5.35436	3.59e-05	0.00511509	2.35099
IGHG3	8.31099	6.70044	5.35383	3.59e-05	0.00511509	2.34986
NSG1	-2.54036	5.38603	-5.35313	3.6e-05	0.00511509	2.34835
IGKV1-12	5.33211	3.7795	5.35305	3.6e-05	0.00511509	2.34817
STK10	1.71219	3.58636	5.35118	3.61e-05	0.00512982	2.34416
FSTL1	2.91734	4.2553	5.3489	3.63e-05	0.00514683	2.33927
ABCC9	1.00423	0.635821	5.3461	3.65e-05	0.00517051	2.33327
ADIRF-AS1	-1.44057	1.82301	-5.34398	3.67e-05	0.00518646	2.32873
C1orf21	-1.22266	3.51377	-5.34386	3.67e-05	0.00518646	2.32847
TMED5	1.17622	9.0499	5.34298	3.68e-05	0.00519072	2.32659
TMEM176B	4.22149	6.70099	5.34294	3.68e-05	0.00519072	2.32648
IGKV3D-20	4.61351	2.87122	5.34268	3.68e-05	0.00519072	2.32594
ZDHHC11B	-2.10329	3.1848	-5.34073	3.7e-05	0.00519873	2.32175
ZNF469	2.38811	2.17351	5.33903	3.71e-05	0.00520945	2.31809
RUNX1T1	2.65509	4.9404	5.33817	3.72e-05	0.00521082	2.31626
POU3F1	-1.86668	1.95571	-5.33788	3.72e-05	0.00521082	2.31563
TECPR1	1.28452	8.45607	5.33621	3.73e-05	0.00522414	2.31205
TRGV8	1.63553	1.61067	5.33022	3.78e-05	0.00526536	2.29918
HRAS	-1.26996	2.67992	-5.32902	3.79e-05	0.00527088	2.2966
C16orf54	1.8936	1.6292	5.32861	3.8e-05	0.00527088	2.29572
DLG2	-2.24135	2.09209	-5.32583	3.82e-05	0.00528847	2.28976
MT1X	-1.63857	3.32973	-5.3255	3.82e-05	0.00528942	2.28904
ANXA8L1	-2.13381	7.43612	-5.32452	3.83e-05	0.00529483	2.28694
RAPGEFL1	-2.22991	4.36808	-5.32406	3.83e-05	0.00529483	2.28595
CXCL13	4.19509	2.97872	5.32403	3.83e-05	0.00529483	2.28588
MN1	-1.36457	3.35152	-5.32328	3.84e-05	0.00530065	2.28427
AC025335.1	-1.3319	1.49305	-5.32247	3.85e-05	0.00530712	2.28254
PLCD1	-1.31488	2.92951	-5.32063	3.86e-05	0.00531695	2.27858
TMEM119	3.685	6.95104	5.31942	3.87e-05	0.00532524	2.27598
COBL	-1.87277	1.70032	-5.31771	3.89e-05	0.00533944	2.27231
SOWAHC	-1.97701	5.24309	-5.31685	3.9e-05	0.00534548	2.27047
ARMCX3	1.40197	4.12871	5.31637	3.9e-05	0.0053464	2.26943
SERPINA1	4.40157	7.50888	5.31611	3.9e-05	0.00534644	2.26888
CHN1	1.57887	1.22616	5.31541	3.91e-05	0.00534698	2.26737
LMCD1	1.54026	2.00351	5.31532	3.91e-05	0.00534698	2.26718
TRBV3-1	1.92697	1.5565	5.31258	3.93e-05	0.00537055	2.26129
SPTLC3	-1.58173	2.22471	-5.31106	3.95e-05	0.0053826	2.25803
GPSM3	1.91615	2.2107	5.31077	3.95e-05	0.00538321	2.25739
SYTL2	1.23524	2.37377	5.31009	3.95e-05	0.00538826	2.25594
SHC4	1.37487	1.96562	5.30901	3.96e-05	0.00539817	2.25362
VNN2	2.09203	1.50684	5.30793	3.97e-05	0.00540804	2.2513
IGHV1-46	4.9019	3.05909	5.30464	4e-05	0.00542933	2.24422
CSPG4P10	-2.00192	2.46209	-5.30455	4e-05	0.00542933	2.24402
CXCL12	3.38537	3.45472	5.30247	4.02e-05	0.00544683	2.23955
TDGF1	1.47989	1.22685	5.30082	4.04e-05	0.00545901	2.23601
C9orf3	-1.58387	4.742	-5.29943	4.05e-05	0.00546863	2.23301
SLC12A5	1.31128	1.3636	5.29732	4.07e-05	0.00547677	2.22847
SEC11C	2.43333	8.51416	5.29607	4.08e-05	0.00548255	2.22578
TRIM46	1.68046	3.52733	5.2949	4.09e-05	0.00549075	2.22327
SYNPO	2.06355	4.581	5.29404	4.1e-05	0.0054958	2.22142
GYLTL1B	-1.50181	2.54509	-5.29108	4.12e-05	0.00552534	2.21505
SYT8	-1.0578	0.730022	-5.28581	4.17e-05	0.00558105	2.20371
RPN2	1.04767	11.7545	5.28505	4.18e-05	0.00558738	2.20208
MAP7	-1.25503	2.86173	-5.28295	4.2e-05	0.00560434	2.19756
TNR	3.13541	1.8719	5.28234	4.2e-05	0.0056075	2.19625
ULK3	-1.1419	8.97406	-5.28221	4.21e-05	0.0056075	2.19596
FNDC1	3.57817	3.50132	5.27691	4.25e-05	0.00565628	2.18456
C4B	2.29156	1.56811	5.27683	4.26e-05	0.00565628	2.18439
PLEKHG3	-1.15562	3.60847	-5.27617	4.26e-05	0.00565848	2.18298
IRF4	4.47845	3.47229	5.27482	4.27e-05	0.00566806	2.18007
OAF	1.09336	2.4738	5.27179	4.3e-05	0.00569535	2.17353
PKD1P5	-1.08896	2.44065	-5.26957	4.32e-05	0.00571936	2.16876
STC2	1.56979	1.18754	5.2694	4.33e-05	0.00571936	2.1684
FCN1	2.15739	1.7241	5.26475	4.37e-05	0.00575094	2.15838
ANXA6	2.41274	3.19869	5.2638	4.38e-05	0.00575394	2.15633
TSNARE1	-1.32946	4.76112	-5.26301	4.39e-05	0.00575758	2.15463
GIMAP6	1.24854	1.56726	5.2628	4.39e-05	0.00575758	2.15417
RP11-16E12.2	2.79601	1.71619	5.26221	4.4e-05	0.00576131	2.15291
PLEKHG2	1.28115	2.29507	5.26024	4.41e-05	0.00577653	2.14866
STAB1	2.43065	3.34206	5.25988	4.42e-05	0.00577653	2.14789
MAFB	-1.09242	5.04265	-5.25912	4.43e-05	0.00578324	2.14625
ENPP2	1.8809	1.69086	5.2583	4.43e-05	0.00578565	2.14449
WFIKKN1	-1.09649	0.895264	-5.25819	4.43e-05	0.00578565	2.14424
RP3-523K23.2	-1.9424	2.99752	-5.25813	4.44e-05	0.00578565	2.14411
GCA	1.56622	2.4348	5.25751	4.44e-05	0.00578565	2.14278
CCDC102B	1.19174	0.974886	5.25584	4.46e-05	0.0057979	2.13918
CASP10	1.87582	5.85561	5.25452	4.47e-05	0.00580277	2.13633
PVRL1	-1.55789	4.9238	-5.25407	4.48e-05	0.00580506	2.13538
NTN1	1.84098	2.34532	5.25136	4.5e-05	0.00582393	2.12952
OPLAH	-1.0795	2.1387	-5.25092	4.51e-05	0.00582393	2.12858
ABLIM1	-1.89142	5.47092	-5.24785	4.54e-05	0.00585296	2.12196
SLAMF7	4.17648	8.67131	5.24556	4.56e-05	0.00586682	2.11702
IGHV1OR15-2	2.32424	1.35065	5.24443	4.57e-05	0.00587537	2.1146
TPPP	-2.63526	7.84372	-5.2361	4.66e-05	0.0059583	2.09662
TPO	1.98914	3.06498	5.23488	4.67e-05	0.00596372	2.094
CASP14	-1.59761	1.03673	-5.2346	4.67e-05	0.00596372	2.09339
CLUH	-1.04925	4.04941	-5.2342	4.68e-05	0.00596372	2.09254
SDC2	2.94102	6.89069	5.23375	4.68e-05	0.00596645	2.09157
WNT2B	-1.79146	5.16276	-5.23281	4.69e-05	0.00597212	2.08952
PTAFR	1.58506	3.33833	5.2315	4.7e-05	0.00598117	2.0867
LILRB2	2.07634	1.76215	5.22926	4.73e-05	0.00600477	2.08186
IGHA1	7.1179	6.37005	5.22781	4.74e-05	0.00602095	2.07875
SPI1	2.68697	5.01803	5.22753	4.75e-05	0.0060216	2.07814
DSP	-2.98188	8.80324	-5.2269	4.75e-05	0.00602419	2.07678
SLC12A7	1.5106	8.01295	5.22568	4.77e-05	0.00603038	2.07415
MEI1	3.06342	2.03963	5.22549	4.77e-05	0.00603038	2.07374
SIL1	1.18357	8.04801	5.22499	4.77e-05	0.00603404	2.07266
PDE3B	1.85048	1.98184	5.22451	4.78e-05	0.00603742	2.07162
IGLV3-1	3.37626	2.02856	5.21983	4.83e-05	0.00608794	2.06152
BTF3	-1.07829	5.38224	-5.21926	4.83e-05	0.00608951	2.06028
S100P	2.75629	3.47896	5.21565	4.87e-05	0.00610219	2.0525
CARD8	1.59893	3.84864	5.21535	4.88e-05	0.00610219	2.05185
PLA2G4F	-2.27253	2.66066	-5.21524	4.88e-05	0.00610219	2.05161
CXCL8	4.49464	3.4584	5.21466	4.88e-05	0.00610219	2.05036
ELL3	-1.61153	2.00139	-5.21439	4.89e-05	0.00610219	2.04978
NFAM1	2.13926	2.88672	5.21417	4.89e-05	0.00610219	2.04931
C11orf45	-1.5156	1.89147	-5.21365	4.89e-05	0.00610219	2.04818
P2RX1	1.18101	0.903561	5.21362	4.89e-05	0.00610219	2.04813
AC114271.2	1.14628	1.4271	5.21309	4.9e-05	0.00610219	2.04697
SIGLEC10	2.58367	5.98762	5.21309	4.9e-05	0.00610219	2.04697
IL16	2.25418	2.81251	5.20787	4.96e-05	0.00614739	2.0357
TPST2	1.46488	8.62971	5.20773	4.96e-05	0.00614739	2.0354
CCL21	1.28542	1.39168	5.20015	5.04e-05	0.00622656	2.01902
SIX4	2.7238	3.51201	5.19763	5.07e-05	0.00623688	2.01358
IGHV3-48	2.87196	1.69437	5.19635	5.09e-05	0.00625154	2.01081
SEPT1	2.43004	6.49905	5.19556	5.09e-05	0.00625942	2.0091
NUPR1	-1.30338	2.00463	-5.19403	5.11e-05	0.00627448	2.0058
IGHV2-70	3.40398	2.02469	5.19361	5.12e-05	0.0062761	2.0049
SH3GL3	-4.47913	5.11911	-5.19344	5.12e-05	0.0062761	2.00453
SLC45A3	1.7899	5.47016	5.19205	5.13e-05	0.00628724	2.00154
GIMAP5	1.71476	2.57641	5.18928	5.17e-05	0.00631437	1.99555
PIK3C2G	-1.70907	1.38473	-5.18854	5.17e-05	0.00631938	1.99395
SATB2-AS1	1.81725	1.57019	5.18598	5.2e-05	0.00634047	1.98842
JAM2	1.14366	1.46571	5.18326	5.24e-05	0.00635191	1.98254
SDPR	1.77255	3.90361	5.18252	5.24e-05	0.0063583	1.98092
IGKV3D-15	3.78174	2.32016	5.18197	5.25e-05	0.00636284	1.97975
PPP2R3A	-1.35294	3.7909	-5.18012	5.27e-05	0.00638041	1.97573
ANKRD35	-1.78146	1.98301	-5.18007	5.27e-05	0.00638041	1.97564
P2RY8	2.51289	2.11809	5.17925	5.28e-05	0.00638362	1.97386
TLR7	2.59844	4.82132	5.17915	5.28e-05	0.00638362	1.97365
CSF3R	3.0821	2.54437	5.17861	5.29e-05	0.00638385	1.97247
LYPD6B	-2.09578	2.08625	-5.17852	5.29e-05	0.00638385	1.97228
VEGFC	1.2276	2.59026	5.17825	5.29e-05	0.00638458	1.97169
KCNN3	1.86069	1.32965	5.17672	5.31e-05	0.00639999	1.9684
SOX21-AS1	-1.80117	2.02521	-5.17621	5.32e-05	0.00640257	1.96728
RIN1	-1.74803	4.45119	-5.17577	5.32e-05	0.00640424	1.96634
CDK5R1	-1.01064	2.23624	-5.17499	5.33e-05	0.00640914	1.96465
ZMYM6NB	1.54195	2.60738	5.17293	5.36e-05	0.00642922	1.96019
RP11-290F5.1	2.60436	1.59511	5.16917	5.4e-05	0.00646982	1.95207
IGKV1D-33	3.65407	2.34367	5.16895	5.4e-05	0.00646982	1.95159
XBP1	3.62161	8.62327	5.16884	5.41e-05	0.00646982	1.95136
CXCL5	2.7397	1.44916	5.16843	5.41e-05	0.00647185	1.95047
IGKV1-27	2.24079	1.23874	5.1672	5.43e-05	0.00648516	1.94779
CADM4	-1.07638	1.54002	-5.16607	5.44e-05	0.00649587	1.94535
TRBV7-2	1.80781	1.88054	5.16418	5.46e-05	0.00651697	1.94126
CLEC4E	1.71875	1.18987	5.16267	5.48e-05	0.00652228	1.938
DSC3	-2.56046	8.1275	-5.16256	5.48e-05	0.00652228	1.93777
PTPRJ	2.05942	4.65287	5.1605	5.51e-05	0.00653972	1.9333
ENDOU	-2.04982	2.30286	-5.15763	5.54e-05	0.00656893	1.9271
RARRES2	2.2206	1.65737	5.15706	5.55e-05	0.00657393	1.92586
PLEKHG4	-1.28934	2.07954	-5.15686	5.55e-05	0.00657393	1.92543
RCSD1	1.9178	2.01097	5.15397	5.59e-05	0.00660693	1.91917
RP11-96D1.11	-1.74038	3.75714	-5.15166	5.62e-05	0.00662155	1.91418
ARHGAP4	1.86482	2.93133	5.15163	5.62e-05	0.00662155	1.91411
TDO2	6.06517	4.59291	5.15069	5.63e-05	0.00662873	1.91208
IGHG2	7.58431	6.27293	5.15012	5.64e-05	0.00663169	1.91083
C5AR1	2.55397	2.47586	5.14836	5.66e-05	0.00663918	1.90704
CSGALNACT1	1.6718	2.38026	5.14345	5.72e-05	0.00669585	1.8964
D2HGDH	-1.21853	2.45188	-5.14327	5.72e-05	0.00669585	1.896
BTG3	-1.03923	2.59825	-5.14126	5.75e-05	0.00671943	1.89167
RAB30	2.02322	4.50753	5.14101	5.75e-05	0.00672008	1.89111
TYROBP	2.9559	9.15081	5.14074	5.75e-05	0.006721	1.89052
RAB39B	1.68597	1.18827	5.13921	5.77e-05	0.00673757	1.88721
TNFRSF13C	2.78849	5.57908	5.13846	5.78e-05	0.00674248	1.88559
UNC13B	-1.13284	9.47682	-5.13625	5.81e-05	0.00676932	1.8808
C10orf10	1.52468	1.34392	5.13338	5.85e-05	0.00680311	1.87459
TOM1L2	-1.05631	10.1653	-5.13244	5.86e-05	0.00681098	1.87255
EFNA3	-1.91849	2.53418	-5.12997	5.89e-05	0.00683886	1.86721
KCNA2	2.1422	1.66048	5.12888	5.91e-05	0.00685231	1.86484
TMEM92	1.66994	2.9755	5.12534	5.96e-05	0.00688129	1.85716
UNG	-1.13173	7.8341	-5.12428	5.97e-05	0.0068924	1.85487
KLHL5	1.39894	2.43629	5.12387	5.97e-05	0.00689372	1.85398
PLPP7	1.15443	0.867856	5.12184	6e-05	0.0069218	1.84957
TMEM14A	-1.51476	6.77854	-5.12008	6.03e-05	0.00693932	1.84576
MFSD2A	-1.22021	1.95824	-5.1171	6.07e-05	0.00697255	1.8393
BIRC3	2.40673	4.07426	5.11623	6.08e-05	0.00697589	1.83742
RAB8B	1.45087	4.45101	5.11605	6.08e-05	0.00697589	1.83704
LTB4R	-1.8941	4.68403	-5.11578	6.08e-05	0.00697683	1.83645
HOOK1	-1.40539	3.31929	-5.11454	6.1e-05	0.00698964	1.83377
ALDH4A1	-1.19078	4.92052	-5.11138	6.14e-05	0.00702282	1.82692
TLR10	3.35854	5.13242	5.11084	6.15e-05	0.00702483	1.82574
LGR6	-1.28985	1.00365	-5.10912	6.17e-05	0.00704864	1.822
CYBA	2.59365	3.61318	5.1085	6.18e-05	0.00705508	1.82066
RCN1	1.12176	4.06523	5.1057	6.22e-05	0.00709275	1.81458
IGHV1-69	3.24161	1.90562	5.10317	6.26e-05	0.00711755	1.8091
IKZF1	2.1449	2.6637	5.10279	6.26e-05	0.00711918	1.80828
IGLC1	6.56832	4.95718	5.10226	6.27e-05	0.00712439	1.80713
PHLDA1	2.22757	3.52426	5.10104	6.29e-05	0.00712889	1.80449
FOXP2	-1.99153	2.14754	-5.101	6.29e-05	0.00712889	1.80439
SCN3A	1.59421	1.85946	5.10065	6.29e-05	0.00712889	1.80363
TXNRD1	1.987	11.129	5.10013	6.3e-05	0.00712889	1.80251
DOK3	1.82415	2.61915	5.0986	6.32e-05	0.0071434	1.7992
HSH2D	2.36845	1.75432	5.09658	6.35e-05	0.00716596	1.7948
ZNF671	1.36793	2.23747	5.09546	6.36e-05	0.0071741	1.79237
GAS2L1	-1.25999	2.78692	-5.09493	6.37e-05	0.00717931	1.79122
TWIST1	2.35283	5.57951	5.0946	6.38e-05	0.00718136	1.7905
CHMP4C	-1.40699	3.99368	-5.09436	6.38e-05	0.00718191	1.78999
CDCA7	-1.49671	2.35049	-5.09384	6.39e-05	0.00718263	1.78885
NABP1	1.92537	5.66645	5.09349	6.39e-05	0.00718263	1.7881
GALNT15	2.34768	1.99912	5.0933	6.4e-05	0.00718263	1.78769
GRTP1	-1.18301	2.04205	-5.0926	6.41e-05	0.00719055	1.78617
GRHL2	-2.02421	5.1304	-5.0916	6.42e-05	0.00720003	1.78401
ST3GAL5	1.71368	3.03554	5.09129	6.42e-05	0.00720177	1.78334
NXPE3	1.96969	2.87491	5.09049	6.44e-05	0.00720811	1.7816
WSCD1	1.18438	1.34723	5.08819	6.47e-05	0.00723863	1.77661
IGHV3-53	3.2096	1.84951	5.08768	6.48e-05	0.00724171	1.7755
DSC1	-2.71507	2.03082	-5.08667	6.49e-05	0.0072513	1.77331
PPP2R2C	-1.7662	2.1374	-5.08471	6.52e-05	0.00726856	1.76904
ADAT2	-1.0229	2.23242	-5.08433	6.52e-05	0.00726856	1.76822
MST1R	-1.72374	1.98759	-5.08318	6.54e-05	0.00728061	1.76573
PVRL4	-1.68094	3.92969	-5.07748	6.63e-05	0.00737054	1.75334
AKAP2	1.85382	1.72271	5.07633	6.64e-05	0.00737759	1.75086
FAT4	1.43805	1.58634	5.07622	6.64e-05	0.00737759	1.75063
PLEKHA6	1.1863	2.34695	5.07604	6.65e-05	0.00737759	1.75023
IGLC2	8.11958	7.42718	5.07538	6.66e-05	0.00738195	1.74878
RP11-1212A22.4	-1.03384	3.48429	-5.07517	6.66e-05	0.00738195	1.74834
STAP2	-1.84369	6.94844	-5.07058	6.73e-05	0.00744043	1.73837
SDF2L1	1.90332	6.18927	5.07048	6.73e-05	0.00744043	1.73816
PARD3	-1.10442	3.56926	-5.07039	6.73e-05	0.00744043	1.73796
PIP4K2A	1.13893	3.31443	5.07015	6.73e-05	0.00744043	1.73745
GBP1P1	-1.1036	1.49379	-5.06886	6.75e-05	0.00744683	1.73464
SMOC1	3.10764	3.42622	5.0628	6.85e-05	0.00752817	1.72147
ANO9	-1.18952	2.90415	-5.06174	6.86e-05	0.00753938	1.71916
CYP2C9	-2.10009	1.84948	-5.06067	6.88e-05	0.00755392	1.71685
ERBB3	-1.82296	3.9338	-5.0561	6.95e-05	0.00760456	1.70691
POF1B	-2.72379	4.2555	-5.05496	6.97e-05	0.00761687	1.70443
LONRF1	-1.33145	3.13114	-5.0536	6.99e-05	0.00762378	1.70148
ADAMTS1	1.89226	4.4516	5.05271	7e-05	0.00762874	1.69954
PRR29	1.46281	0.982161	5.05023	7.04e-05	0.00766094	1.69416
KIAA1211L	-1.59058	2.31212	-5.04653	7.1e-05	0.00771431	1.68612
SEC24D	1.22761	8.81862	5.04631	7.1e-05	0.00771478	1.68564
ADGRA2	1.62671	1.40346	5.04253	7.16e-05	0.00775647	1.67742
SCCPDH	1.26205	6.40243	5.0417	7.18e-05	0.00776065	1.67562
SEL1L	2.12422	11.2677	5.0401	7.2e-05	0.00778162	1.67214
AGAP2	1.11815	1.32883	5.03918	7.22e-05	0.00779437	1.67013
ADGRG5	1.58069	1.31767	5.03874	7.22e-05	0.00779739	1.66917
TRPV2	2.55642	3.90974	5.03861	7.23e-05	0.00779739	1.6689
SH3BP5	1.54469	7.39422	5.03838	7.23e-05	0.00779806	1.6684
IGHV3-15	3.68346	2.14222	5.03214	7.33e-05	0.00789039	1.65483
RP11-284N8.3	2.29104	1.59908	5.03169	7.34e-05	0.00789272	1.65385
CXCL1	4.93885	3.93783	5.03117	7.35e-05	0.00789272	1.65272
EPN3	-1.31395	2.16577	-5.03008	7.36e-05	0.0079062	1.65035
TMEM43	-1.01066	10.5645	-5.02689	7.42e-05	0.007948	1.6434
IGLL5	6.53641	5.09599	5.0265	7.42e-05	0.00794911	1.64256
SLC16A10	2.7786	3.85014	5.02546	7.44e-05	0.00796418	1.6403
PTPN5	1.35504	1.76438	5.02401	7.46e-05	0.0079831	1.63715
ALOX5AP	1.56757	2.14805	5.02303	7.48e-05	0.00799229	1.63501
CCR2	1.72223	1.86881	5.02257	7.49e-05	0.0079952	1.634
ANGPT1	1.08458	0.906757	5.02125	7.51e-05	0.0080084	1.63114
ZNF770	-1.20652	4.7898	-5.01931	7.54e-05	0.00802687	1.62691
ESRP1	-1.78717	3.81667	-5.01926	7.54e-05	0.00802687	1.62681
CHST2	1.8589	1.33759	5.01867	7.55e-05	0.00803416	1.62551
PLCL2	1.30015	1.40876	5.01809	7.56e-05	0.00804048	1.62425
IGHV5-51	3.85507	2.30256	5.01741	7.58e-05	0.00804048	1.62278
ADAMTS9	1.79658	2.43978	5.01736	7.58e-05	0.00804048	1.62266
PKD1	-1.06675	5.39808	-5.01662	7.59e-05	0.0080503	1.62106
LIMD2	1.80977	2.57108	5.01551	7.61e-05	0.0080668	1.61865
HSF4	-1.2613	2.90431	-5.01351	7.64e-05	0.00809605	1.6143
FZD10	-1.27735	1.26365	-5.0122	7.66e-05	0.00810919	1.61143
FAM198B	2.43988	2.71352	5.0084	7.73e-05	0.00816474	1.60317
IL1R1	1.85592	5.90852	5.00653	7.76e-05	0.00819271	1.59909
TBC1D9	1.98583	4.07478	5.00649	7.76e-05	0.00819271	1.59901
OCA2	-1.00135	0.889254	-5.00596	7.77e-05	0.00819695	1.59784
TDRKH	1.28268	5.07567	5.0057	7.78e-05	0.00819695	1.59728
PGAP1	-1.25386	3.77221	-5.00569	7.78e-05	0.00819695	1.59727
RASAL3	1.79783	3.32383	5.0025	7.83e-05	0.00823888	1.59032
BAIAP2	-1.42816	5.53965	-5.00246	7.83e-05	0.00823888	1.59024
FCRL2	1.47958	0.895351	5.00226	7.84e-05	0.00823912	1.5898
SYNGR1	-1.24347	4.0426	-5.0018	7.85e-05	0.00824066	1.58879
SYNE3	1.6932	3.06874	5.00089	7.86e-05	0.00824199	1.58682
TG	2.1184	3.09013	5.00029	7.87e-05	0.00824408	1.58551
LBH	1.69337	1.94597	5.00001	7.88e-05	0.00824589	1.58489
KRT5	-2.29548	10.6986	-4.99921	7.89e-05	0.00825709	1.58316
IGHV3-73	3.43781	1.98846	4.99774	7.92e-05	0.00828073	1.57996
ANKRD29	-1.45969	2.51442	-4.99689	7.93e-05	0.00828943	1.57809
RGS3	1.54366	2.26013	4.99342	7.99e-05	0.00832734	1.57055
DUSP14	-1.3016	3.815	-4.99317	8e-05	0.00832734	1.57
TTYH3	1.79493	10.4105	4.99179	8.02e-05	0.00833906	1.567
IGHJ2	1.88917	1.0549	4.99112	8.03e-05	0.00834813	1.56554
GDPD5	1.18311	1.88929	4.99024	8.05e-05	0.00836116	1.56361
VSIG8	-3.44435	4.42389	-4.98937	8.07e-05	0.00837042	1.56172
SOX21	-2.99226	4.83461	-4.98824	8.09e-05	0.00838179	1.55926
CTNNAL1	-1.47263	3.54773	-4.98715	8.11e-05	0.00839806	1.55689
TNXA	1.38228	4.06469	4.98656	8.12e-05	0.00840441	1.55561
IGKV1-33	3.05112	1.90754	4.98644	8.12e-05	0.00840441	1.55534
TM6SF1	1.85097	3.61668	4.98539	8.14e-05	0.00841797	1.55305
LAX1	2.30372	1.46406	4.98122	8.21e-05	0.008473	1.54396
FAM83H	-1.5281	5.34856	-4.98087	8.22e-05	0.008473	1.54321
CDS1	-1.42073	3.136	-4.98077	8.22e-05	0.008473	1.54298
WDR62	-1.66889	4.12633	-4.97884	8.26e-05	0.0085061	1.53878
TMEM38A	1.49057	4.15235	4.97814	8.27e-05	0.00851592	1.53725
LAMA2	1.79862	1.82725	4.97721	8.29e-05	0.0085288	1.53522
LY96	1.5229	1.49239	4.97672	8.3e-05	0.0085288	1.53417
NID2	1.82715	1.28168	4.97603	8.31e-05	0.00853857	1.53265
IL24	2.09856	1.23441	4.97258	8.38e-05	0.00857998	1.52513
CHST15	1.85735	5.14159	4.96938	8.44e-05	0.00861673	1.51816
CD300E	1.37476	0.912652	4.96879	8.45e-05	0.00862099	1.51688
TRBJ2-1	1.17192	1.22205	4.96697	8.48e-05	0.00864206	1.51291
FBN1	3.13788	3.01956	4.96558	8.51e-05	0.00866199	1.50987
UBE2J1	1.71367	10.0095	4.96496	8.52e-05	0.00867034	1.50853
IGHV4-4	2.9298	1.58611	4.96464	8.53e-05	0.00867315	1.50782
SLC6A9	-1.51488	9.38677	-4.96363	8.54e-05	0.00868554	1.50563
RASSF3	1.17832	5.21658	4.95877	8.64e-05	0.00875558	1.49503
NT5E	1.57839	1.99788	4.95835	8.65e-05	0.00876025	1.49411
CARD14	-1.06411	1.6545	-4.95743	8.66e-05	0.00876989	1.49211
KMO	1.41267	1.3844	4.95731	8.67e-05	0.00876989	1.49185
SYT11	1.17271	1.13288	4.95639	8.68e-05	0.00877735	1.48984
DOCK2	2.19862	2.60929	4.95352	8.74e-05	0.00880301	1.48358
KCNA3	1.82006	1.12146	4.95346	8.74e-05	0.00880301	1.48344
TRGV5	2.66028	3.56131	4.95262	8.76e-05	0.00881601	1.48161
IGKV2-28	3.83015	2.44044	4.95208	8.77e-05	0.00882195	1.48044
PMEPA1	1.81246	5.23232	4.95177	8.77e-05	0.00882195	1.47977
OSM	2.5557	1.4779	4.94652	8.88e-05	0.00889367	1.46831
SOX6	-1.99499	1.9666	-4.94576	8.89e-05	0.00889541	1.46666
DUOX1	-2.03428	6.38616	-4.94555	8.9e-05	0.00889541	1.4662
ESRP2	-1.477	2.46342	-4.94494	8.91e-05	0.00890052	1.46486
DUSP4	1.87304	2.23863	4.94441	8.92e-05	0.00890385	1.46371
TNFAIP8L2	1.96617	4.32545	4.94225	8.96e-05	0.0089365	1.45899
FAM110C	-1.79055	3.57088	-4.94215	8.97e-05	0.0089365	1.45876
SLFN12L	1.98394	4.29809	4.94207	8.97e-05	0.0089365	1.45859
STEAP1	1.04491	2.02327	4.94122	8.99e-05	0.00894991	1.45674
PREX1	1.98638	2.25334	4.94079	8.99e-05	0.00895501	1.45579
ADAMTS2	3.20094	3.70783	4.93981	9.01e-05	0.00897109	1.45366
ZBTB38	1.97362	6.15344	4.93877	9.03e-05	0.00898272	1.4514
CD48	2.08438	2.54655	4.93523	9.11e-05	0.00903209	1.44368
EVI2A	1.84058	1.7809	4.93501	9.11e-05	0.00903209	1.44319
IGHV3-43	3.06807	1.68637	4.93468	9.12e-05	0.00903209	1.44246
IGKJ5	2.44639	1.4371	4.93414	9.13e-05	0.00903328	1.44128
DPEP2	1.75865	1.98954	4.93405	9.13e-05	0.00903328	1.4411
CLTB	-1.32405	4.12607	-4.93282	9.16e-05	0.00905461	1.43842
HMHA1	1.44775	3.61352	4.93168	9.18e-05	0.00906707	1.43592
REM1	1.07535	0.773922	4.93006	9.21e-05	0.0090893	1.43237
ARL4D	-1.00793	1.48402	-4.92746	9.27e-05	0.00912433	1.4267
BCAR3	1.04429	2.16762	4.92667	9.28e-05	0.0091328	1.42498
PTPRC	2.93346	4.79034	4.92651	9.29e-05	0.0091328	1.42464
NPNT	-1.17016	2.79479	-4.92392	9.34e-05	0.00917162	1.41897
PLVAP	1.65011	1.97948	4.92247	9.37e-05	0.00919572	1.41582
AADACL2	-1.08221	0.626293	-4.92117	9.4e-05	0.00921378	1.41297
LMNA	-1.19087	6.86539	-4.92074	9.41e-05	0.00921899	1.41204
FYN	1.63263	2.20065	4.91991	9.43e-05	0.00922898	1.41021
THEM5	-3.67763	6.09944	-4.91936	9.44e-05	0.00923315	1.40901
SAMD4A	2.15201	6.32648	4.91805	9.46e-05	0.00924484	1.40616
CECR1	3.22556	4.20186	4.91791	9.47e-05	0.00924484	1.40586
LGALS9B	-1.47737	1.81594	-4.91589	9.51e-05	0.00927604	1.40144
MATN2	-1.21158	3.62805	-4.91427	9.55e-05	0.00928427	1.3979
BMP6	1.81092	1.54807	4.91016	9.63e-05	0.00933743	1.38892
GNG2	1.39461	1.6628	4.90647	9.71e-05	0.00939316	1.38086
KLF2	1.78757	2.37025	4.90566	9.73e-05	0.00940661	1.37909
CD14	2.36784	2.25279	4.90525	9.74e-05	0.00940773	1.3782
ATP8A1	1.32006	2.45833	4.90508	9.74e-05	0.00940773	1.37783
NEK6	1.78065	2.54453	4.90437	9.76e-05	0.00941194	1.37627
PRSS8	-1.39683	2.8233	-4.90401	9.77e-05	0.00941581	1.37549
MYH14	-2.0724	4.32455	-4.90317	9.79e-05	0.00941889	1.37366
SIGLEC12	3.122	2.81339	4.90091	9.84e-05	0.00945347	1.36872
FCAR	1.15478	0.682361	4.90089	9.84e-05	0.00945347	1.36867
KANK1	-1.20436	3.7961	-4.90007	9.85e-05	0.00946634	1.36689
ADAMTS4	1.41863	0.959763	4.89913	9.87e-05	0.009479	1.36483
MFAP4	2.27625	3.30171	4.89792	9.9e-05	0.00949396	1.36217
JSRP1	2.63182	1.6235	4.89655	9.93e-05	0.00950588	1.35918
ECHDC2	-1.23082	3.4418	-4.89427	9.98e-05	0.00953891	1.3542
LRG1	1.70715	2.36	4.89219	0.000100301	0.00957245	1.34966
ABCC5	-1.39484	5.29809	-4.88994	0.00010081	0.00960626	1.34474
MNDA	2.52553	2.77389	4.88874	0.000101082	0.00962479	1.34212
PPM1L	-1.07033	3.20126	-4.88773	0.000101312	0.009643	1.3399
IGLV3-25	2.88962	1.79497	4.88721	0.00010143	0.00964315	1.33877
SEMA5A	1.08297	7.47403	4.88591	0.000101726	0.00965647	1.33594
SIRPG	2.77516	3.44025	4.88571	0.000101773	0.00965722	1.33549
BIN2	1.54603	1.40086	4.88496	0.000101943	0.00966236	1.33386
EMILIN1	2.54752	2.10499	4.88378	0.000102215	0.0096725	1.33127
TRAM1	1.51224	10.6616	4.88365	0.000102245	0.0096725	1.33098
KRT14	-2.62024	10.5698	-4.88321	0.000102346	0.00967832	1.33003
IGLV7-43	3.97856	2.52026	4.88066	0.000102934	0.00971675	1.32445
PDGFRA	2.3941	4.79027	4.87844	0.000103449	0.00976037	1.31959
TNFRSF19	-2.43512	8.76163	-4.87813	0.000103521	0.00976345	1.31892
EVI2B	1.96798	1.77382	4.87648	0.000103905	0.00979228	1.31531
MGAM	1.52367	1.0153	4.87606	0.000104004	0.00979787	1.31439
DSG1	-5.58804	8.72379	-4.87537	0.000104165	0.00980863	1.31288
KIAA0226L	1.27563	1.00619	4.8744	0.000104393	0.00981061	1.31075
TMEM2	1.52429	8.50933	4.87413	0.000104455	0.00981061	1.31017
PDGFRB	2.92909	2.99554	4.87231	0.000104883	0.00983964	1.3062
DBP	-1.00398	1.20833	-4.87197	0.000104964	0.00984354	1.30544
FAM107B	1.37624	2.73656	4.87107	0.000105177	0.00985976	1.30347
ENPEP	1.66812	1.59057	4.86746	0.000106034	0.00991761	1.29558
IGKC	8.13234	7.61633	4.86433	0.000106782	0.0099801	1.28874
LAMA4	2.10548	2.06879	4.86398	0.000106866	0.00998422	1.28797
CTD-3088G3.8	1.13374	1.24027	4.862	0.000107343	0.0100062	1.28364
IGHV3-11	3.02996	1.73304	4.86139	0.000107492	0.0100125	1.28229
PRR16	1.34434	0.950055	4.8611	0.000107562	0.0100153	1.28166
PCDH7	-1.78385	4.05538	-4.8579	0.000108337	0.0100753	1.27467
IL18	-1.13567	3.73491	-4.85778	0.000108368	0.0100753	1.27439
CCR1	2.50655	2.11235	4.85678	0.000108612	0.0100941	1.27221
IGHV2-5	3.70855	2.32646	4.85614	0.000108767	0.0100972	1.27082
CHPF	1.20854	5.78203	4.85545	0.000108937	0.0101058	1.2693
GDPD2	-1.66446	1.53887	-4.85406	0.000109277	0.0101223	1.26627
IGHJ1	1.82091	1.00543	4.85374	0.000109356	0.0101223	1.26557
SCIMP	2.85277	3.87132	4.85344	0.000109429	0.0101247	1.26491
THSD1	1.05921	7.40808	4.85252	0.000109658	0.0101343	1.26288
RP11-325K4.2	1.3745	1.32671	4.85099	0.000110035	0.0101557	1.25954
NDUFA4L2	-1.29935	3.40431	-4.8509	0.000110058	0.0101557	1.25934
GJA3	-1.69054	1.47115	-4.85008	0.00011026	0.0101611	1.25755
CD248	2.3418	2.153	4.85003	0.000110274	0.0101611	1.25743
CDK14	1.94049	1.86012	4.84748	0.000110907	0.0102043	1.25186
KIAA1522	-1.07211	3.46325	-4.84655	0.00011114	0.0102108	1.24981
ERLEC1	1.86458	4.85568	4.84645	0.000111163	0.0102108	1.24961
DENND5B	2.12367	2.1221	4.84638	0.000111183	0.0102108	1.24944
UNC5C	2.22978	2.63397	4.84585	0.000111315	0.0102154	1.24828
SLCO2A1	1.33817	8.9364	4.84402	0.000111775	0.0102501	1.24428
LRRC1	-1.17364	2.87596	-4.84207	0.000112264	0.0102722	1.24003
ARRB2	1.42983	3.68637	4.83968	0.000112872	0.0103088	1.23478
OBSCN	-1.19176	1.83166	-4.83473	0.000114136	0.0104052	1.22393
ADAMTS7	1.17174	2.22278	4.83453	0.000114187	0.0104059	1.22351
FMOD	2.6121	2.8501	4.83364	0.000114416	0.010423	1.22155
EIF6	-1.00076	4.22655	-4.83326	0.000114515	0.0104282	1.22071
TNNT3	-3.59061	3.93804	-4.83013	0.000115322	0.0104902	1.21388
C19orf33	-1.45227	2.56475	-4.8295	0.000115488	0.0104955	1.21248
BPIFC	-1.56758	1.03729	-4.82818	0.000115831	0.010521	1.2096
FKBP10	2.2683	2.32633	4.82732	0.000116054	0.0105311	1.20772
CPNE5	1.89002	1.44329	4.82581	0.00011645	0.0105464	1.20441
ANKRD44	1.36264	2.69613	4.82469	0.000116746	0.0105619	1.20194
OTOP3	-1.45469	1.41698	-4.82455	0.000116782	0.0105619	1.20164
FCRLA	2.14418	1.37496	4.8243	0.000116846	0.010563	1.20111
SEPT11	1.55375	8.65064	4.82376	0.000116988	0.010572	1.19993
IKZF3	2.05071	2.04952	4.82308	0.000117168	0.0105767	1.19844
RIMBP2	-1.28365	1.28546	-4.82195	0.000117468	0.0106	1.19594
AIM1	-1.05641	5.10985	-4.82011	0.000117956	0.0106328	1.19191
TMEM233	2.03503	2.27509	4.81963	0.000118083	0.01064	1.19086
TMEM132A	2.00141	8.21991	4.81928	0.000118177	0.0106428	1.19009
FAM78A	1.51958	1.94217	4.81576	0.000119116	0.0107098	1.18239
ZDHHC11	-1.02279	1.07536	-4.81063	0.000120501	0.0107888	1.17114
IGKV2D-28	3.33749	2.09709	4.80903	0.000120935	0.0108164	1.16765
PCDH12	1.02297	1.03894	4.80896	0.000120955	0.0108164	1.16749
MMP25	1.44806	1.23061	4.80724	0.000121425	0.0108427	1.16371
AKT3	1.29746	1.74899	4.80711	0.00012146	0.0108427	1.16343
TRANK1	1.31852	8.57282	4.80692	0.000121511	0.0108427	1.16303
SIGLEC14	3.0954	2.98788	4.80593	0.000121783	0.0108588	1.16085
DENND3	1.47068	1.89209	4.80563	0.000121867	0.0108588	1.16018
RUNX3	1.73228	7.66481	4.80539	0.000121931	0.0108588	1.15967
NKPD1	-1.87231	1.53283	-4.80365	0.000122409	0.0108837	1.15586
MEIS3	1.40813	1.26744	4.80103	0.000123135	0.010917	1.15011
SEPT3	1.95135	3.82677	4.79877	0.000123763	0.010961	1.14516
TMEM254	-1.02758	8.22004	-4.79775	0.000124049	0.0109812	1.14292
IGHV3-66	1.47752	0.77238	4.79719	0.000124206	0.0109884	1.14169
TMEM74B	1.37015	3.64798	4.79475	0.000124889	0.0110332	1.13635
ATP2A3	2.37878	2.64573	4.79257	0.000125506	0.0110683	1.13156
IGLV7-46	2.83205	1.54537	4.79256	0.00012551	0.0110683	1.13153
PTGFR	2.94781	3.05771	4.79235	0.000125568	0.0110695	1.13108
FER1L4	2.70003	2.13953	4.79174	0.000125742	0.0110745	1.12973
P2RY11	-1.14812	2.50784	-4.79136	0.000125847	0.0110745	1.12892
IGLV3-27	3.45753	1.88234	4.79115	0.000125908	0.0110745	1.12845
DDR2	1.73681	2.35545	4.79069	0.000126038	0.0110745	1.12744
TXNDC11	1.93979	4.49577	4.79062	0.000126057	0.0110745	1.1273
MYL9	1.66547	2.7043	4.79062	0.00012606	0.0110745	1.12728
RP11-276H19.2	-1.13278	0.983223	-4.78978	0.000126296	0.0110904	1.12545
GBP5	2.00903	1.87808	4.78924	0.000126452	0.0110963	1.12425
MIR99AHG	-1.03904	1.18866	-4.78801	0.000126803	0.0111192	1.12156
GUCY1B3	1.00414	0.775923	4.78639	0.000127265	0.011144	1.11802
EVPLL	-1.86592	1.53005	-4.78462	0.000127776	0.0111813	1.11412
KLHL6	2.36284	1.91946	4.78353	0.00012809	0.0111965	1.11174
PLEKHG1	1.43518	3.08518	4.78231	0.000128442	0.0112154	1.10907
TFAP2A	-1.92452	9.45736	-4.78157	0.000128656	0.0112302	1.10745
ANKRD36BP2	2.74925	1.76284	4.77975	0.000129186	0.0112645	1.10345
SLC16A12	1.04819	0.755855	4.779	0.000129406	0.0112758	1.10179
PLEK	2.52937	2.68007	4.77714	0.00012995	0.0113113	1.09772
OTX1	-1.53322	1.39135	-4.77628	0.000130201	0.0113253	1.09583
HCLS1	1.9567	2.38018	4.77588	0.000130319	0.0113315	1.09495
RRAS	1.01269	6.71496	4.77488	0.000130613	0.0113362	1.09276
ROR1	-1.36698	2.41852	-4.77482	0.000130632	0.0113362	1.09262
MPEG1	2.24782	2.72697	4.77464	0.000130684	0.0113362	1.09224
MYO1F	2.36069	3.32879	4.77455	0.000130709	0.0113362	1.09205
PILRA	1.36929	1.65496	4.77452	0.000130719	0.0113362	1.09197
GRB7	-1.41444	2.09637	-4.77446	0.000130737	0.0113362	1.09184
SNAI3-AS1	1.52406	3.85178	4.77405	0.000130856	0.0113425	1.09095
PAWR	-1.06799	4.67797	-4.77352	0.000131015	0.0113483	1.08978
GJB5	-1.17303	1.96053	-4.77147	0.000131623	0.0113811	1.08527
KIAA1462	1.59523	1.85408	4.76883	0.000132406	0.0114411	1.0795
RP11-297A16.4	-1.16761	1.41772	-4.76807	0.000132635	0.0114469	1.07782
PCED1B-AS1	1.21183	0.918675	4.76789	0.000132688	0.0114469	1.07744
STK39	-1.23682	3.01553	-4.76739	0.000132837	0.0114507	1.07634
SHISA4	1.22275	3.80488	4.76729	0.000132867	0.0114507	1.07612
DENND5A	1.04862	3.7523	4.76672	0.000133039	0.0114507	1.07486
CR1	1.19491	0.838582	4.76658	0.00013308	0.0114507	1.07456
G0S2	2.65746	1.988	4.76399	0.00013386	0.0114992	1.06888
PTPN22	1.81572	2.53524	4.76384	0.000133907	0.0114992	1.06854
ITGA5	2.13562	2.64107	4.76248	0.000134318	0.011518	1.06556
MS4A7	1.77735	1.88203	4.76211	0.00013443	0.0115236	1.06474
IKBIP	1.05775	1.77065	4.76073	0.000134851	0.0115372	1.06171
LPAR1	1.31145	2.23712	4.76056	0.000134901	0.0115372	1.06135
DNM3OS	1.0244	1.02832	4.76025	0.000134995	0.0115384	1.06067
ANK3	-1.50381	3.18944	-4.75956	0.000135206	0.0115384	1.05915
TMEM92-AS1	1.1437	0.921691	4.75745	0.000135851	0.0115775	1.05452
LINC01480	1.25768	0.872406	4.75552	0.000136444	0.0116064	1.05028
STON2	-1.48155	5.66157	-4.75417	0.000136862	0.0116317	1.04731
RAB20	1.64444	2.33426	4.75311	0.000137189	0.0116475	1.04499
TMEM63C	-2.61676	6.88501	-4.75258	0.000137351	0.0116506	1.04384
CD79B	1.4562	0.956077	4.75245	0.000137392	0.0116506	1.04355
UPK3BL	-2.80307	7.55997	-4.75239	0.000137412	0.0116506	1.04341
MMP2	3.52922	4.48118	4.75128	0.000137757	0.0116654	1.04097
OLFML2B	2.28744	1.86176	4.75124	0.000137769	0.0116654	1.04089
AC244250.2	2.67782	1.6679	4.75066	0.00013795	0.0116707	1.03961
TMEM182	1.0635	4.01434	4.74975	0.000138232	0.0116763	1.03762
SIT1	2.92376	4.54564	4.7488	0.00013853	0.0116974	1.03553
F2R	1.70414	3.0753	4.74768	0.000138881	0.0117112	1.03307
HSPA1B	-2.09561	6.84346	-4.74733	0.000138989	0.0117163	1.03231
DAB2	2.65566	4.48299	4.74454	0.000139867	0.0117704	1.02619
GLIPR1	1.6488	3.01283	4.74411	0.000140003	0.0117778	1.02524
MILR1	1.30964	1.05651	4.74377	0.000140111	0.0117827	1.0245
CMTM3	1.43235	3.77407	4.74339	0.000140231	0.0117827	1.02366
LUM	3.34304	5.13335	4.74318	0.000140297	0.0117827	1.02321
TRPV6	-2.60493	3.26412	-4.74318	0.000140298	0.0117827	1.02319
LAMC3	1.65681	1.08266	4.74248	0.000140519	0.0117895	1.02167
SERPINB9P1	1.65672	2.70977	4.74224	0.000140597	0.0117919	1.02113
SDSL	2.58644	3.51182	4.74207	0.000140649	0.0117922	1.02077
FAM3B	-1.07856	1.11124	-4.74146	0.000140844	0.0117966	1.01942
SLC39A14	1.06288	9.60403	4.73922	0.000141559	0.0118365	1.0145
IGHV6-1	2.19804	1.19442	4.73789	0.000141985	0.0118682	1.01158
ARHGEF40	1.05855	2.6487	4.73702	0.000142262	0.0118852	1.00968
SEPT4-AS1	1.68853	1.77392	4.73523	0.000142839	0.0119195	1.00574
EFNA5	-1.8779	3.84404	-4.73427	0.000143149	0.0119374	1.00363
LSS	-1.05114	5.86437	-4.73096	0.000144225	0.0119989	0.996352
TTLL12	-1.02196	7.83175	-4.72947	0.000144708	0.012029	0.993099
UCP2	2.85843	7.68928	4.72929	0.00014477	0.012029	0.992686
NPIPA5	-1.16624	2.92333	-4.72788	0.000145231	0.0120503	0.98959
SPON1	2.1954	2.70852	4.72761	0.000145319	0.0120536	0.989004
CXCL2	1.91926	1.59564	4.72267	0.00014695	0.0121726	0.97815
DLL4	1.04652	0.976466	4.72097	0.000147515	0.0122072	0.97442
LAD1	-1.855	4.58643	-4.72005	0.000147821	0.0122261	0.972407
PDZD2	-1.92812	5.28083	-4.7197	0.00014794	0.0122261	0.971623
WFS1	1.11346	3.84898	4.71943	0.000148029	0.0122266	0.97104
KLC3	-1.91235	2.38237	-4.71847	0.000148349	0.0122359	0.968936
UBL4B	1.59666	1.20323	4.71624	0.000149101	0.012269	0.964019
ZNF366	2.14073	5.14459	4.71364	0.000149979	0.0123268	0.958315
PPCDC	1.0273	1.90607	4.71357	0.000150002	0.0123268	0.958164
ITGAX	3.33158	4.42067	4.7125	0.000150364	0.0123424	0.955819
AQP9	1.32664	0.833066	4.71236	0.000150414	0.0123424	0.955496
C6orf141	-1.01166	1.01429	-4.71035	0.000151098	0.01238	0.951085
FCGR3B	2.48896	1.84253	4.70992	0.000151247	0.0123816	0.950128
PRODH	-1.40462	1.84025	-4.70942	0.000151418	0.0123816	0.94903
FILIP1L	1.82374	1.93604	4.70927	0.000151466	0.0123816	0.948717
TRABD2A	2.44366	4.05985	4.70817	0.000151843	0.0124001	0.946303
SAA1	4.56414	4.63701	4.70727	0.000152152	0.012405	0.944324
LGALSL	-2.03891	3.8872	-4.70703	0.000152236	0.0124078	0.943788
TP53AIP1	-3.27403	8.14411	-4.70629	0.000152492	0.0124204	0.942157
TRAV23DV6	1.14172	0.687564	4.70555	0.000152747	0.0124331	0.940531
SPATA13	1.02985	2.41359	4.70469	0.000153043	0.012449	0.938651
ENC1	1.44874	2.70734	4.70335	0.000153509	0.0124788	0.93569
TOR3A	1.28231	8.82883	4.70302	0.000153623	0.0124798	0.934974
PTPRS	-1.02078	3.25518	-4.70177	0.000154057	0.0125029	0.932226
DOK2	1.48565	2.15381	4.70094	0.000154348	0.0125142	0.930396
CFAP54	1.56223	0.928264	4.70008	0.000154648	0.0125306	0.928505
TSPAN32	2.12596	4.67239	4.69984	0.00015473	0.0125311	0.927991
SCG5	2.2112	2.57337	4.69946	0.000154864	0.0125322	0.927149
LGALS9C	-2.26114	3.67676	-4.69943	0.000154873	0.0125322	0.927092
LCP1	2.66908	6.62588	4.69847	0.00015521	0.0125514	0.924975
GLT8D2	1.45218	1.33101	4.69847	0.000155211	0.0125514	0.924974
IGHD	1.87567	1.13968	4.69755	0.000155535	0.0125694	0.922942
ZNF57	-1.29773	2.28543	-4.69633	0.000155964	0.0125959	0.920267
RP11-561C5.4	-1.31168	1.53864	-4.69581	0.000156146	0.0126065	0.919134
SLC22A23	-1.55726	10.126	-4.69533	0.000156316	0.0126161	0.918077
IGKV1D-27	1.14599	0.602177	4.69454	0.000156597	0.0126347	0.91633
IGHG1	8.20363	7.75933	4.69414	0.000156736	0.0126408	0.915463
MAPK8IP2	-1.11557	1.16563	-4.69296	0.000157155	0.0126633	0.912869
IGLV1-36	2.62445	1.4761	4.69158	0.000157647	0.0126947	0.909828
SIRPB1	2.70602	6.03319	4.69089	0.000157892	0.0127062	0.908322
CTSL	2.92664	3.96671	4.68845	0.000158766	0.0127394	0.902955
IGKV1-16	2.21927	1.2489	4.68723	0.000159206	0.0127541	0.900263
LRRC25	1.59698	1.3152	4.68682	0.000159354	0.0127618	0.899361
TXLNB	2.42675	5.60483	4.68667	0.000159408	0.012762	0.899033
ANTXR2	1.4472	2.50324	4.68647	0.00015948	0.0127636	0.898595
MSRB3	1.29791	1.71759	4.68448	0.000160199	0.0127967	0.89422
AJUBA	-1.16584	3.2773	-4.68336	0.000160605	0.0128124	0.891757
C1orf106	-1.37207	6.07265	-4.68305	0.000160717	0.0128172	0.891081
TFAP2C	-1.55301	9.40747	-4.68255	0.000160899	0.0128236	0.889978
IGHV4-34	1.95799	1.04579	4.68166	0.000161224	0.0128422	0.888021
GUCY1A3	1.53609	2.02477	4.68037	0.000161694	0.0128632	0.885188
PRKCB	1.39094	1.3731	4.68034	0.000161707	0.0128632	0.885109
NOL3	-1.01025	3.2369	-4.67638	0.000163163	0.0129624	0.876395
CMKLR1	1.42925	1.32339	4.67549	0.00016349	0.0129842	0.87445
BHLHA15	1.26469	0.691343	4.67252	0.000164594	0.0130528	0.867908
PLEKHO1	1.6064	2.56044	4.67246	0.000164616	0.0130528	0.867777
PACSIN3	-1.19428	3.46499	-4.66638	0.000166896	0.0131934	0.854409
GMIP	1.1443	3.51203	4.66617	0.000166975	0.0131935	0.853948
SEMA3F	-1.09154	10.1582	-4.66117	0.000168876	0.0132888	0.842943
CCDC120	-1.00806	3.20844	-4.65959	0.000169481	0.013322	0.839466
TSPAN15	1.85649	6.38209	4.65952	0.000169505	0.013322	0.839327
IGDCC4	1.47421	1.14761	4.65869	0.000169825	0.0133381	0.837495
RP11-7K24.3	-1.94381	3.01354	-4.65833	0.000169963	0.0133447	0.836709
FRZB	1.80037	2.16745	4.65165	0.000172553	0.0134807	0.822007
TOB2	-1.06778	9.38076	-4.65161	0.000172569	0.0134807	0.821917
CHI3L2	2.33562	1.83847	4.65123	0.000172719	0.0134807	0.821071
C1QTNF1	1.02732	1.11083	4.65121	0.000172726	0.0134807	0.82103
TPST1	1.82226	6.73276	4.65094	0.000172831	0.0134846	0.820441
NLRP3	1.10383	0.898329	4.65067	0.000172937	0.0134846	0.819846
SERPINF1	2.28758	9.29609	4.65067	0.000172939	0.0134846	0.819836
SPOCK2	1.76873	2.26476	4.64943	0.000173425	0.013511	0.817108
IGKV2-24	3.32238	2.0399	4.64817	0.00017392	0.0135392	0.814335
ANXA8	-1.65691	4.29083	-4.64808	0.000173954	0.0135392	0.814148
CSRP2	-1.94787	4.46016	-4.64778	0.000174075	0.0135392	0.813473
DOK1	1.03212	1.36234	4.64568	0.000174904	0.0135952	0.808853
KLF4	-2.57082	6.21372	-4.644	0.000175569	0.0136255	0.805165
MIXL1	1.18045	0.661003	4.64292	0.000175999	0.0136503	0.802789
RP11-411K7.1	-1.33407	1.70068	-4.6414	0.000176605	0.0136846	0.799446
FYB	2.13199	2.65787	4.64017	0.000177097	0.0137056	0.796741
PPFIA3	-1.15295	2.41302	-4.6396	0.000177328	0.0137192	0.795475
HS3ST6	-1.61322	1.18447	-4.63468	0.000179313	0.0138332	0.784659
MAP4K1	1.61756	2.09008	4.63464	0.00017933	0.0138332	0.784564
CDON	-1.1654	1.15609	-4.63457	0.000179359	0.0138332	0.784407
IGLV5-45	1.87954	1.02116	4.63391	0.000179629	0.0138454	0.782947
CXCR4	2.13854	2.13351	4.63346	0.000179809	0.013855	0.781974
IL2RA	1.41448	1.03617	4.63243	0.000180233	0.0138662	0.779685
P3H2	-1.03029	2.15507	-4.62906	0.000181611	0.0139364	0.772281
P4HA3	1.27759	1.01658	4.62898	0.000181646	0.0139364	0.772096
WDR90	-1.03399	5.06054	-4.62828	0.000181935	0.0139496	0.770549
ITGA4	1.6216	1.64112	4.62745	0.000182274	0.01397	0.768742
GSTM2	-1.43517	2.89365	-4.62643	0.000182699	0.0139892	0.766476
HEG1	1.53816	4.13573	4.62636	0.000182725	0.0139892	0.766337
PIR	-1.05102	1.70291	-4.62634	0.000182733	0.0139892	0.766294
TNFSF13	1.35415	7.09392	4.62408	0.000183673	0.0140398	0.761311
SOSTDC1	-1.26774	1.5527	-4.62278	0.000184214	0.0140552	0.758452
CTSS	2.99879	4.89621	4.62264	0.000184274	0.0140552	0.758136
NR2F2	1.0491	2.49884	4.62118	0.000184882	0.0140929	0.754932
PDE4A	1.66861	2.33373	4.61854	0.000185992	0.0141438	0.749119
IGSF3	-1.21439	5.49652	-4.61851	0.000186005	0.0141438	0.749048
NCS1	-1.17717	4.87836	-4.61673	0.000186758	0.0141881	0.74512
MEGF6	-1.05964	3.21403	-4.6147	0.000187619	0.014236	0.740654
PLOD3	1.01396	3.94913	4.61115	0.000189133	0.014312	0.732841
C3	3.30991	2.9679	4.61053	0.000189399	0.0143186	0.731475
LINC01484	2.00058	1.12716	4.61016	0.000189559	0.0143263	0.730659
IGKJ3	2.60895	1.57264	4.6064	0.00019118	0.0144131	0.722383
MMP1	3.7042	2.94352	4.60625	0.000191245	0.0144131	0.722049
ZNF703	-1.11393	2.86648	-4.60547	0.000191583	0.0144267	0.720336
CD53	2.07481	2.2136	4.60323	0.000192562	0.0144827	0.715381
EMP2	-1.22394	4.84246	-4.59964	0.000194135	0.0145658	0.707478
SPTSSB	-1.61734	1.52011	-4.59926	0.000194302	0.0145739	0.706644
EMID1	1.07909	1.13122	4.59425	0.000196523	0.0147078	0.695601
PRDM1	2.59996	3.50996	4.59416	0.00019656	0.0147078	0.695416
PLXDC1	1.55408	1.91119	4.59172	0.000197654	0.014763	0.690023
CPXM1	1.88701	1.64322	4.5894	0.000198695	0.0148185	0.68492
MARCKSL1	1.31093	1.9086	4.58796	0.000199344	0.0148535	0.681751
IFFO2	-1.96911	4.10125	-4.58607	0.000200202	0.0149129	0.677579
TRBV6-5	1.76348	1.6115	4.581	0.000202518	0.0150538	0.666405
ALOX5	1.66013	2.76448	4.58031	0.000202833	0.0150664	0.664894
IGF2	2.15964	2.63555	4.58023	0.000202869	0.0150664	0.664723
FAT2	-1.4652	4.60785	-4.57936	0.00020327	0.0150782	0.662802
PCED1B	1.24927	1.65454	4.57538	0.000205114	0.0151787	0.654029
ARRB1	1.02938	2.7601	4.57515	0.000205221	0.0151821	0.653524
CORO1A	2.07768	3.44121	4.57358	0.000205957	0.0152316	0.650045
RP11-486L19.2	-1.1688	1.56153	-4.57309	0.000206182	0.015235	0.648985
CCDC88A	1.56268	3.32233	4.57184	0.000206768	0.0152602	0.646229
HID1	1.7096	1.61587	4.57091	0.000207205	0.0152787	0.644176
SH3TC1	1.75844	7.42514	4.57001	0.000207631	0.01528	0.642181
KIF21A	-1.10779	2.5237	-4.56996	0.000207651	0.01528	0.642087
CTHRC1	2.31401	2.4786	4.56914	0.000208041	0.0152951	0.640262
HMOX1	1.92318	2.33442	4.5686	0.000208294	0.0153001	0.639086
TMEM159	-1.29079	8.29495	-4.56679	0.000209152	0.0153367	0.635089
CNKSR3	-1.16992	2.14537	-4.56677	0.000209163	0.0153367	0.635041
RCN3	1.74232	2.18046	4.56643	0.000209325	0.0153414	0.634285
SLC15A3	2.37901	4.80806	4.56466	0.000210164	0.0153919	0.630402
PKIG	1.16463	1.6585	4.5644	0.000210289	0.0153966	0.629823
HCK	1.74465	1.68477	4.56386	0.000210549	0.0154065	0.628622
MMP3	2.43922	1.53134	4.56023	0.000212291	0.0155213	0.620621
PRPF40B	-1.15121	4.22336	-4.55971	0.00021254	0.0155265	0.619483
PI15	1.81674	1.09079	4.55966	0.000212564	0.0155265	0.619373
IL2RG	2.11705	2.96958	4.55909	0.000212841	0.01554	0.618108
CD5	1.76371	3.14758	4.55898	0.000212893	0.01554	0.617867
FICD	1.47457	1.71863	4.55702	0.00021384	0.0155785	0.613557
AIF1	1.23082	1.37626	4.55636	0.000214163	0.0155883	0.612089
LRP4	-1.56466	3.64466	-4.5561	0.000214288	0.0155928	0.611525
INADL	-1.28711	4.85958	-4.55526	0.000214697	0.0156134	0.609674
SLC6A4	-3.14573	4.80714	-4.55503	0.000214812	0.0156172	0.609153
TAS1R3	1.51525	1.02605	4.55059	0.000216987	0.0157064	0.599367
FCGR3A	1.75797	1.65633	4.55031	0.000217125	0.0157109	0.598747
SLC27A6	-4.53728	4.16733	-4.55018	0.000217188	0.0157109	0.598469
TRBC2	2.7128	7.14548	4.55008	0.000217238	0.0157109	0.598242
FABP4	1.7782	1.53747	4.54897	0.000217787	0.015746	0.595793
CTH	1.08071	0.924757	4.54864	0.000217951	0.0157532	0.595062
SLC19A2	-1.19777	7.27749	-4.54588	0.000219318	0.0158428	0.588988
ORAI2	1.28817	1.48048	4.54576	0.000219381	0.0158428	0.58871
IGLV3-21	3.8939	2.58695	4.54533	0.000219595	0.015846	0.587764
CLIP4	-1.02008	5.29582	-4.54531	0.000219602	0.015846	0.587732
RP11-463O12.5	1.2191	3.66177	4.54528	0.000219617	0.015846	0.587666
SLC46A3	1.62509	6.09624	4.54351	0.000220501	0.015896	0.583761
TCF4	2.23964	9.18378	4.5358	0.000224395	0.0161252	0.56676
SCG2	2.37202	2.92349	4.53355	0.000225544	0.0161849	0.5618
CDH11	2.3051	2.10437	4.53238	0.000226148	0.0162183	0.559204
RAB7B	-1.43486	7.9428	-4.53173	0.00022648	0.0162328	0.557777
SLC1A5	1.24752	9.16083	4.53144	0.00022663	0.0162388	0.557134
KLF3	-1.06252	3.7493	-4.52891	0.000227937	0.0162995	0.551551
KRT8	-1.52787	3.52593	-4.52742	0.00022871	0.016336	0.548262
NFE2	1.11453	0.706343	4.5267	0.000229085	0.0163523	0.54667
IGLV1-50	1.96332	1.16315	4.52647	0.000229201	0.0163523	0.54618
FGFR3	-1.84413	3.82368	-4.52533	0.000229798	0.0163737	0.543655
AKNA	1.4453	2.99783	4.52409	0.000230448	0.0163989	0.540911
PAQR5	-1.20428	1.6621	-4.52317	0.000230928	0.0164236	0.538889
FAM65B	2.03936	2.00635	4.52258	0.000231236	0.0164387	0.537597
DUOXA1	-1.89951	5.19383	-4.52218	0.000231447	0.0164464	0.53671
DRAM1	1.18613	2.747	4.52078	0.000232187	0.0164848	0.53361
SLC8A1	1.43235	5.97111	4.52046	0.000232352	0.0164919	0.532918
RP11-588K22.2	1.07571	1.51272	4.51749	0.000233929	0.0165848	0.526351
SPAG4	1.61984	1.02863	4.51493	0.000235291	0.0166576	0.520714
CXCL3	1.13177	0.692456	4.51466	0.000235438	0.0166633	0.520108
TRG-AS1	2.4515	4.62755	4.51357	0.000236019	0.0166854	0.517712
IGKV2D-24	1.87005	1.02274	4.51172	0.000237015	0.0167314	0.513625
IGKV1-8	3.18026	2.24276	4.51169	0.000237031	0.0167314	0.513558
GLRX	1.58186	1.71063	4.51014	0.000237864	0.0167824	0.510152
LILRA6	1.6025	1.38595	4.50435	0.000241017	0.0169423	0.497366
IGHV1-24	2.56776	1.45317	4.50379	0.000241324	0.0169543	0.49613
SERTAD4	-1.97833	8.00805	-4.50319	0.000241656	0.0169728	0.494794
FASN	-1.055	4.86923	-4.50264	0.000241954	0.0169841	0.493597
RAB31	1.65534	7.16824	4.50088	0.000242924	0.0170401	0.489712
GPR176	1.16312	1.02086	4.49942	0.000243736	0.0170802	0.486475
CYP4F12	-2.44797	4.05649	-4.49832	0.000244341	0.0171102	0.484065
IMPA2	-1.82875	3.93768	-4.49224	0.000247744	0.0172686	0.470636
ALDH1A3	2.14012	2.01184	4.49202	0.000247868	0.0172724	0.470152
SLC25A45	1.52854	4.91527	4.4902	0.000248896	0.0173246	0.466131
B4GALNT3	-1.63848	3.12965	-4.4899	0.000249066	0.0173315	0.46547
SETD6	-1.16436	5.5999	-4.48943	0.000249333	0.0173453	0.464428
SMOC2	2.05709	5.85688	4.48833	0.000249957	0.0173741	0.462004
TIMP2	2.8822	9.44216	4.4882	0.000250032	0.0173744	0.461712
THBS1	1.87496	9.78699	4.48691	0.000250763	0.0173912	0.458878
TNNT2	-3.37837	5.37955	-4.48425	0.000252288	0.0174528	0.452992
DAPK1	1.78039	3.74454	4.4841	0.00025237	0.0174528	0.452676
VSNL1	-1.93406	6.73765	-4.48363	0.00025264	0.0174536	0.451639
TIGIT	3.01589	4.96336	4.48362	0.000252648	0.0174536	0.451606
TINCR	-2.45974	7.75732	-4.48306	0.000252969	0.0174565	0.450372
ICAM1	2.48699	3.00735	4.48133	0.000253964	0.0175105	0.446563
TGM7	-4.97961	4.28736	-4.48062	0.000254379	0.0175342	0.444979
ANPEP	2.52456	3.03038	4.47822	0.00025577	0.0176106	0.439686
OLFML1	1.60977	1.7078	4.47773	0.000256055	0.0176196	0.438604
RILPL2	1.00428	2.3456	4.47672	0.000256643	0.0176511	0.436375
TRAT1	2.49662	3.58855	4.47339	0.000258595	0.017751	0.429021
PLA2G4D	-2.20825	1.63491	-4.47325	0.000258677	0.0177517	0.428712
SYNE1	1.39649	2.6489	4.47274	0.000258974	0.0177654	0.427597
TESPA1	2.29954	4.52053	4.47255	0.000259091	0.0177654	0.427161
IGHV4-31	2.32786	1.38644	4.47049	0.000260305	0.0178191	0.422622
PLPP5	1.49251	5.07312	4.47028	0.00026043	0.0178228	0.422156
MAPKBP1	-1.11771	3.7107	-4.46857	0.000261442	0.0178761	0.418392
HS3ST1	1.84782	2.65193	4.46792	0.00026183	0.0178841	0.416952
IGHV1-2	2.96427	1.54884	4.46553	0.000263259	0.0179422	0.411669
FAAH	-1.55805	4.18202	-4.46473	0.00026374	0.0179651	0.409898
TCL6	1.83121	1.4637	4.46359	0.000264424	0.0179931	0.407381
COL12A1	2.89027	6.64039	4.46356	0.000264439	0.0179931	0.407326
SCUBE1	2.3344	2.22776	4.4634	0.000264539	0.0179935	0.406961
RP11-800A3.4	-1.66243	3.98338	-4.46331	0.000264591	0.0179935	0.406769
ST6GALNAC2	-1.55827	6.13446	-4.46129	0.000265812	0.0180513	0.402301
GLIPR2	1.78218	2.42252	4.46125	0.000265833	0.0180513	0.402223
CERKL	1.25615	1.49863	4.46125	0.000265837	0.0180513	0.402211
PARM1	1.55959	1.86046	4.46045	0.00026632	0.0180666	0.400448
SIRPB2	2.45696	4.07432	4.46003	0.000266574	0.0180772	0.399523
TRBV30	1.16101	0.962641	4.45984	0.000266689	0.0180772	0.399102
EPB41L4B	-2.84278	3.59766	-4.45914	0.000267117	0.0180959	0.397548
NUP210	1.17611	4.35897	4.45872	0.00026737	0.0181082	0.396627
PER2	-1.42545	4.18687	-4.4573	0.000268232	0.0181517	0.393505
S100A7A	4.83362	5.41196	4.45388	0.000270328	0.0182637	0.38595
RLTPR	1.63142	1.7518	4.45376	0.000270404	0.0182638	0.385678
DAAM2	1.29444	1.64297	4.4534	0.000270626	0.0182739	0.384878
SCARF2	1.83126	5.00968	4.45317	0.000270765	0.0182769	0.38438
GOLGA7B	-1.70769	2.26361	-4.45309	0.000270818	0.0182769	0.384192
ANKRD13B	-1.08491	1.60149	-4.45195	0.000271521	0.0183194	0.381675
ZNF219	-1.33162	6.27491	-4.4512	0.000271981	0.0183295	0.380033
LPAR3	-1.03175	1.9122	-4.45089	0.000272175	0.0183295	0.379341
FMNL3	1.60225	3.19807	4.44945	0.000273066	0.0183684	0.376167
ARID5A	1.23914	1.80017	4.44938	0.000273114	0.0183684	0.375998
NDRG1	-1.06175	6.20879	-4.44934	0.000273135	0.0183684	0.375924
DNAJB9	1.76477	3.71177	4.44899	0.000273358	0.0183723	0.375131
IGKV2-29	2.17834	1.12669	4.4464	0.000274972	0.0184607	0.369416
DCC	1.44765	0.829984	4.44618	0.000275109	0.0184612	0.368933
PLEKHO2	1.7114	3.25763	4.44551	0.000275526	0.0184842	0.367464
TAGLN	1.49979	2.09042	4.4443	0.000276286	0.0185151	0.364791
PHLDB2	1.13538	3.74838	4.44351	0.000276788	0.0185208	0.363029
MERTK	1.28527	1.30671	4.44346	0.000276818	0.0185208	0.362924
TRAF3IP3	2.2333	6.8642	4.44245	0.000277451	0.0185581	0.360708
SLC25A53	1.35621	4.07817	4.44083	0.000278477	0.0186117	0.357126
CFI	1.9338	2.73534	4.44028	0.000278824	0.0186189	0.355914
PITX1	-1.55527	5.39089	-4.44013	0.000278922	0.0186189	0.355576
TLR6	2.22636	6.41694	4.43974	0.000279169	0.0186189	0.354714
UNC79	1.39616	2.31555	4.43636	0.000281325	0.0187165	0.347251
ZNF750	-1.9999	5.58281	-4.4356	0.000281811	0.0187338	0.345573
ZSWIM4	1.27787	7.50091	4.43535	0.000281973	0.0187395	0.345017
C10orf99	-2.90307	4.95788	-4.43388	0.00028292	0.0187651	0.341763
SH3YL1	-1.16392	8.8718	-4.43334	0.00028327	0.0187651	0.340563
CXADR	-1.73938	3.51288	-4.43321	0.000283354	0.0187651	0.340277
BEX5	1.06125	1.20631	4.43311	0.000283415	0.0187651	0.340065
ARHGDIB	1.77016	3.62838	4.43139	0.000284527	0.0188232	0.336266
DHRS3	-1.14386	3.3147	-4.43125	0.000284619	0.0188232	0.335954
CH17-224D4.2	4.29953	2.24026	4.42946	0.000285781	0.0188765	0.332
SLC47A2	-4.30047	7.23583	-4.42818	0.000286613	0.0189264	0.329179
IGKV1-6	3.60469	2.28296	4.4256	0.0002883	0.0190125	0.323483
OLFML3	2.00018	2.32967	4.42333	0.000289795	0.0190858	0.318463
TENM4	-1.35627	8.92909	-4.4226	0.00029028	0.0191076	0.316843
RP5-906C1.1	1.22172	0.932979	4.41974	0.000292177	0.0191795	0.31052
PPP2R3B	-1.13401	3.13678	-4.41667	0.000294225	0.019255	0.303743
PAPSS2	1.58481	2.22704	4.4163	0.000294472	0.0192611	0.302929
SCARA3	1.03807	6.8454	4.41457	0.000295634	0.0193167	0.299107
SHTN1	-1.11762	8.46589	-4.41098	0.000298064	0.0194244	0.291165
WEE1	-1.58654	5.31216	-4.41016	0.000298621	0.0194556	0.289356
RCAN2	1.13152	1.74976	4.40954	0.000299044	0.0194679	0.287979
IGKV1-9	3.14271	1.9339	4.40802	0.00030008	0.019525	0.284626
RRBP1	1.29014	10.9339	4.40761	0.000300361	0.0195382	0.283717
LCP2	1.49809	1.53065	4.40746	0.000300464	0.0195398	0.283386
HEPH	1.71308	1.85526	4.40701	0.000300769	0.0195545	0.282401
LTB	1.35502	1.39428	4.40442	0.000302547	0.0196583	0.276681
BNC1	-1.48402	4.47388	-4.40434	0.000302603	0.0196583	0.276504
ACKR3	1.43103	2.65739	4.40136	0.000304662	0.0197611	0.269923
SCML4	2.12918	3.53338	4.40032	0.000305385	0.0197821	0.267625
CYP2C18	-1.58732	1.95403	-4.39922	0.000306155	0.0198165	0.265181
TNXB	1.47698	6.71885	4.39903	0.00030629	0.0198201	0.264755
TUBA1C	-1.01218	9.16798	-4.3962	0.000308269	0.0199118	0.258505
BDH1	-1.10987	2.34417	-4.39595	0.000308445	0.0199138	0.257952
CYGB	1.11739	0.857598	4.39593	0.000308459	0.0199138	0.257906
TNFRSF13B	3.13294	2.31028	4.39553	0.000308735	0.0199264	0.257039
CYP3A5	-2.01219	5.0654	-4.39287	0.000310613	0.0200268	0.251158
DAPL1	-2.06402	3.17581	-4.39256	0.000310833	0.0200358	0.250471
TSPAN4	1.10828	8.36985	4.39222	0.000311077	0.0200411	0.249707
IGKV1D-12	2.1614	1.20334	4.39076	0.00031211	0.0200882	0.246492
PTGDS	2.04429	1.81446	4.39053	0.000312273	0.0200882	0.245985
SGK223	-1.28467	7.93085	-4.39051	0.000312293	0.0200882	0.245925
AKAP12	1.24335	1.04379	4.39022	0.000312493	0.0200926	0.245303
TRAV3	1.56258	1.39671	4.39018	0.000312524	0.0200926	0.245207
PTK6	-1.42243	3.81541	-4.38081	0.000319267	0.0204257	0.224499
SOD2	2.36675	8.64065	4.3793	0.000320372	0.02047	0.221151
LPXN	1.3928	1.99524	4.37768	0.000321554	0.0205139	0.217577
PLA2G4B	-1.258	1.68923	-4.37651	0.000322413	0.0205581	0.21499
DEPTOR	-1.10733	2.40279	-4.37491	0.000323588	0.0206192	0.21146
PIK3R2	-1.58428	2.83599	-4.37487	0.000323619	0.0206192	0.211368
STX19	-1.13864	1.25226	-4.37327	0.000324804	0.0206682	0.207824
ST6GALNAC4	1.23442	2.46099	4.37221	0.000325589	0.0206969	0.205482
THPO	1.55791	1.50354	4.37071	0.000326699	0.0207516	0.20218
NDNF	1.36615	1.29992	4.3704	0.000326932	0.0207579	0.20149
GGT6	-1.11562	1.31241	-4.37014	0.000327127	0.0207579	0.200912
GIPR	1.05383	1.02778	4.37013	0.000327132	0.0207579	0.200895
HOMER2	-1.3077	4.10722	-4.36777	0.000328896	0.0208431	0.195681
TRBC1	2.82473	5.83651	4.36752	0.000329087	0.0208452	0.195118
IGKV1-17	2.82975	1.71239	4.36681	0.00032962	0.0208678	0.193547
C11orf52	-1.08585	1.27023	-4.36663	0.000329755	0.020871	0.19315
TUBB4A	1.96342	2.42825	4.36536	0.000330708	0.020926	0.190352
VPS13C	1.72621	6.36553	4.36467	0.000331232	0.0209431	0.188816
NRROS	1.19524	1.26567	4.36367	0.000331986	0.0209801	0.186611
EGFL6	1.75913	1.3372	4.36246	0.000332904	0.0210167	0.183934
DNMBP	-1.26596	3.65429	-4.35973	0.000334979	0.0211156	0.177906
SLC26A8	1.43956	1.72145	4.35891	0.000335606	0.021139	0.176094
ZNF662	-1.03481	1.98922	-4.3558	0.000337996	0.0212625	0.169213
SNX10	2.28667	3.06242	4.35537	0.000338328	0.0212781	0.168259
IGHV4OR15-8	2.36047	1.24061	4.35376	0.000339573	0.0213347	0.164699
ADAM19	1.50907	1.38495	4.35299	0.00034017	0.0213518	0.162994
SLA2	2.04664	4.48397	4.34793	0.00034412	0.0215479	0.151799
SPTBN2	-1.60659	4.83523	-4.34473	0.000346637	0.0216635	0.144734
PTPN3	-1.1638	3.58813	-4.34208	0.000348734	0.0217672	0.138885
RPS6KL1	1.59807	4.12922	4.33958	0.000350729	0.0218533	0.133354
SMPD2	-1.03748	6.99346	-4.33862	0.000351501	0.0218834	0.131223
COTL1	1.52373	2.16794	4.33814	0.000351884	0.0218977	0.130168
IGKJ1	1.22507	0.674646	4.33345	0.000355665	0.0220668	0.119803
STRIP2	1.9666	3.17214	4.33279	0.000356207	0.0220948	0.118328
TXNDC5	2.07822	7.36578	4.33033	0.000358208	0.0222023	0.112897
FGL2	1.7764	3.61022	4.32909	0.000359224	0.0222454	0.110152
SOD3	1.43501	1.95784	4.32806	0.000360065	0.0222785	0.107883
TP53INP1	1.76006	10.42	4.32795	0.000360159	0.0222788	0.10763
GVINP1	1.17993	1.01774	4.32783	0.000360259	0.0222794	0.10736
FCMR	1.36614	1.22307	4.32738	0.000360628	0.0222967	0.106369
GAREM1	-1.02855	2.16089	-4.32701	0.000360928	0.0223097	0.105564
MYO7A	1.06577	1.08345	4.32619	0.000361607	0.0223412	0.103741
COL6A3	3.53532	5.58069	4.32513	0.000362479	0.022361	0.101406
C1S	2.58041	4.23852	4.32356	0.000363785	0.0224193	0.0979193
LRRN1	1.14321	0.889874	4.32238	0.000364765	0.0224579	0.0953098
CD207	-2.00501	1.67044	-4.32226	0.000364865	0.0224579	0.095046
FAM84A	-1.18402	3.14679	-4.32186	0.000365199	0.0224675	0.0941572
WNT10A	-1.58532	5.277	-4.32084	0.000366047	0.0225085	0.0919102
CDH1	-1.41665	4.31885	-4.32014	0.000366631	0.0225333	0.0903636
PLCG2	1.57708	2.49818	4.32002	0.000366734	0.022534	0.0900911
KLF7	1.09566	3.76809	4.31786	0.000368548	0.0226173	0.0853085
FBLN2	2.26715	2.74702	4.31424	0.000371601	0.022743	0.0773128
UGCG	1.29533	9.15701	4.31313	0.000372539	0.0227724	0.0748686
SGCD	2.53161	4.48087	4.31195	0.000373551	0.0228107	0.0722395
TRBV19	1.79649	2.03699	4.3109	0.000374443	0.0228426	0.0699269
FBLN5	1.09505	0.976724	4.30273	0.000381491	0.0232111	0.0518524
EPS8L2	-1.50825	5.27762	-4.30137	0.000382677	0.0232719	0.0488428
DSEL	1.13266	1.45008	4.29897	0.000384777	0.0233652	0.0435405
AQP1	1.43412	3.32392	4.29874	0.000384979	0.0233674	0.0430306
KRT6C	-2.93613	9.44331	-4.29616	0.000387254	0.0234583	0.0373202
P2RY10	1.03759	0.902962	4.29452	0.000388706	0.0235233	0.0336938
CD19	1.43529	0.935474	4.294	0.000389162	0.0235344	0.0325582
RP5-894A10.6	1.42941	5.24872	4.29392	0.000389235	0.0235344	0.0323761
PSMB8-AS1	1.08103	2.8358	4.29232	0.000390657	0.0235725	0.0288414
RPL39L	1.10475	4.4678	4.28893	0.000393697	0.0237041	0.0213293
TRAC	2.3733	6.91506	4.28513	0.00039712	0.0238582	0.0129402
TP73	-1.64553	8.1227	-4.28354	0.000398562	0.0239332	0.00942698
CRISPLD2	1.51951	2.50236	4.28211	0.000399873	0.0240003	0.00624519
BICC1	1.26962	1.18674	4.28186	0.000400101	0.0240082	0.00569227
LAMB4	-2.31607	1.65383	-4.28146	0.000400467	0.0240244	0.00480675
TMSB4X	1.51435	11.9023	4.27781	0.000403813	0.0241784	-0.00325647
KRTDAP	-2.6462	3.11221	-4.27665	0.000404887	0.0242135	-0.00582894
IGKV6-21	2.48495	1.50184	4.27633	0.00040518	0.0242253	-0.00653151
PLTP	1.4505	2.76873	4.27466	0.000406723	0.0242999	-0.0102135
TRAV9-2	1.61025	1.54356	4.27437	0.000406993	0.0243102	-0.0108555
RP11-314B1.2	1.44513	1.6771	4.27345	0.000407849	0.0243496	-0.0128921
CMTM2	1.07247	0.735192	4.27238	0.000408853	0.0243978	-0.0152734
PLOD2	1.13172	3.2389	4.2718	0.000409389	0.0244187	-0.0165439
CCL18	1.99686	1.26975	4.26998	0.000411094	0.0245021	-0.0205696
PFKFB3	1.90504	5.22499	4.26699	0.00041391	0.0246404	-0.0271851
TMEM79	-2.08799	9.67954	-4.26554	0.000415287	0.0246991	-0.0304017
PDGFD	1.79393	3.05222	4.26433	0.000416435	0.0247328	-0.0330767
RFX8	1.12073	1.0473	4.26376	0.000416975	0.0247577	-0.0343333
CH17-212P11.4	1.18313	0.652352	4.26197	0.000418687	0.0248325	-0.0383033
RP11-731F5.2	1.56115	0.905198	4.26194	0.000418709	0.0248325	-0.0383529
TTC7B	1.04252	4.4526	4.26191	0.000418736	0.0248325	-0.0384157
NPTX2	1.15219	0.906778	4.25872	0.000421804	0.0249841	-0.0454884
UNC5A	1.4386	1.6753	4.25733	0.000423143	0.02504	-0.0485575
IGHV3-72	1.83696	1.08893	4.25546	0.000424952	0.0251232	-0.0526906
TMPRSS3	1.42364	2.03068	4.25475	0.000425638	0.0251458	-0.0542537
IGHV1OR15-1	1.15029	0.685049	4.25421	0.00042617	0.0251712	-0.0554629
VASH1	1.29333	5.78357	4.25335	0.000427008	0.0252088	-0.0573674
SOAT1	1.22622	5.20737	4.25279	0.000427547	0.0252286	-0.0585893
PSTPIP1	1.20815	1.85854	4.25218	0.00042815	0.0252406	-0.0599551
IGLV1-41	1.71232	0.933171	4.24523	0.000435	0.0254988	-0.0753298
TREML4	1.59914	1.07253	4.2449	0.000435325	0.0255112	-0.0760519
UBASH3A	1.69256	2.54862	4.24441	0.000435809	0.0255281	-0.0771297
IGKV3-7	1.78822	0.972534	4.2432	0.000437022	0.025569	-0.0798209
THEMIS	1.92469	4.17353	4.24178	0.000438434	0.0256215	-0.0829462
VNN1	2.20946	3.51396	4.24101	0.00043921	0.0256528	-0.0846585
GLT1D1	1.12061	0.802465	4.24038	0.000439841	0.0256775	-0.0860487
EDEM1	1.49366	4.86748	4.24031	0.00043991	0.0256775	-0.0862011
MICAL2	1.44025	2.84292	4.23853	0.000441704	0.025746	-0.0901438
C2	2.66024	2.86486	4.2367	0.000443554	0.0258235	-0.0941909
OLFM2	-1.04821	3.67412	-4.23644	0.000443822	0.0258319	-0.0947771
ADAM12	2.1667	1.71398	4.23611	0.000444155	0.0258403	-0.0955026
GOLGA6L4	-1.04069	2.53625	-4.23467	0.000445617	0.0259146	-0.0986864
ARHGEF37	-1.2525	3.3485	-4.23465	0.00044564	0.0259146	-0.0987361
SCARB1	1.32449	7.31681	4.2341	0.000446199	0.0259298	-0.0999493
COL5A2	2.79675	4.92448	4.23379	0.00044651	0.0259359	-0.100624
TMC3-AS1	2.26837	2.08276	4.23218	0.000448154	0.0259756	-0.104184
TP53I11	1.06885	7.6673	4.2287	0.000451738	0.0261285	-0.111899
EFHD2	1.06208	3.74819	4.22751	0.000452958	0.0261686	-0.114509
LHX8	1.16078	1.27456	4.22602	0.000454502	0.0262334	-0.117806
IFFO1	1.09445	1.36467	4.22153	0.00045919	0.0264333	-0.127742
SLC15A2	1.60639	6.09394	4.22148	0.000459243	0.0264333	-0.127855
QPRT	1.40898	1.42919	4.22098	0.000459767	0.0264574	-0.128959
SERPINA3	1.95057	3.81374	4.2203	0.000460487	0.026483	-0.130475
COL6A2	2.9411	4.71486	4.21927	0.000461574	0.0265266	-0.132758
SPHK1	1.54025	4.5762	4.2189	0.000461962	0.0265407	-0.133572
PTPRCAP	1.38784	0.95066	4.2182	0.000462704	0.026571	-0.135125
HSPA1A	-2.05139	6.24286	-4.21684	0.000464142	0.0266044	-0.13813
CBFA2T3	1.14867	2.01234	4.21351	0.000467682	0.0267394	-0.145487
TICAM2	1.13116	4.31008	4.21238	0.00046889	0.0267776	-0.147984
GSTM3	-1.01149	2.4025	-4.21101	0.000470367	0.0268373	-0.15103
INHBA	2.07803	1.64378	4.2083	0.000473285	0.0269666	-0.157018
NRXN2	1.01774	0.746518	4.20768	0.000473953	0.02698	-0.158384
BHLHE41	1.54134	3.51726	4.20636	0.000475388	0.0270554	-0.16131
PLAT	2.77332	3.62101	4.20532	0.00047652	0.0270827	-0.163615
TSPAN2	1.29562	2.36673	4.20388	0.000478092	0.027152	-0.166803
STAP1	1.01481	0.720019	4.20369	0.000478299	0.027152	-0.167221
FAM83C	-1.88398	3.23521	-4.2036	0.000478396	0.027152	-0.167419
FADS1	1.30631	1.55812	4.2024	0.000479707	0.0271954	-0.170068
SOX2	-1.64442	3.82098	-4.20014	0.000482187	0.0272923	-0.17506
MSRB1	1.27175	3.55666	4.19755	0.000485056	0.0274181	-0.180804
NCKAP1L	1.78242	1.98945	4.19686	0.000485816	0.0274397	-0.182319
TLDC2	1.27226	3.99938	4.19624	0.000486503	0.0274653	-0.183687
RPS6KA6	-2.6818	4.27153	-4.19504	0.000487842	0.0275121	-0.186348
TIMP4	1.8245	2.58894	4.19377	0.000489258	0.027567	-0.189154
AKR1C1	-2.01268	2.38317	-4.19267	0.000490493	0.0276052	-0.191594
SLC17A5	1.10659	7.35282	4.19185	0.000491406	0.0276378	-0.193394
IGHJ3P	1.24495	0.708862	4.19	0.000493494	0.0277239	-0.197498
SPINT2	-1.18265	7.77643	-4.18858	0.000495092	0.027776	-0.200629
IGKJ4	1.19359	0.631812	4.18836	0.000495345	0.0277805	-0.201123
SLC2A11	1.31583	5.03804	4.18706	0.000496817	0.0278413	-0.203995
FMNL1	1.39559	2.06042	4.18584	0.000498207	0.027892	-0.206698
RAB25	-1.42552	2.54664	-4.18485	0.000499341	0.0279296	-0.208899
PRIMA1	-1.40981	1.61158	-4.18479	0.000499405	0.0279296	-0.209023
TRBV10-3	1.57766	1.47148	4.18419	0.000500088	0.0279601	-0.210347
TRIM29	-2.14346	13.0453	-4.1815	0.000503173	0.0280898	-0.2163
HSD11B1	1.51058	1.10061	4.1791	0.000505939	0.0282125	-0.221606
FKBP11	1.67727	2.12255	4.17602	0.00050952	0.0283867	-0.228431
LITAF	1.74279	4.64102	4.17359	0.000512347	0.0284625	-0.233788
SLAIN1	1.95599	3.49009	4.17342	0.000512552	0.028464	-0.234175
MAPK6	-1.00339	4.58001	-4.17182	0.000514431	0.0285259	-0.237715
LILRB3	1.64931	1.39435	4.17152	0.000514775	0.0285323	-0.238364
CPEB4	1.58075	4.01248	4.17098	0.000515415	0.028555	-0.239565
CCDC80	1.80613	2.05259	4.1705	0.000515984	0.0285802	-0.240633
KLK11	-1.91221	3.76524	-4.16939	0.00051729	0.0286397	-0.243079
IGFBP4	1.91719	3.09586	4.16828	0.000518613	0.0286938	-0.245551
TMEM86A	1.62166	5.03878	4.16695	0.000520183	0.0287614	-0.248477
USH1G	-2.4467	4.58399	-4.16681	0.000520357	0.0287647	-0.248801
UNC13D	1.15285	8.09585	4.16507	0.00052242	0.0288274	-0.252631
DENND2C	-1.01913	2.26144	-4.16253	0.000525468	0.0289505	-0.258259
KIAA0040	1.4539	2.18044	4.15844	0.000530398	0.0291876	-0.267296
BCL2A1	1.18235	0.790467	4.15647	0.000532793	0.0292713	-0.271655
TRGV3	1.53621	1.80554	4.15485	0.000534779	0.0293334	-0.275256
SIRPD	1.12227	0.802974	4.15403	0.000535778	0.0293623	-0.277062
ADGRF4	-1.06309	1.79797	-4.15351	0.000536417	0.0293901	-0.278216
MPP7	-1.50868	4.36647	-4.15313	0.000536876	0.0293901	-0.279043
BTK	1.21753	1.1873	4.1525	0.000537653	0.0294261	-0.280441
SOCS3	2.13197	6.9301	4.15083	0.000539709	0.0295191	-0.284135
CH17-360D5.2	-1.42659	2.57206	-4.14986	0.000540906	0.0295744	-0.286277
SKIL	1.17862	7.6568	4.14982	0.000540958	0.0295744	-0.286372
IGLV8-61	3.15781	1.93615	4.14956	0.000541279	0.0295855	-0.286946
OIT3	1.00012	0.549752	4.14901	0.000541964	0.0295919	-0.288168
ELK3	1.01741	3.40486	4.14899	0.000541983	0.0295919	-0.288203
SEMA4B	-1.1991	10.9757	-4.14584	0.000545909	0.0297403	-0.295185
INSR	1.02998	2.24833	4.14555	0.000546264	0.0297532	-0.295815
IGHV1-58	1.17103	0.60796	4.1394	0.000553998	0.0300887	-0.309416
TMEM178B	1.29048	4.88813	4.1337	0.00056127	0.0303703	-0.322032
SERPINB6	1.24256	8.27835	4.13214	0.000563277	0.0304528	-0.325485
ASCL2	-1.07413	0.961951	-4.1313	0.000564354	0.0304978	-0.327333
IGLJ7	2.0914	1.11741	4.13046	0.00056544	0.0305431	-0.329192
RAB3D	-1.06232	3.58327	-4.12895	0.000567396	0.0306222	-0.332532
BMF	1.3593	3.02071	4.12884	0.000567538	0.0306232	-0.332774
IRF8	2.00128	3.51934	4.12815	0.00056844	0.0306652	-0.33431
TREX2	-2.50212	5.05052	-4.12785	0.000568831	0.030678	-0.334975
CD163	2.05301	1.69426	4.12772	0.000568989	0.030678	-0.335244
BCAT1	2.1174	2.11238	4.12768	0.000569048	0.030678	-0.335344
SLC7A8	-1.58611	9.4717	-4.12478	0.000572837	0.0308221	-0.341763
C3AR1	1.5314	1.56755	4.12151	0.000577124	0.0309732	-0.348976
LAIR1	2.18833	2.30196	4.12094	0.000577883	0.0310063	-0.350246
OVOL1	-1.86722	4.8873	-4.11701	0.000583102	0.0312391	-0.358942
IGHV3-16	1.5558	0.845555	4.11649	0.000583788	0.0312623	-0.360078
ZYX	1.16944	6.37844	4.11366	0.000587581	0.031428	-0.366342
PLEC	-1.0079	9.25272	-4.11264	0.00058895	0.031465	-0.368592
PTPN7	1.19196	1.24066	4.11263	0.000588964	0.031465	-0.368617
SLC7A1	-1.17288	10.664	-4.11247	0.000589184	0.0314699	-0.368978
EHD3	1.06403	3.60543	4.11208	0.000589709	0.0314912	-0.369839
FABP5	-1.87231	5.92723	-4.11099	0.000591188	0.031543	-0.372261
MAST4	-1.02243	4.71283	-4.10961	0.000593046	0.031615	-0.375295
UPB1	1.30574	1.61039	4.10798	0.000595269	0.0317199	-0.378913
SSR4	2.08939	5.75283	4.10377	0.000601016	0.0319486	-0.388205
NUCB2	1.44514	3.80069	4.1022	0.00060318	0.0320339	-0.391679
SLC37A1	1.13031	7.39932	4.10208	0.000603354	0.0320339	-0.391958
IGHV3-13	2.20362	1.27806	4.10107	0.000604742	0.0321008	-0.394181
ECM2	1.19657	1.47833	4.0979	0.00060915	0.0322589	-0.401203
NCF2	1.9651	2.20557	4.09771	0.000609405	0.0322644	-0.401607
FCGRT	1.05746	4.83052	4.09327	0.000615627	0.0324773	-0.411429
DPYSL2	1.08936	4.25209	4.09184	0.000617648	0.0325632	-0.414598
LY9	1.2001	0.993522	4.08991	0.000620379	0.0326864	-0.418864
LGALS1	2.03777	3.91574	4.08851	0.000622364	0.0327562	-0.421952
MPZL2	-1.50218	5.57182	-4.08676	0.000624857	0.0328387	-0.425817
HSPA4L	-1.29973	2.46257	-4.08651	0.000625216	0.0328437	-0.426372
P2RY13	1.17481	1.1828	4.08596	0.000626007	0.0328637	-0.427593
NAMPT	1.58037	4.51013	4.08588	0.000626127	0.0328637	-0.42778
SERPINE1	2.04263	8.62168	4.08527	0.000626998	0.0328956	-0.429124
TOM1L1	-1.37694	7.32084	-4.08416	0.000628585	0.0329483	-0.431567
GPSM2	-1.04387	4.51078	-4.08331	0.000629816	0.0329807	-0.433458
SLC40A1	1.08397	8.55266	4.08307	0.000630162	0.0329843	-0.433989
C17orf62	1.21176	3.79352	4.08281	0.000630536	0.0329843	-0.434562
SPATS2	1.13932	4.71416	4.08201	0.000631693	0.0330196	-0.436336
SLCO2B1	1.96461	7.6336	4.08196	0.000631758	0.0330196	-0.436435
ZNF831	1.22148	1.60575	4.08187	0.000631888	0.0330196	-0.436634
RORA	-1.6633	3.94224	-4.08026	0.000634215	0.0331253	-0.440188
PTK2B	1.13767	4.06109	4.07748	0.000638261	0.0332966	-0.446334
PER3	-2.08087	5.43258	-4.07735	0.000638463	0.0333001	-0.44664
SLC51B	1.10518	0.99273	4.07675	0.00063933	0.0333383	-0.447951
AQP3	-2.07115	6.24439	-4.07055	0.000648465	0.0337298	-0.461665
TUFT1	-1.59203	9.49207	-4.07041	0.000648674	0.0337335	-0.461976
KRT2	-2.56381	1.51039	-4.07	0.000649278	0.0337508	-0.462875
TGM5	-2.7875	5.87487	-4.06947	0.000650066	0.0337753	-0.464047
HTRA3	1.45196	0.905433	4.06851	0.000651491	0.0338317	-0.466164
MRGPRF	1.00883	1.16688	4.06812	0.000652075	0.0338537	-0.46703
RAC3	-1.05651	1.65443	-4.06671	0.000654178	0.0339487	-0.470143
ESPN	-1.42549	3.29674	-4.06394	0.000658346	0.034108	-0.476281
IRF6	-1.37973	5.59465	-4.0635	0.000659	0.034129	-0.47724
WIPI1	1.35899	5.23874	4.06188	0.000661453	0.0341977	-0.480831
PODN	1.41368	1.79763	4.06136	0.00066224	0.0342241	-0.48198
TRNP1	-1.8218	5.87906	-4.0592	0.000665514	0.0343647	-0.486746
TNS3	1.69501	9.58829	4.05772	0.00066778	0.0344531	-0.490031
LTB4R2	-1.23329	2.99254	-4.05717	0.000668621	0.0344821	-0.491247
PCOLCE	2.08982	2.63233	4.05532	0.000671445	0.034599	-0.49532
CWH43	-1.47607	2.21643	-4.05466	0.000672466	0.0346445	-0.496788
SLC16A9	-2.74121	8.06572	-4.05335	0.000674488	0.0347199	-0.49969
ADAMDEC1	1.03898	0.776213	4.05294	0.000675114	0.0347449	-0.500586
ARHGEF6	1.11836	2.20854	4.05206	0.00067648	0.034808	-0.502539
SAA2	3.84301	3.78268	4.05086	0.000678333	0.0348744	-0.505182
ADAM8	1.24061	1.69865	4.04884	0.000681475	0.0349853	-0.509648
FSTL4	-1.62644	1.3548	-4.04767	0.000683302	0.0350159	-0.512234
COL14A1	2.47688	3.73577	4.04752	0.000683543	0.0350159	-0.512575
CPA4	-1.41937	2.267	-4.04705	0.00068427	0.0350274	-0.513603
TEF	-1.80048	8.1508	-4.04637	0.000685348	0.0350753	-0.515123
SGTB	1.30087	4.92163	4.04599	0.000685943	0.0350885	-0.515962
PRCP	1.28672	4.87324	4.04593	0.000686029	0.0350885	-0.516083
CD38	1.56525	1.23989	4.04396	0.000689128	0.0352033	-0.520437
TMEM100	1.4172	1.91257	4.04387	0.000689264	0.0352033	-0.520629
TCIRG1	1.65951	9.54978	4.03866	0.000697528	0.035545	-0.532144
CLEC4A	1.08358	1.26463	4.03745	0.000699469	0.0356	-0.534828
SOX15	-1.62138	4.29237	-4.03716	0.000699931	0.0356163	-0.535466
TPPP3	-2.89321	8.5351	-4.0364	0.000701151	0.0356492	-0.537149
TMEM132B	-1.54019	5.18897	-4.03599	0.000701814	0.0356755	-0.538061
PRSS23	1.30164	7.8297	4.03515	0.000703155	0.0357149	-0.539905
FGF7	1.5312	1.36524	4.03168	0.000708766	0.0359334	-0.547584
SEPT5	-1.40379	8.18921	-4.03126	0.000709444	0.0359419	-0.548507
DUSP7	-1.04767	5.57282	-4.02993	0.000711607	0.0359966	-0.551449
FGFR1	1.78816	3.15722	4.0283	0.000714266	0.0360797	-0.555051
KCNK7	-1.2324	1.51833	-4.02747	0.000715627	0.036141	-0.556889
TCEA3	-1.52086	6.71147	-4.02718	0.000716091	0.0361571	-0.557516
MAP1B	1.34913	3.21257	4.02583	0.000718315	0.0362522	-0.560511
SLC25A34	-1.22974	5.68797	-4.02577	0.000718411	0.0362522	-0.56064
IGKV1D-17	1.40545	0.712041	4.02556	0.000718755	0.0362602	-0.561102
SSR3	1.37808	5.2227	4.02289	0.000723153	0.0364175	-0.566995
MX1	-1.16755	5.85142	-4.02257	0.000723682	0.0364234	-0.567701
IGKV6D-21	1.76288	0.949421	4.02231	0.000724123	0.0364234	-0.568289
GBP4	1.70357	3.84749	4.02179	0.000724983	0.0364579	-0.569436
MME	2.86035	2.59716	4.02071	0.00072677	0.0365108	-0.571813
ADAM23	-1.27513	2.67277	-4.01842	0.000730596	0.0366659	-0.576884
ARSB	1.31758	1.6776	4.01757	0.000732014	0.0367075	-0.578758
IL21R	1.01865	1.01702	4.01699	0.000732979	0.0367336	-0.58003
MMP9	4.00413	3.10652	4.01435	0.000737427	0.0369044	-0.585873
HAS2	1.97651	1.69847	4.01299	0.000739725	0.0369896	-0.588879
AK4	-1.01533	2.40554	-4.01271	0.000740203	0.0369986	-0.589502
CNTN1	-1.28579	1.84254	-4.01172	0.000741872	0.0370299	-0.591677
KCTD12	1.24255	3.21691	4.01144	0.000742343	0.0370403	-0.59229
IGKV1D-16	1.72107	0.963515	4.00911	0.000746322	0.037194	-0.597452
MAN2B1	1.26534	4.48405	4.00909	0.000746357	0.037194	-0.597498
TP53I3	1.04936	7.27155	4.00899	0.000746516	0.0371944	-0.597703
IGKV2D-29	2.39511	1.39108	4.00754	0.000749	0.0372883	-0.600912
TXNDC15	1.22632	4.96509	4.00729	0.000749426	0.037302	-0.60146
NLRC3	1.54685	3.24864	4.0042	0.000754745	0.0374916	-0.60829
S100A12	2.03744	5.50733	4.00222	0.000758181	0.0376097	-0.612676
WDFY4	1.90669	2.42583	4.00199	0.000758566	0.0376213	-0.613166
C1orf233	-1.17888	2.38609	-4.00021	0.000761668	0.0377449	-0.617106
CYP4F22	-1.29369	1.15104	-3.99969	0.000762566	0.0377744	-0.618244
TRBV7-3	1.23892	1.39683	3.99888	0.000763994	0.0378074	-0.62005
SLC25A48	-2.87165	2.38149	-3.99605	0.000768945	0.0379617	-0.626287
CERCAM	1.36066	3.0244	3.99426	0.0007721	0.0380796	-0.630241
TM6SF2	1.61469	1.26764	3.9908	0.000778243	0.0382959	-0.637891
IGLV2-18	2.36015	1.31296	3.98647	0.000785982	0.0385652	-0.647444
ZNRF3	-1.44647	7.40136	-3.98598	0.000786875	0.0385938	-0.64854
SEMA3B	1.38197	5.49883	3.98439	0.000789731	0.0386856	-0.652038
PTPRD	1.4154	2.99543	3.98412	0.000790224	0.0386856	-0.65264
EPPK1	-2.50309	4.45538	-3.984	0.000790443	0.0386856	-0.652907
DUSP5	1.75114	2.17369	3.98339	0.000791545	0.0387158	-0.654253
TRBV18	1.35849	1.03119	3.9818	0.00079443	0.0387795	-0.657764
TOB1	-1.024	8.64156	-3.98175	0.000794516	0.0387795	-0.657869
VASN	1.76584	3.6531	3.98138	0.000795199	0.0388029	-0.658699
CH17-224D4.1	2.05676	1.04185	3.97525	0.000806428	0.0392286	-0.672233
LAMC1	1.31464	8.03787	3.97524	0.00080645	0.0392286	-0.672259
LYZ	2.85779	3.85867	3.9736	0.000809482	0.0393453	-0.675882
MAN1A1	1.14655	3.69084	3.97157	0.000813239	0.0394969	-0.68035
CALU	1.29791	4.27823	3.97135	0.000813649	0.0395091	-0.680838
FAM132B	1.41281	0.869099	3.96635	0.000823016	0.039829	-0.691884
PRRG4	-1.26959	3.87752	-3.96309	0.000829182	0.0400345	-0.699088
SH2D1A	2.36625	3.89011	3.96252	0.000830247	0.0400547	-0.700326
KRT16P4	-1.67315	3.12593	-3.96241	0.000830458	0.0400547	-0.700571
LRRC15	2.79216	2.87141	3.96238	0.000830529	0.0400547	-0.700654
[truncated: 99 more rows]
