# Supplementary material for: Causal Gene Identification and Biomarker Prioritization in Periodontitis via Integrative Multiomics and Mendelian Randomization
Source: Mediators Inflamm. 2025 Nov 24;2025:6044837. doi: 10.1155/mi/6044837 (PMC12668852; doi:10.1155/mi/6044837)
Supplement: Supporting Information 4 — Table S3. GO enrichment analysis of significantly highly expressed genes in periodontitis gingival tissues compared to normal gingival tissues. [file 6044837.f4.xls]

## Sheet: supplementary tables 3
supplementary table 3.GO enrichment analysis of significantly highly expressed genes in periodontitis gingival tissues compared to normal gingival tissues.
ONTOLOGY	ID	Description	GeneRatio	BgRatio	pvalue	p.adjust	qvalue	geneID	Count
BP	GO:0002440	production of molecular mediator of immune response	91/1158	328/18614	3.15e-35	1.59e-31	1.2e-31	TREM1/TLR4/SLAMF1/IGLV3-10/JAK3/TLR9/IGLV2-8/TNFRSF1B/TNFRSF4/IGLV4-69/SEMA7A/IGKV2-30/IGLV2-11/IGKV4-1/IGKV1D-13/IRAK3/IGLV1-44/IGKV1D-39/IGLV1-51/IGLV2-14/IGLV1-47/FFAR2/IGLV2-23/IGKV1-39/IGKV1-5/IL1B/IGKV2D-30/MZB1/PKN1/SASH3/IGKV3D-11/IGKV3-20/IGLV1-40/IGLV3-19/IGKV3-15/IGLV6-57/IGKV1-12/IGKV3D-20/IGLV3-1/IGKV3D-15/TLR7/IGKV1D-33/XBP1/IGKV1-27/TWIST1/CCR2/ANGPT1/IL1R1/UBE2J1/IGKV2-28/PTPRC/IG…	91
BP	GO:0002253	activation of immune response	107/1158	495/18614	7.72e-31	1.95e-27	1.47e-27	SH2B2/FCN3/SMPDL3B/TLR4/SEC14L1/FPR2/TLR9/VAV1/C4A/TLR2/TLR1/IGLC6/ZBP1/THY1/THEMIS2/MASP1/IGHA2/FPR1/IRAK3/FFAR2/IGLC7/TNIP3/SKAP1/IL1B/LBP/LYN/TLR8/IGHM/A2M/CD79A/MEF2C/CD300A/IGLC3/IGHG4/MEFV/IGHG3/C4B/IRF4/FCN1/IGHA1/NFAM1/TLR7/CLEC4E/PTPRJ/IGHG2/C5AR1/TYROBP/BIRC3/TLR10/CYBA/IGLC1/PLCL2/LAX1/LY96/PTPRC/FYN/CD14/MNDA/IGKC/SCIMP/ARRB2/KLHL6/CR1/PTPN22/CD79B/CMTM3/IGHD/IGHG1/PRKCB/CMKLR1/NLRP3/…	107
BP	GO:0002377	immunoglobulin production	67/1158	212/18614	6.8e-30	1.15e-26	8.65e-27	IGLV3-10/TLR9/IGLV2-8/TNFRSF4/IGLV4-69/IGKV2-30/IGLV2-11/IGKV4-1/IGKV1D-13/IGLV1-44/IGKV1D-39/IGLV1-51/IGLV2-14/IGLV1-47/IGLV2-23/IGKV1-39/IGKV1-5/IGKV2D-30/MZB1/PKN1/SASH3/IGKV3D-11/IGKV3-20/IGLV1-40/IGLV3-19/IGKV3-15/IGLV6-57/IGKV1-12/IGKV3D-20/IGLV3-1/IGKV3D-15/IGKV1D-33/XBP1/IGKV1-27/IGKV2-28/PTPRC/IGLV3-25/IGLV7-43/IGKV2D-28/IGLV7-46/IGLV3-27/CR1/IGLV1-36/IGKV1-16/IGKV2-24/IGLV5-45/TNFSF13/I…	67
BP	GO:0002757	immune response-activating signaling pathway	94/1158	423/18614	3.91e-28	4.94e-25	3.73e-25	SH2B2/FCN3/SMPDL3B/TLR4/SEC14L1/FPR2/TLR9/VAV1/TLR2/TLR1/IGLC6/THY1/THEMIS2/IGHA2/FPR1/IRAK3/FFAR2/IGLC7/TNIP3/SKAP1/LBP/LYN/TLR8/IGHM/CD79A/MEF2C/CD300A/IGLC3/IGHG4/MEFV/IGHG3/IRF4/FCN1/IGHA1/NFAM1/TLR7/CLEC4E/PTPRJ/IGHG2/C5AR1/TYROBP/BIRC3/TLR10/CYBA/IGLC1/PLCL2/LAX1/LY96/PTPRC/FYN/CD14/MNDA/IGKC/SCIMP/ARRB2/KLHL6/CR1/PTPN22/CD79B/CMTM3/IGHD/IGHG1/PRKCB/CMKLR1/NLRP3/CTSS/SLC15A3/HCK/TRBC2/TRAT1…	94
BP	GO:0002764	immune response-regulating signaling pathway	97/1158	450/18614	6.53e-28	6.61e-25	4.99e-25	SH2B2/FCN3/SMPDL3B/TLR4/SEC14L1/FPR2/TLR9/VAV1/TLR2/TLR1/IGLC6/THY1/THEMIS2/IGHA2/FPR1/IRAK3/FFAR2/IGLC7/TNIP3/SKAP1/LBP/LYN/TLR8/IGHM/CD79A/CTSH/MEF2C/CD300A/IGLC3/IGHG4/MEFV/IGHG3/IRF4/FCN1/LILRB2/IGHA1/NFAM1/TLR7/CLEC4E/PTPRJ/IGHG2/C5AR1/TYROBP/BIRC3/TLR10/CYBA/IGLC1/PLCL2/LAX1/LY96/PTPRC/FYN/CD14/MNDA/IGKC/SCIMP/ARRB2/KLHL6/CR1/PTPN22/CD79B/CMTM3/IGHD/IGHG1/PRKCB/CMKLR1/NLRP3/CTSS/SLC15A3/HCK…	97
BP	GO:0002429	immune response-activating cell surface receptor signaling pathway	75/1158	302/18614	7.92e-26	6.68e-23	5.04e-23	SH2B2/FCN3/TLR4/FPR2/VAV1/TLR1/IGLC6/THY1/THEMIS2/IGHA2/FPR1/FFAR2/IGLC7/TNIP3/SKAP1/LBP/LYN/IGHM/CD79A/MEF2C/CD300A/IGLC3/IGHG4/IGHG3/FCN1/IGHA1/NFAM1/PTPRJ/IGHG2/C5AR1/TYROBP/CYBA/IGLC1/PLCL2/LAX1/LY96/PTPRC/FYN/CD14/MNDA/IGKC/SCIMP/KLHL6/CR1/PTPN22/CD79B/CMTM3/IGHD/IGHG1/PRKCB/CMKLR1/HCK/TRBC2/TRAT1/TESPA1/TLR6/LCP2/LPXN/TRBC1/SLA2/PLCG2/CD19/TRAC/UBASH3A/THEMIS/TICAM2/STAP1/NCKAP1L/BTK/C3AR1/…	75
BP	GO:0002768	immune response-regulating cell surface receptor signaling pathway	78/1158	329/18614	2.07e-25	1.49e-22	1.13e-22	SH2B2/FCN3/TLR4/FPR2/VAV1/TLR1/IGLC6/THY1/THEMIS2/IGHA2/FPR1/FFAR2/IGLC7/TNIP3/SKAP1/LBP/LYN/IGHM/CD79A/MEF2C/CD300A/IGLC3/IGHG4/IGHG3/FCN1/LILRB2/IGHA1/NFAM1/CLEC4E/PTPRJ/IGHG2/C5AR1/TYROBP/CYBA/IGLC1/PLCL2/LAX1/LY96/PTPRC/FYN/CD14/MNDA/IGKC/SCIMP/KLHL6/CR1/PTPN22/CD79B/CMTM3/IGHD/IGHG1/PRKCB/CMKLR1/HCK/FCGR3A/TRBC2/TRAT1/TESPA1/TLR6/LCP2/LPXN/TRBC1/SLA2/PLCG2/CD19/TRAC/UBASH3A/THEMIS/TICAM2/STA…	78
BP	GO:0050900	leukocyte migration	86/1158	393/18614	2.57e-25	1.63e-22	1.23e-22	S1PR1/TNFAIP6/SELP/CD34/TRIM55/TREM1/SELE/ITGA7/SLAMF1/CXCR1/LYVE1/FLT1/PIK3CG/FPR2/VAV1/SELPLG/CD200/SELL/TNFSF11/ITGA1/THY1/VCAM1/FFAR2/NEDD9/TRPM2/GREM1/IL1B/PECAM1/RAC2/LBP/LYN/CXCL6/CD300A/STK10/CXCL13/GPSM3/CXCL12/PTAFR/SPI1/CXCL8/IL16/CCL21/JAM2/CSF3R/VEGFC/CXCL5/RARRES2/C5AR1/CXCL1/CCR2/CHST2/IL1R1/PREX1/PLVAP/FYN/EMILIN1/CCR1/MMP2/CXCL2/SAA1/CMKLR1/CXCR4/ITGA4/ALOX5/CORO1A/HMOX1/HCK/AIF1…	86
BP	GO:0043062	extracellular structure organization	72/1158	315/18614	1.56e-22	8.79e-20	6.63e-20	TIE1/SLC2A10/RAMP2/TNFRSF11B/SLC39A8/TLL2/NID1/PXDN/TNFRSF1B/FAP/FOXF1/ENG/GPM6B/SFRP2/COL4A1/COL15A1/COL4A2/EGFLAM/GREM1/LOXL2/TEX14/VWA1/COL13A1/ZNF469/TNR/CSGALNACT1/SMOC1/ADAMTS1/ADAMTS9/LAMA2/NID2/ADAMTS2/ADAMTS4/MFAP4/EMILIN1/PDGFRA/ADAMTS7/FMOD/FKBP10/MMP25/DDR2/MMP2/OLFML2B/LUM/LCP1/SPOCK2/CTSS/PLOD3/MMP1/MMP3/SMOC2/COL12A1/PHLDB2/TNXB/NDNF/EGFL6/FBLN5/CRISPLD2/COL5A2/CCDC80/ECM2/ADAM8/CO…	72
BP	GO:0060326	cell chemotaxis	71/1158	312/18614	4.08e-22	2.06e-19	1.56e-19	S1PR1/TNFAIP6/KDR/TREM1/SLAMF1/CXCR1/FLT1/PIK3CG/FPR2/VAV1/TNFSF11/ITGA1/VCAM1/HGF/FFAR2/NEDD9/TRPM2/GREM1/IL1B/RAC2/LBP/LYN/CXCL6/CXCL13/GPSM3/CXCL12/SPI1/CXCL8/IL16/CCL21/CSF3R/VEGFC/CXCL5/RARRES2/C5AR1/CXCL1/CCR2/PREX1/SEMA5A/BIN2/PDGFRA/PDGFRB/CCR1/ARRB2/LPAR1/MMP2/CXCL2/SAA1/CMKLR1/CXCR4/ALOX5/CORO1A/AIF1/SCG2/CXCL3/SMOC2/THBS1/TMSB4X/CCL18/PDGFD/STAP1/NCKAP1L/C3AR1/SERPINE1/PTK2B/ADAM8/FGFR…	71
BP	GO:0030198	extracellular matrix organization	71/1158	314/18614	6.04e-22	2.78e-19	2.1e-19	TIE1/SLC2A10/RAMP2/TNFRSF11B/SLC39A8/TLL2/NID1/PXDN/TNFRSF1B/FAP/FOXF1/ENG/GPM6B/SFRP2/COL4A1/COL15A1/COL4A2/EGFLAM/GREM1/LOXL2/VWA1/COL13A1/ZNF469/TNR/CSGALNACT1/SMOC1/ADAMTS1/ADAMTS9/LAMA2/NID2/ADAMTS2/ADAMTS4/MFAP4/EMILIN1/PDGFRA/ADAMTS7/FMOD/FKBP10/MMP25/DDR2/MMP2/OLFML2B/LUM/LCP1/SPOCK2/CTSS/PLOD3/MMP1/MMP3/SMOC2/COL12A1/PHLDB2/TNXB/NDNF/EGFL6/FBLN5/CRISPLD2/COL5A2/CCDC80/ECM2/ADAM8/COL14A1/…	71
BP	GO:0045229	external encapsulating structure organization	71/1158	317/18614	1.08e-21	4.56e-19	3.44e-19	TIE1/SLC2A10/RAMP2/TNFRSF11B/SLC39A8/TLL2/NID1/PXDN/TNFRSF1B/FAP/FOXF1/ENG/GPM6B/SFRP2/COL4A1/COL15A1/COL4A2/EGFLAM/GREM1/LOXL2/VWA1/COL13A1/ZNF469/TNR/CSGALNACT1/SMOC1/ADAMTS1/ADAMTS9/LAMA2/NID2/ADAMTS2/ADAMTS4/MFAP4/EMILIN1/PDGFRA/ADAMTS7/FMOD/FKBP10/MMP25/DDR2/MMP2/OLFML2B/LUM/LCP1/SPOCK2/CTSS/PLOD3/MMP1/MMP3/SMOC2/COL12A1/PHLDB2/TNXB/NDNF/EGFL6/FBLN5/CRISPLD2/COL5A2/CCDC80/ECM2/ADAM8/COL14A1/…	71
BP	GO:0006909	phagocytosis	60/1158	236/18614	1.92e-21	7.46e-19	5.63e-19	PEAR1/FCN3/TLR4/SLAMF1/TGM2/CD93/FPR2/VAV1/C4A/TLR2/DYSF/NCF4/P2RY6/CD302/RAB27A/IL1B/PECAM1/LBP/LYN/ICAM3/SLC11A1/CD300A/C4B/FCN1/PTPRJ/TYROBP/CYBA/SYT11/DOCK2/PTPRC/FYN/CD14/SIRPG/BIN2/RAB20/SIRPB1/C3/CORO1A/HCK/IL2RG/AIF1/RAB31/THBS1/MERTK/MYO7A/PLCG2/C2/SCARB1/SPHK1/TICAM2/STAP1/NCKAP1L/UNC13D/BTK/IRF8/NCF2/FCER1G/TNF/IL2RB/MEGF10	60
BP	GO:0050853	B cell receptor signaling pathway	34/1158	77/18614	3.73e-21	1.35e-18	1.02e-18	SH2B2/IGLC6/IGHA2/IGLC7/LYN/IGHM/CD79A/MEF2C/CD300A/IGLC3/IGHG4/IGHG3/IGHA1/NFAM1/IGHG2/IGLC1/PLCL2/PTPRC/MNDA/IGKC/KLHL6/PTPN22/CD79B/CMTM3/IGHD/IGHG1/PRKCB/LPXN/PLCG2/CD19/STAP1/NCKAP1L/BTK/CD38	34
BP	GO:0045785	positive regulation of cell adhesion	89/1158	482/18614	8.44e-21	2.84e-18	2.15e-18	LIMS2/SELP/TEK/KDR/SELE/PODXL/SLAMF1/TGM2/NID1/CASS4/JAK3/VAV1/TPM1/TNFSF11/DISC1/THY1/IL7R/FOXF1/SFRP2/PLAUR/APBB1IP/VCAM1/FERMT2/CD209/NEDD9/SKAP1/TNFSF13B/EGFLAM/IL1B/LYN/SASH3/CD27/ETS1/CXCL13/CXCL12/PTAFR/LILRB2/CCL21/XBP1/PTPRJ/TNFRSF13C/CCR2/ANGPT1/CHST2/RASAL3/LAMA2/PREX1/PTPRC/FYN/SIRPG/EMILIN1/RUNX3/RRAS/CR1/PTPN22/ITGA5/DAB2/SAA1/SIRPB1/NLRP3/SPOCK2/IL2RA/ITGA4/ALOX5/IGF2/CORO1A/IL2RG/…	89
BP	GO:0030595	leukocyte chemotaxis	58/1158	241/18614	1.6e-19	5.05e-17	3.81e-17	S1PR1/TNFAIP6/TREM1/SLAMF1/CXCR1/FLT1/PIK3CG/FPR2/VAV1/TNFSF11/ITGA1/FFAR2/NEDD9/TRPM2/GREM1/IL1B/RAC2/LBP/LYN/CXCL6/CXCL13/GPSM3/CXCL12/SPI1/CXCL8/IL16/CCL21/CSF3R/VEGFC/CXCL5/RARRES2/C5AR1/CXCL1/CCR2/PREX1/CCR1/MMP2/CXCL2/SAA1/CMKLR1/CXCR4/ALOX5/CORO1A/AIF1/SCG2/CXCL3/THBS1/CCL18/STAP1/NCKAP1L/C3AR1/SERPINE1/PTK2B/ADAM8/S100A12/DPEP1/FCER1G/RIN3	58
BP	GO:0001667	ameboidal-type cell migration	88/1158	496/18614	2.12e-19	6.3e-17	4.76e-17	TBXA2R/SOX17/SEMA6B/SOX18/SEMA3G/TEK/ACVRL1/KDR/SNAI1/CDH5/NOS3/RHOJ/ACTA2/PIK3CG/FAP/CLEC14A/SEMA7A/HYAL2/STARD13/SEMA5B/PTPRG/TIMP1/PLXND1/PTP4A3/SYDE1/GREM1/LOXL2/PKN1/CTSH/MEF2C/SRPX2/ZEB2/ETS1/SEMA3A/PTPRM/TNFSF12/PIK3R3/FSTL1/CXCL13/TDGF1/ANXA6/ENPP2/S100P/VEGFC/ARHGAP4/TWIST1/ADGRA2/ANGPT1/ADAMTS9/LRG1/SEMA5A/CD248/AKT3/DDR2/RRAS/DLL4/SERPINF1/MIXL1/ITGA4/NR2F2/CORO1A/HMOX1/SCG2/SLC8A1/SMO…	88
BP	GO:0050851	antigen receptor-mediated signaling pathway	51/1158	201/18614	2.24e-18	6.29e-16	4.75e-16	SH2B2/IGLC6/THY1/THEMIS2/IGHA2/IGLC7/SKAP1/LYN/IGHM/CD79A/MEF2C/CD300A/IGLC3/IGHG4/IGHG3/IGHA1/NFAM1/PTPRJ/IGHG2/IGLC1/PLCL2/LAX1/PTPRC/FYN/MNDA/IGKC/KLHL6/PTPN22/CD79B/CMTM3/IGHD/IGHG1/PRKCB/TRBC2/TRAT1/TESPA1/LCP2/LPXN/TRBC1/SLA2/PLCG2/CD19/TRAC/UBASH3A/THEMIS/STAP1/NCKAP1L/BTK/CD38/SH2D1A/ZAP70	51
BP	GO:0097529	myeloid leukocyte migration	56/1158	241/18614	3.86e-18	1.03e-15	7.75e-16	TNFAIP6/TRIM55/TREM1/SLAMF1/CXCR1/FLT1/PIK3CG/FPR2/VAV1/CD200/TNFSF11/ITGA1/GREM1/IL1B/PECAM1/RAC2/LBP/LYN/CXCL6/CD300A/CXCL13/CXCL12/SPI1/CXCL8/CCL21/CSF3R/VEGFC/CXCL5/RARRES2/C5AR1/CXCL1/CCR2/IL1R1/PREX1/EMILIN1/CCR1/MMP2/CXCL2/SAA1/CMKLR1/AIF1/SCG2/CXCL3/THBS1/CCL18/PDGFD/STAP1/NCKAP1L/C3AR1/SERPINE1/PTK2B/ADAM8/S100A12/DPEP1/FCER1G/RIN3	56
BP	GO:0001819	positive regulation of cytokine production	83/1158	489/18614	3.72e-17	9.4e-15	7.09e-15	CD34/TNFRSF8/TLR4/SLAMF1/PIK3CG/TLR9/TLR2/CD200/TLR1/POU2F2/SLAMF6/SEMA7A/SCAMP5/HYAL2/TMEM106A/IRAK3/POU2AF1/HGF/FFAR2/LILRA5/IL1B/LBP/TLR8/SASH3/SLC11A1/ARHGEF2/MEFV/GPSM3/IRF4/FCN1/PTAFR/LILRB2/CARD8/NFAM1/IL16/TLR7/XBP1/CLEC4E/PTPRJ/C5AR1/TYROBP/CYBA/TWIST1/CCR2/IL1R1/LY96/OSM/PTPRC/CD14/MNDA/SCIMP/GBP5/PTPN22/F2R/LUM/SAA1/IGHD/NLRP3/HEG1/C3/HMOX1/AIF1/FCGR3A/THBS1/TIGIT/ARID5A/TLR6/LTB/TNXB/…	83
BP	GO:0045765	regulation of angiogenesis	67/1158	349/18614	8.06e-17	1.94e-14	1.46e-14	CLDN5/TSPAN12/NPR1/TBXA2R/TIE1/TEK/RAMP2/ACVRL1/CD34/KDR/CDH5/NOS3/RHOJ/FLT1/ECSCR/ENG/PPP1R16B/SFRP2/APLNR/HGF/PLXND1/COL4A2/GREM1/IL1B/RAPGEF3/CTSH/GPR4/ETS1/PTPRM/TNFSF12/CXCL13/STAB1/PDE3B/CXCL8/VEGFC/XBP1/C5AR1/TWIST1/ADAMTS1/ADGRA2/CCR2/ADAMTS9/KLF2/LRG1/SEMA5A/EMILIN1/AKT3/RRAS/ITGA5/ITGAX/PRKCB/SERPINF1/CXCR4/C3/ALOX5/HMOX1/SMOC2/THBS1/AQP1/VASH1/ADAM12/SPHK1/C3AR1/SERPINE1/PTK2B/TNF/MYDGF	67
BP	GO:0050764	regulation of phagocytosis	34/1158	101/18614	9.38e-17	2.13e-14	1.61e-14	FCN3/TGM2/FPR2/C4A/TLR2/DYSF/RAB27A/IL1B/SLC11A1/CD300A/C4B/FCN1/PTPRJ/CYBA/SYT11/DOCK2/PTPRC/SIRPG/SIRPB1/C3/HCK/IL2RG/RAB31/MERTK/PLCG2/C2/SCARB1/SPHK1/STAP1/NCKAP1L/BTK/FCER1G/TNF/IL2RB	34
BP	GO:0031589	cell-substrate adhesion	68/1158	359/18614	9.71e-17	2.13e-14	1.61e-14	LIMS2/SMAD6/TEK/ACVRL1/CD34/KDR/ITGA7/DLC1/NID1/LYVE1/CASS4/SGCE/SPRY4/FZD4/DISC1/ITGA1/THY1/FOXF1/GPM6B/VWF/VCAM1/FERMT2/NEDD9/SKAP1/EGFLAM/GREM1/ST6GAL1/RAC2/COL13A1/CCL21/PTPRJ/ANGPT1/ADAMTS9/NID2/PREX1/EMILIN1/THSD1/RRAS/ITGA5/DAB2/ITGAX/SPOCK2/ITGA4/CORO1A/CDH11/THBS1/PHLDB2/MERTK/TNXB/LPXN/NDNF/EGFL6/FBLN2/FBLN5/CCDC80/UNC13D/ZYX/ECM2/SERPINE1/PTK2B/HAS2/LAMC1/SNED1/COL3A1/SIGLEC1/FERMT3/CO…	68
BP	GO:1901342	regulation of vasculature development	67/1158	355/18614	1.99e-16	4.19e-14	3.16e-14	CLDN5/TSPAN12/NPR1/TBXA2R/TIE1/TEK/RAMP2/ACVRL1/CD34/KDR/CDH5/NOS3/RHOJ/FLT1/ECSCR/ENG/PPP1R16B/SFRP2/APLNR/HGF/PLXND1/COL4A2/GREM1/IL1B/RAPGEF3/CTSH/GPR4/ETS1/PTPRM/TNFSF12/CXCL13/STAB1/PDE3B/CXCL8/VEGFC/XBP1/C5AR1/TWIST1/ADAMTS1/ADGRA2/CCR2/ADAMTS9/KLF2/LRG1/SEMA5A/EMILIN1/AKT3/RRAS/ITGA5/ITGAX/PRKCB/SERPINF1/CXCR4/C3/ALOX5/HMOX1/SMOC2/THBS1/AQP1/VASH1/ADAM12/SPHK1/C3AR1/SERPINE1/PTK2B/TNF/MYDGF	67
BP	GO:0002683	negative regulation of immune system process	81/1158	487/18614	3.04e-16	6.15e-14	4.64e-14	ZBTB46/TNFAIP6/SMPDL3B/TLR4/TNFRSF11B/TRIB1/SLAMF1/SEC14L1/SAMSN1/JAK3/TLR9/CD200/ADGRF5/PAG1/THY1/IL7R/FOXF1/IRAK3/LRRC32/SERPINB9/GREM1/LYN/A2M/PKN1/CD300A/TMEM176B/CXCL12/IRF4/LILRB2/SPI1/CCL21/PTPRJ/TYROBP/TWIST1/CCR2/ANGPT1/PLCL2/LAX1/FBN1/SYT11/TNFAIP8L2/PTPRC/FYN/MNDA/EMILIN1/ARRB2/RUNX3/CR1/PTPN22/MILR1/TSPAN32/IL2RA/HMOX1/HCK/THBS1/TIGIT/MERTK/TLR6/TNFRSF13B/LPXN/SLA2/FGL2/UBASH3A/INHBA/…	81
BP	GO:0007159	leukocyte cell-cell adhesion	73/1158	415/18614	4.52e-16	8.79e-14	6.63e-14	SELP/SELE/SLAMF1/SLC39A8/JAK3/VAV1/SELPLG/PAG1/SELL/TNFSF11/THY1/IL7R/VCAM1/CD209/LRRC32/SKAP1/TNFSF13B/IL1B/PECAM1/RAC2/LYN/SASH3/CD27/ETS1/CD300A/STK10/CXCL12/PTAFR/LILRB2/CCL21/JAM2/XBP1/TNFRSF13C/CCR2/CHST2/RASAL3/LAX1/NT5E/TNFAIP8L2/PTPRC/FYN/LRG1/SIRPG/RUNX3/CR1/PTPN22/ITGA5/TSPAN32/SIRPB1/NLRP3/IL2RA/ITGA4/ALOX5/IGF2/CORO1A/IL2RG/CD5/AIF1/TIGIT/ICAM1/TESPA1/FGL2/VNN1/NCKAP1L/LGALS1/ADAM8/H…	73
BP	GO:0050920	regulation of chemotaxis	51/1158	230/18614	9.7e-16	1.77e-13	1.33e-13	SEMA6B/S1PR1/TNFAIP6/SEMA3G/NOVA2/KDR/SLAMF1/FPR2/SEMA7A/SLIT1/SEMA5B/NEDD9/GREM1/ST6GAL1/RAC2/LBP/LYN/SEMA3A/CXCL13/GPSM3/CXCL12/SPI1/CXCL8/IL16/CCL21/VEGFC/RARRES2/C5AR1/ADGRA2/CCR2/SEMA5A/PDGFRA/PDGFRB/CCR1/LPAR1/CMKLR1/CXCR4/AIF1/SCG2/SMOC2/THBS1/TMSB4X/PDGFD/STAP1/NCKAP1L/C3AR1/SERPINE1/PTK2B/FGFR1/SEMA3B/RIN3	51
BP	GO:0002237	response to molecule of bacterial origin	67/1158	366/18614	9.79e-16	1.77e-13	1.33e-13	TBXA2R/SMAD6/SELP/SELE/TLR4/TRIB1/NOS3/CSF3/TLR9/TLR2/TLR1/TNFRSF1B/ALPL/CSF2RB/IRAK3/VCAM1/TNIP3/IL1B/LBP/LYN/SLC11A1/MEF2C/CXCL6/KCNJ8/CD180/IL10RA/CXCL13/C4B/PTAFR/LILRB2/SPI1/CARD8/CXCL8/XBP1/CXCL5/C5AR1/TLR10/CXCL1/LY96/IL24/KMO/BMP6/CD14/SCIMP/PTGFR/PTPN22/F2R/CXCL2/NLRP3/HCK/CXCL3/ARID5A/TLR6/AKAP12/SOD2/THPO/PLCG2/C2/SCARB1/TICAM2/STAP1/TIMP4/LITAF/BTK/IRF8/SERPINE1/TNF	67
BP	GO:0050727	regulation of inflammatory response	72/1158	414/18614	1.34e-15	2.34e-13	1.76e-13	TNFAIP6/TEK/SMPDL3B/SELE/CDH5/FNDC4/TLR4/SLC39A8/PIK3CG/FPR2/TLR9/TLR2/CD200/TNFRSF1B/TNFSF11/CALCRL/ZBP1/SEMA7A/FOXF1/WFDC1/HYAL2/HGF/FFAR2/LILRA5/IL1B/LBP/LYN/GPR4/ETS1/MEFV/NCF1/GPSM3/SIGLEC10/IL16/TLR7/BIRC3/ALOX5AP/CCR2/IL1R1/NT5E/SYT11/OSM/TNFAIP8L2/PTPRC/FYN/SAA1/NLRP3/SERPINF1/IL2RA/C3/ALOX5/HCK/MMP3/FABP4/AKNA/PLCG2/TMSB4X/SPHK1/STAP1/BTK/SOCS3/ZYX/LGALS1/SERPINE1/ADAM8/MMP9/NLRC3/S100A1…	72
BP	GO:0042113	B cell activation	56/1158	276/18614	2.39e-15	4.02e-13	3.03e-13	TLR4/SAMSN1/JAK3/TLR9/TNFRSF4/SH3KBP1/IL7R/THEMIS2/ADGRG3/VCAM1/POU2AF1/TNFSF13B/MZB1/LYN/SLC39A7/PKN1/CD79A/SASH3/CD27/MEF2C/CD180/SKAP2/CD300A/PIK3R3/SPI1/NFAM1/XBP1/PTPRJ/TYROBP/TNFRSF13C/PLCL2/LAX1/PTPRC/MNDA/IKZF3/CR1/CD79B/PRKCB/ITGA4/TNFSF13/IL2RG/DNAJB9/TNFRSF13B/PLCG2/CD19/INHBA/NCKAP1L/BTK/IRF8/LGALS1/PTK2B/CD38/TCIRG1/TBC1D10C/SYVN1/ZAP70	56
BP	GO:0045766	positive regulation of angiogenesis	44/1158	185/18614	6.3e-15	9.95e-13	7.51e-13	TBXA2R/TEK/RAMP2/ACVRL1/CD34/KDR/CDH5/NOS3/FLT1/ENG/SFRP2/APLNR/HGF/GREM1/IL1B/RAPGEF3/CTSH/ETS1/TNFSF12/CXCL8/VEGFC/XBP1/C5AR1/TWIST1/LRG1/SEMA5A/EMILIN1/AKT3/RRAS/ITGA5/ITGAX/PRKCB/CXCR4/C3/HMOX1/SMOC2/THBS1/AQP1/ADAM12/SPHK1/C3AR1/SERPINE1/PTK2B/MYDGF	44
BP	GO:1904018	positive regulation of vasculature development	44/1158	185/18614	6.3e-15	9.95e-13	7.51e-13	TBXA2R/TEK/RAMP2/ACVRL1/CD34/KDR/CDH5/NOS3/FLT1/ENG/SFRP2/APLNR/HGF/GREM1/IL1B/RAPGEF3/CTSH/ETS1/TNFSF12/CXCL8/VEGFC/XBP1/C5AR1/TWIST1/LRG1/SEMA5A/EMILIN1/AKT3/RRAS/ITGA5/ITGAX/PRKCB/CXCR4/C3/HMOX1/SMOC2/THBS1/AQP1/ADAM12/SPHK1/C3AR1/SERPINE1/PTK2B/MYDGF	44
BP	GO:0090130	tissue migration	66/1158	379/18614	1.99e-14	3.04e-12	2.3e-12	TBXA2R/SOX18/TEK/ACVRL1/KDR/SNAI1/CDH5/NOS3/RHOJ/ACTA2/PIK3CG/FAP/CLEC14A/FOXF1/STARD13/PTPRG/PLXND1/PTP4A3/GREM1/LOXL2/PKN1/CTSH/MEF2C/SRPX2/ZEB2/ETS1/PTPRM/TNFSF12/PIK3R3/FSTL1/CXCL13/TDGF1/ENPP2/S100P/VEGFC/ADGRA2/ANGPT1/ADAMTS9/LRG1/SEMA5A/AKT3/RRAS/DLL4/SERPINF1/NR2F2/CORO1A/HMOX1/SCG2/SMOC2/THBS1/GLIPR2/DAAM2/LPXN/PLCG2/TMSB4X/VASH1/SCARB1/PTK2B/PRCP/FGF7/FGFR1/ARSB/MMP9/HAS2/S100A12/TNF	66
BP	GO:0002274	myeloid leukocyte activation	50/1158	240/18614	2.56e-14	3.81e-12	2.88e-12	TLR4/SLAMF1/PIK3CG/CD93/TLR9/TLR2/CD200/DYSF/TLR1/ADGRF5/FOXF1/HYAL2/TMEM106A/RAC2/LBP/LYN/SLC11A1/CXCL6/UBD/CD300A/IRF4/PTAFR/SPI1/CXCL8/C5AR1/TYROBP/CCR2/SYT11/DOCK2/PREX1/PTPRC/MILR1/TSPAN32/HMOX1/AIF1/FCGR3A/THBS1/TLR6/LCP2/PTGDS/PLCG2/SPHK1/STAP1/UNC13D/BTK/S100A12/FCER1G/TNF/FN1/CST7	50
BP	GO:0032496	response to lipopolysaccharide	62/1158	345/18614	2.85e-14	4.12e-12	3.11e-12	TBXA2R/SMAD6/SELP/SELE/TLR4/TRIB1/NOS3/CSF3/TLR9/TLR2/TNFRSF1B/ALPL/CSF2RB/IRAK3/VCAM1/TNIP3/IL1B/LBP/LYN/SLC11A1/MEF2C/CXCL6/KCNJ8/CD180/IL10RA/CXCL13/PTAFR/LILRB2/SPI1/CARD8/CXCL8/XBP1/CXCL5/CXCL1/LY96/IL24/KMO/BMP6/CD14/SCIMP/PTGFR/PTPN22/F2R/CXCL2/NLRP3/HCK/CXCL3/ARID5A/AKAP12/SOD2/THPO/PLCG2/C2/SCARB1/TICAM2/STAP1/TIMP4/LITAF/BTK/IRF8/SERPINE1/TNF	62
BP	GO:0042060	wound healing	72/1158	439/18614	3.01e-14	4.22e-12	3.19e-12	TBXA2R/PEAR1/TFPI/SELP/ACVRL1/CD34/KDR/TLR4/NOS3/ACTA2/PIK3CG/VAV1/SH2B3/WAS/ENTPD1/NOTCH4/TPM1/FAP/WFDC1/PLAUR/F13A1/VWF/TIMP1/FERMT2/RAB27A/LYN/SLC11A1/GPR4/SERPINA1/ANXA6/P2RX1/XBP1/IL24/SYT11/LRG1/EMILIN1/PDGFRA/PDGFRB/FKBP10/DDR2/MYL9/PLEK/ITGA5/F2R/SAA1/TSPAN32/C1QTNF1/CXCR4/ALOX5/HMOX1/SMOC2/THBS1/SCUBE1/PHLDB2/MERTK/PAPSS2/NDNF/PLCG2/AQP1/SCARB1/PLAT/ELK3/SERPINE1/PRCP/COL3A1/FCER1G/TNF/F…	72
BP	GO:0002685	regulation of leukocyte migration	48/1158	227/18614	4.68e-14	6.4e-12	4.83e-12	TNFAIP6/SELP/SELE/SLAMF1/LYVE1/FPR2/CD200/THY1/NEDD9/GREM1/RAC2/LBP/LYN/CD300A/STK10/CXCL13/GPSM3/CXCL12/PTAFR/SPI1/CXCL8/CCL21/JAM2/VEGFC/RARRES2/C5AR1/CCR2/CHST2/IL1R1/PLVAP/EMILIN1/CCR1/CMKLR1/ITGA4/CORO1A/HMOX1/AIF1/THBS1/ICAM1/PDGFD/STAP1/NCKAP1L/C3AR1/SERPINE1/PTK2B/ADAM8/TNF/RIN3	48
BP	GO:0010631	epithelial cell migration	64/1158	371/18614	7.82e-14	1.04e-11	7.86e-12	TBXA2R/SOX18/TEK/ACVRL1/KDR/SNAI1/CDH5/NOS3/RHOJ/PIK3CG/FAP/CLEC14A/STARD13/PTPRG/PLXND1/PTP4A3/GREM1/LOXL2/PKN1/CTSH/MEF2C/SRPX2/ZEB2/ETS1/PTPRM/TNFSF12/PIK3R3/FSTL1/CXCL13/TDGF1/ENPP2/S100P/VEGFC/ADGRA2/ANGPT1/ADAMTS9/LRG1/SEMA5A/AKT3/RRAS/DLL4/SERPINF1/NR2F2/CORO1A/HMOX1/SCG2/SMOC2/THBS1/GLIPR2/DAAM2/LPXN/PLCG2/TMSB4X/VASH1/SCARB1/PTK2B/PRCP/FGF7/FGFR1/ARSB/MMP9/HAS2/S100A12/TNF	64
BP	GO:0050766	positive regulation of phagocytosis	26/1158	73/18614	8.41e-14	1.09e-11	8.23e-12	FCN3/FPR2/C4A/RAB27A/IL1B/SLC11A1/C4B/FCN1/PTPRJ/CYBA/DOCK2/PTPRC/SIRPG/SIRPB1/C3/IL2RG/RAB31/MERTK/PLCG2/C2/STAP1/NCKAP1L/BTK/FCER1G/TNF/IL2RB	26
BP	GO:0002443	leukocyte mediated immunity	67/1158	401/18614	9.77e-14	1.24e-11	9.33e-12	TREM1/TLR4/SLAMF1/PIK3CG/JAK3/TLR9/VAV1/C4A/WAS/TNFRSF1B/CSF2RB/SLAMF6/IL7R/FOXF1/RAB27A/SERPINB9/IL1B/RAC2/LYN/TLR8/CTSH/SASH3/CD27/CXCL6/CD300A/C4B/SLAMF7/PTAFR/SPI1/TYROBP/CCR2/IL1R1/PTPRC/SCIMP/ARRB2/CR1/MILR1/IGHG1/NLRP3/TNFSF13/C3/CORO1A/HMOX1/FCGR3A/ICAM1/ARID5A/CFI/PTGDS/SLA2/C1S/PLCG2/CD19/C2/TICAM2/STAP1/NCKAP1L/UNC13D/BTK/TCIRG1/IL21R/SH2D1A/FCER1G/TNF/IL2RB/SERPING1/C1R/C1QC	67
BP	GO:0090132	epithelium migration	64/1158	374/18614	1.15e-13	1.42e-11	1.07e-11	TBXA2R/SOX18/TEK/ACVRL1/KDR/SNAI1/CDH5/NOS3/RHOJ/PIK3CG/FAP/CLEC14A/STARD13/PTPRG/PLXND1/PTP4A3/GREM1/LOXL2/PKN1/CTSH/MEF2C/SRPX2/ZEB2/ETS1/PTPRM/TNFSF12/PIK3R3/FSTL1/CXCL13/TDGF1/ENPP2/S100P/VEGFC/ADGRA2/ANGPT1/ADAMTS9/LRG1/SEMA5A/AKT3/RRAS/DLL4/SERPINF1/NR2F2/CORO1A/HMOX1/SCG2/SMOC2/THBS1/GLIPR2/DAAM2/LPXN/PLCG2/TMSB4X/VASH1/SCARB1/PTK2B/PRCP/FGF7/FGFR1/ARSB/MMP9/HAS2/S100A12/TNF	64
BP	GO:0002687	positive regulation of leukocyte migration	37/1158	147/18614	1.38e-13	1.66e-11	1.26e-11	SELP/SELE/SLAMF1/LYVE1/FPR2/THY1/NEDD9/RAC2/LBP/CXCL13/GPSM3/CXCL12/PTAFR/SPI1/CXCL8/CCL21/JAM2/VEGFC/RARRES2/C5AR1/CCR2/IL1R1/PLVAP/CCR1/CMKLR1/ITGA4/CORO1A/AIF1/THBS1/ICAM1/PDGFD/NCKAP1L/C3AR1/SERPINE1/PTK2B/ADAM8/TNF	37
BP	GO:0071219	cellular response to molecule of bacterial origin	48/1158	237/18614	2.58e-13	3.04e-11	2.29e-11	TBXA2R/TLR4/TRIB1/NOS3/CSF3/TLR9/TLR2/TLR1/TNFRSF1B/TNIP3/IL1B/LBP/LYN/MEF2C/CXCL6/CD180/CXCL13/PTAFR/LILRB2/SPI1/CARD8/CXCL8/XBP1/CXCL5/TLR10/CXCL1/LY96/IL24/KMO/BMP6/CD14/SCIMP/PTPN22/CXCL2/NLRP3/HCK/CXCL3/ARID5A/TLR6/THPO/PLCG2/SCARB1/TICAM2/STAP1/LITAF/IRF8/SERPINE1/TNF	48
BP	GO:0022407	regulation of cell-cell adhesion	75/1158	491/18614	3.72e-13	4.27e-11	3.22e-11	SELP/SELE/PODXL/SLAMF1/JAK3/VAV1/SH2B3/NOTCH4/ZDHHC2/PAG1/TNFSF11/THY1/IL7R/PLAUR/VCAM1/CD209/LRRC32/SKAP1/TNFSF13B/IL1B/LYN/SASH3/CD27/ETS1/CD300A/CXCL13/CXCL12/TNR/PTAFR/LILRB2/SPI1/CCL21/XBP1/TNFRSF13C/CCR2/CHST2/RASAL3/LAX1/TNFAIP8L2/PTPRC/FYN/BMP6/SIRPG/EMILIN1/RUNX3/CR1/PTPN22/TSPAN32/SIRPB1/C1QTNF1/NLRP3/IL2RA/ITGA4/ALOX5/IGF2/CORO1A/IL2RG/CD5/AIF1/AKNA/TIGIT/TESPA1/ADAM19/FGL2/VNN1/NCKAP1…	75
BP	GO:0032102	negative regulation of response to external stimulus	70/1158	446/18614	6.21e-13	6.97e-11	5.26e-11	SEMA6B/TFPI/TNFAIP6/SEMA3G/TEK/CD34/SMPDL3B/CDH5/FNDC4/TRIB1/SLC39A8/NOS3/SEC14L1/FPR2/SH2B3/CD200/TNFRSF1B/CALCRL/FAP/SEMA7A/FOXF1/WFDC1/SLIT1/PLAUR/IRAK3/SEMA5B/HGF/SERPINB9/GREM1/ST6GAL1/LYN/A2M/SEMA3A/MEFV/CXCL13/TNR/CARD8/SIGLEC10/NT5E/SYT11/TNFAIP8L2/PTPRC/FYN/SEMA5A/PDGFRA/ARRB2/CR1/PTPN22/SAA1/C1QTNF1/NLRP3/SERPINF1/IL2RA/ALOX5/HCK/AIF1/THBS1/PHLDB2/FGL2/PLAT/STAP1/SOCS3/SERPINE1/NLRC3/SE…	70
BP	GO:0032635	interleukin-6 production	40/1158	178/18614	7.78e-13	8.37e-11	6.32e-11	TLR4/SLAMF1/TLR9/TLR2/CD200/TLR1/POU2F2/HYAL2/TMEM106A/IRAK3/POU2AF1/HGF/LILRA5/IL1B/LBP/TLR8/ARHGEF2/PTAFR/LILRB2/IL16/TLR7/XBP1/TYROBP/CYBA/TWIST1/SYT11/KLF2/SCIMP/ARRB2/PTPN22/F2R/ARRB1/AIF1/ARID5A/TLR6/PLCG2/NCKAP1L/BTK/NLRC3/TNF	40
BP	GO:0032675	regulation of interleukin-6 production	40/1158	178/18614	7.78e-13	8.37e-11	6.32e-11	TLR4/SLAMF1/TLR9/TLR2/CD200/TLR1/POU2F2/HYAL2/TMEM106A/IRAK3/POU2AF1/HGF/LILRA5/IL1B/LBP/TLR8/ARHGEF2/PTAFR/LILRB2/IL16/TLR7/XBP1/TYROBP/CYBA/TWIST1/SYT11/KLF2/SCIMP/ARRB2/PTPN22/F2R/ARRB1/AIF1/ARID5A/TLR6/PLCG2/NCKAP1L/BTK/NLRC3/TNF	40
BP	GO:0031349	positive regulation of defense response	69/1158	441/18614	1.06e-12	1.12e-10	8.43e-11	FCN3/SMPDL3B/TLR4/SEC14L1/PIK3CG/FPR2/TLR9/VAV1/TLR2/TLR1/TNFSF11/SLAMF6/ZBP1/HYAL2/IRAK3/FFAR2/TNIP3/LILRA5/IL1B/LBP/LYN/TLR8/MEF2C/GPR4/ETS1/CD300A/MEFV/GPSM3/IRF4/FCN1/SPI1/IL16/TLR7/CLEC4E/TYROBP/BIRC3/TLR10/CYBA/ALOX5AP/CCR2/LY96/OSM/FYN/CD14/MNDA/EMILIN1/SCIMP/ARRB2/GBP5/PTPN22/NLRP3/CTSS/C3/SLC15A3/HCK/FABP4/TLR6/PLCG2/TREML4/SLC15A2/TICAM2/STAP1/BTK/LGALS1/SERPINE1/ADAM8/S100A12/TNF/PIK3A…	69
BP	GO:0071216	cellular response to biotic stimulus	50/1158	264/18614	1.2e-12	1.24e-10	9.36e-11	TBXA2R/TLR4/TRIB1/NOS3/CSF3/TLR9/TLR2/TLR1/TNFRSF1B/TNIP3/IL1B/LBP/LYN/MEF2C/CXCL6/CD180/CXCL13/PTAFR/LILRB2/SPI1/CARD8/CXCL8/XBP1/CXCL5/TLR10/CXCL1/LY96/IL24/KMO/BMP6/CD14/SCIMP/PTPN22/CXCL2/WFS1/NLRP3/HCK/CXCL3/ARID5A/TLR6/THPO/PLCG2/SCARB1/TICAM2/STAP1/LITAF/BTK/IRF8/SERPINE1/TNF	50
BP	GO:0002697	regulation of immune effector process	63/1158	384/18614	1.25e-12	1.27e-10	9.56e-11	FCN3/TLR4/SLAMF1/JAK3/TLR9/VAV1/WAS/TNFRSF1B/TNFRSF4/SLAMF6/IL7R/SEMA7A/FOXF1/IRAK3/FFAR2/SERPINB9/IL1B/MZB1/RAC2/LBP/LYN/A2M/PKN1/SASH3/CXCL6/CD300A/NCF1/IRF4/FCN1/PTAFR/SPI1/TLR7/XBP1/PTPRJ/TYROBP/TWIST1/CCR2/ANGPT1/IL1R1/UBE2J1/PTPRC/SCIMP/ARRB2/CR1/PTPN22/NLRP3/TNFSF13/C3/HMOX1/ICAM1/ARID5A/DNAJB9/FGL2/PLCG2/TICAM2/STAP1/NCKAP1L/LITAF/UNC13D/BTK/TNF/TGFB3/SERPING1	63
BP	GO:0032755	positive regulation of interleukin-6 production	29/1158	100/18614	1.28e-12	1.27e-10	9.59e-11	TLR4/TLR9/TLR2/TLR1/POU2F2/HYAL2/TMEM106A/POU2AF1/LILRA5/IL1B/LBP/TLR8/ARHGEF2/PTAFR/LILRB2/IL16/TLR7/XBP1/TYROBP/CYBA/TWIST1/SCIMP/F2R/AIF1/ARID5A/TLR6/PLCG2/BTK/TNF	29
BP	GO:0050867	positive regulation of cell activation	64/1158	394/18614	1.31e-12	1.27e-10	9.6e-11	SELP/TLR4/SLAMF1/ACTA2/JAK3/TLR9/VAV1/TNFRSF4/SH3KBP1/TNFSF11/THY1/IL7R/VCAM1/CD209/TNFSF13B/LILRA5/IL1B/LBP/LYN/SASH3/CD27/MEF2C/PTAFR/LILRB2/SPI1/CCL21/XBP1/TYROBP/TNFRSF13C/CCR2/RASAL3/PTPRC/FYN/SIRPG/PDGFRB/RUNX3/DDR2/PLEK/CR1/PTPN22/SIRPB1/NLRP3/IL2RA/TNFSF13/IGF2/CORO1A/IL2RG/CD5/AIF1/FCGR3A/THBS1/TESPA1/TLR6/VNN1/TICAM2/STAP1/NCKAP1L/BTK/LGALS1/ADAM8/CD38/TNF/CD4/ZAP70	64
BP	GO:0050921	positive regulation of chemotaxis	35/1158	143/18614	1.53e-12	1.46e-10	1.1e-10	S1PR1/KDR/SLAMF1/FPR2/NEDD9/RAC2/LBP/CXCL13/GPSM3/CXCL12/SPI1/CXCL8/IL16/CCL21/VEGFC/RARRES2/C5AR1/CCR2/SEMA5A/PDGFRB/CCR1/LPAR1/CMKLR1/CXCR4/AIF1/SCG2/SMOC2/THBS1/TMSB4X/PDGFD/NCKAP1L/C3AR1/SERPINE1/PTK2B/FGFR1	35
BP	GO:0043410	positive regulation of MAPK cascade	74/1158	495/18614	1.59e-12	1.49e-10	1.13e-10	TEK/KDR/RAMP3/TLR4/SLAMF1/ACTA2/FLT1/PIK3CG/FPR2/TLR9/FZD4/TNFSF11/ITGA1/SEMA7A/P2RY6/RASSF2/TMEM106A/HGF/FERMT2/LILRA5/IL1B/CD27/MEF2C/SEMA3A/NCF1/TDGF1/SPI1/CCL21/PTPRJ/C5AR1/DOK3/ANGPT1/OSM/BCAR3/PTPRC/PDGFRA/PDGFRB/CCR1/SCIMP/ARRB2/DDR2/PTPN22/LPAR1/F2R/DOK2/C1QTNF1/DOK1/MAP4K1/IGF2/ARRB1/THBS1/ICAM1/GLIPR2/TLR6/ACKR3/AKAP12/THPO/PLCG2/CCL18/PDGFD/SPHK1/INHBA/IGFBP4/INSR/PTK2B/ADAM8/FGFR1/S10…	74
BP	GO:0022409	positive regulation of cell-cell adhesion	56/1158	321/18614	1.81e-12	1.66e-10	1.25e-10	SELP/SELE/PODXL/SLAMF1/JAK3/VAV1/TNFSF11/THY1/IL7R/PLAUR/VCAM1/CD209/SKAP1/TNFSF13B/IL1B/LYN/SASH3/CD27/ETS1/CXCL13/PTAFR/LILRB2/CCL21/XBP1/TNFRSF13C/CCR2/CHST2/RASAL3/PTPRC/FYN/SIRPG/EMILIN1/RUNX3/CR1/PTPN22/SIRPB1/NLRP3/IL2RA/ITGA4/ALOX5/IGF2/CORO1A/IL2RG/CD5/AIF1/TESPA1/ADAM19/VNN1/NCKAP1L/LGALS1/ADAM8/HAS2/TNF/CD4/MEGF10/ZAP70	56
BP	GO:0071222	cellular response to lipopolysaccharide	45/1158	224/18614	1.94e-12	1.76e-10	1.32e-10	TBXA2R/TLR4/TRIB1/NOS3/CSF3/TLR9/TLR2/TNFRSF1B/TNIP3/IL1B/LBP/LYN/MEF2C/CXCL6/CD180/CXCL13/PTAFR/LILRB2/SPI1/CARD8/CXCL8/XBP1/CXCL5/CXCL1/LY96/IL24/KMO/BMP6/CD14/SCIMP/PTPN22/CXCL2/NLRP3/HCK/CXCL3/ARID5A/THPO/PLCG2/SCARB1/TICAM2/STAP1/LITAF/IRF8/SERPINE1/TNF	45
BP	GO:0003158	endothelium development	34/1158	137/18614	2.08e-12	1.85e-10	1.39e-10	CLDN5/SOX17/GJA5/TIE1/S1PR1/SOX18/ACVRL1/CD34/KDR/CDH5/ROBO4/GJA4/S1PR2/NOTCH4/PPP1R16B/STARD13/IL1B/PECAM1/RAPGEF3/S1PR3/FSTL1/BMP6/DLL4/ITGAX/CXCR4/HEG1/NR2F2/PLOD3/ICAM1/SCUBE1/SLC40A1/TMEM100/TNF/CLIC4	34
BP	GO:0030098	lymphocyte differentiation	66/1158	422/18614	3.4e-12	2.96e-10	2.24e-10	SLAMF1/TNFRSF9/JAK3/TNFSF8/TLR9/VAV1/SLAMF6/IL7R/ENTPD7/ADGRG3/VCAM1/POU2AF1/TNFSF13B/IL1B/SLC39A7/CD79A/SASH3/CD27/PIK3R3/IRF4/LILRB2/SPI1/NFAM1/XBP1/CLEC4E/PTPRJ/IKZF1/CCR2/PLCL2/DOCK2/PREX1/PTPRC/IKZF3/RUNX3/CR1/PTPN22/CD79B/DLL4/CTSL/NLRP3/IL2RA/ITGA4/PRDM1/IL2RG/TESPA1/DNAJB9/MERTK/FGL2/PLCG2/CD19/THEMIS/VNN1/INHBA/NCKAP1L/BTK/IRF8/LY9/LGALS1/PTK2B/ADAM8/TCIRG1/PLA2G2D/FCER1G/CD4/SYVN1/ZAP70	66
BP	GO:1903131	mononuclear cell differentiation	71/1158	474/18614	4.16e-12	3.57e-10	2.69e-10	ZBTB46/SLAMF1/TNFRSF9/JAK3/TNFSF8/TLR9/VAV1/SLAMF6/IL7R/ENTPD7/ADGRG3/VCAM1/POU2AF1/TNFSF13B/TRPM2/IL1B/LYN/SLC39A7/CD79A/SASH3/CD27/UBD/PIK3R3/TMEM176B/IRF4/LILRB2/SPI1/NFAM1/XBP1/CLEC4E/PTPRJ/IKZF1/CCR2/PLCL2/DOCK2/PREX1/PTPRC/IKZF3/RUNX3/CR1/PTPN22/CD79B/DLL4/CTSL/NLRP3/IL2RA/ITGA4/PRDM1/IL2RG/TESPA1/DNAJB9/MERTK/FGL2/PLCG2/CD19/THEMIS/VNN1/INHBA/NCKAP1L/BTK/IRF8/LY9/LGALS1/PTK2B/ADAM8/TCIRG1/…	71
BP	GO:1903039	positive regulation of leukocyte cell-cell adhesion	50/1158	273/18614	4.44e-12	3.74e-10	2.82e-10	SELP/SELE/SLAMF1/JAK3/VAV1/TNFSF11/THY1/IL7R/VCAM1/CD209/SKAP1/TNFSF13B/IL1B/LYN/SASH3/CD27/ETS1/PTAFR/LILRB2/CCL21/XBP1/TNFRSF13C/CCR2/CHST2/RASAL3/PTPRC/FYN/SIRPG/RUNX3/CR1/PTPN22/SIRPB1/NLRP3/IL2RA/ITGA4/ALOX5/IGF2/CORO1A/IL2RG/CD5/AIF1/TESPA1/VNN1/NCKAP1L/LGALS1/ADAM8/HAS2/TNF/CD4/ZAP70	50
BP	GO:0097530	granulocyte migration	36/1158	156/18614	4.75e-12	3.94e-10	2.97e-10	TNFAIP6/TREM1/SLAMF1/CXCR1/PIK3CG/VAV1/ITGA1/IL1B/PECAM1/RAC2/LBP/CXCL6/CD300A/CXCL13/CXCL8/CCL21/CSF3R/CXCL5/RARRES2/C5AR1/CXCL1/IL1R1/PREX1/CXCL2/SAA1/CMKLR1/SCG2/CXCL3/THBS1/CCL18/NCKAP1L/C3AR1/ADAM8/S100A12/DPEP1/FCER1G	36
BP	GO:0019932	second-messenger-mediated signaling	52/1158	292/18614	5.04e-12	4.11e-10	3.1e-10	NPR1/SAMD14/TBXA2R/SELP/PDE10A/KDR/SELE/NOS3/MCTP1/FPR2/RYR2/TNFSF11/FPR1/APLNR/VCAM1/TRPM2/RASD2/RAPGEF3/SLC24A4/CACNA1C/LMCD1/PDE3B/CXCL8/PTPRJ/TMEM38A/PTPRC/PTGFR/PLEK/LPAR1/CMKLR1/BHLHA15/CXCR4/FCGR3A/SLC8A1/THBS1/TRAT1/RCAN2/NDNF/GIPR/SLA2/PLCG2/SGCD/AQP1/SPHK1/BTK/PTK2B/TMEM100/TBC1D10C/TNF/NFATC4/CD4/ZAP70	52
BP	GO:0045123	cellular extravasation	24/1158	74/18614	7.77e-12	6.24e-10	4.71e-10	SELP/TRIM55/SELE/LYVE1/PIK3CG/SELPLG/SELL/ITGA1/THY1/VCAM1/PECAM1/CXCL12/PTAFR/CCL21/JAM2/CCR2/CHST2/IL1R1/PLVAP/ITGA4/ICAM1/PDGFD/ADAM8/TNF	24
BP	GO:0050866	negative regulation of cell activation	44/1158	225/18614	8.9e-12	7.03e-10	5.31e-10	ZBTB46/NOS3/SAMSN1/JAK3/SH2B3/CD200/ADGRF5/PAG1/FOXF1/LRRC32/LYN/PKN1/CD300A/LILRB2/SPI1/TYROBP/CCR2/LAX1/SYT11/TNFAIP8L2/PTPRC/MNDA/EMILIN1/PDGFRA/RUNX3/CR1/PTPN22/MILR1/TSPAN32/C1QTNF1/IL2RA/HMOX1/TIGIT/MERTK/CYGB/TNFRSF13B/FGL2/INHBA/NCKAP1L/BTK/TBC1D10C/PLA2G2D/FN1/CST7	44
BP	GO:0050864	regulation of B cell activation	32/1158	130/18614	1.17e-11	9.1e-10	6.87e-10	TLR4/SAMSN1/TLR9/TNFRSF4/SH3KBP1/THEMIS2/TNFSF13B/MZB1/LYN/PKN1/SASH3/CD27/MEF2C/CD300A/SPI1/NFAM1/XBP1/TYROBP/TNFRSF13C/PTPRC/MNDA/IKZF3/CR1/TNFSF13/IL2RG/TNFRSF13B/CD19/INHBA/NCKAP1L/BTK/CD38/TBC1D10C	32
BP	GO:0071621	granulocyte chemotaxis	32/1158	131/18614	1.46e-11	1.12e-09	8.43e-10	TNFAIP6/TREM1/SLAMF1/CXCR1/PIK3CG/VAV1/ITGA1/IL1B/RAC2/LBP/CXCL6/CXCL13/CXCL8/CCL21/CSF3R/CXCL5/RARRES2/C5AR1/CXCL1/PREX1/CXCL2/SAA1/CMKLR1/SCG2/CXCL3/THBS1/CCL18/NCKAP1L/C3AR1/S100A12/DPEP1/FCER1G	32
BP	GO:0070661	leukocyte proliferation	57/1158	348/18614	1.61e-11	1.21e-09	9.16e-10	TLR4/SLAMF1/TNFRSF9/PIK3CG/SH2D2A/JAK3/TNFSF8/TLR9/TNFRSF1B/TNFRSF4/CSF2RB/TNFSF11/IL7R/VCAM1/CD209/LRRC32/TNFSF13B/GREM1/IL1B/ST6GAL1/MZB1/RAC2/LYN/PKN1/CD79A/SASH3/SLC11A1/MEF2C/CD180/CD300A/LILRB2/TYROBP/TNFRSF13C/CCR2/PLCL2/RASAL3/DOCK2/PTPRC/FYN/MNDA/IKZF3/CR1/PTPN22/TSPAN32/IL2RA/IGF2/CORO1A/AIF1/FCGR3A/TNFRSF13B/CD19/NCKAP1L/BTK/CD38/TCIRG1/PLA2G2D/ZAP70	57
BP	GO:1903037	regulation of leukocyte cell-cell adhesion	60/1158	378/18614	1.79e-11	1.33e-09	1e-09	SELP/SELE/SLAMF1/JAK3/VAV1/PAG1/TNFSF11/THY1/IL7R/VCAM1/CD209/LRRC32/SKAP1/TNFSF13B/IL1B/LYN/SASH3/CD27/ETS1/CD300A/CXCL12/PTAFR/LILRB2/CCL21/XBP1/TNFRSF13C/CCR2/CHST2/RASAL3/LAX1/TNFAIP8L2/PTPRC/FYN/SIRPG/RUNX3/CR1/PTPN22/TSPAN32/SIRPB1/NLRP3/IL2RA/ITGA4/ALOX5/IGF2/CORO1A/IL2RG/CD5/AIF1/TIGIT/TESPA1/FGL2/VNN1/NCKAP1L/LGALS1/ADAM8/HAS2/PLA2G2D/TNF/CD4/ZAP70	60
BP	GO:0032943	mononuclear cell proliferation	53/1158	313/18614	2.31e-11	1.7e-09	1.28e-09	TLR4/SLAMF1/TNFRSF9/PIK3CG/SH2D2A/JAK3/TNFSF8/TLR9/TNFRSF1B/TNFRSF4/IL7R/VCAM1/CD209/LRRC32/TNFSF13B/IL1B/ST6GAL1/MZB1/RAC2/LYN/PKN1/CD79A/SASH3/SLC11A1/MEF2C/CD180/CD300A/LILRB2/TYROBP/TNFRSF13C/CCR2/PLCL2/RASAL3/DOCK2/PTPRC/FYN/MNDA/IKZF3/CR1/PTPN22/TSPAN32/IL2RA/IGF2/CORO1A/AIF1/FCGR3A/TNFRSF13B/CD19/NCKAP1L/BTK/CD38/PLA2G2D/ZAP70	53
BP	GO:0046651	lymphocyte proliferation	52/1158	306/18614	3.12e-11	2.25e-09	1.7e-09	TLR4/SLAMF1/TNFRSF9/PIK3CG/SH2D2A/JAK3/TNFSF8/TLR9/TNFRSF1B/TNFRSF4/IL7R/VCAM1/CD209/LRRC32/TNFSF13B/IL1B/MZB1/RAC2/LYN/PKN1/CD79A/SASH3/SLC11A1/MEF2C/CD180/CD300A/LILRB2/TYROBP/TNFRSF13C/CCR2/PLCL2/RASAL3/DOCK2/PTPRC/FYN/MNDA/IKZF3/CR1/PTPN22/TSPAN32/IL2RA/IGF2/CORO1A/AIF1/FCGR3A/TNFRSF13B/CD19/NCKAP1L/BTK/CD38/PLA2G2D/ZAP70	52
BP	GO:0002758	innate immune response-activating signaling pathway	41/1158	209/18614	4.11e-11	2.93e-09	2.21e-09	FCN3/SMPDL3B/TLR4/SEC14L1/TLR9/TLR2/TLR1/IRAK3/FFAR2/TNIP3/LBP/LYN/TLR8/CD300A/MEFV/IRF4/FCN1/TLR7/CLEC4E/TYROBP/BIRC3/TLR10/CYBA/LY96/FYN/CD14/SCIMP/ARRB2/PTPN22/NLRP3/CTSS/SLC15A3/HCK/TLR6/PLCG2/TREML4/SLC15A2/TICAM2/BTK/TNF/PIK3AP1	41
BP	GO:0071674	mononuclear cell migration	40/1158	202/18614	5.25e-11	3.69e-09	2.78e-09	S1PR1/SLAMF1/CXCR1/FLT1/PIK3CG/FPR2/CD200/TNFSF11/NEDD9/TRPM2/GREM1/PECAM1/LYN/STK10/CXCL13/CXCL12/SPI1/CCL21/JAM2/RARRES2/C5AR1/CCR2/CCR1/SAA1/CMKLR1/CXCR4/ITGA4/ALOX5/CORO1A/AIF1/THBS1/CCL18/PDGFD/C3AR1/SERPINE1/PTK2B/ADAM8/S100A12/TNF/ZAP70	40
BP	GO:0002460	adaptive immune response based on somatic recombination of immune receptors built from immunoglobulin superfamily domains	52/1158	311/18614	5.79e-11	4.01e-09	3.03e-09	TLR4/SLAMF1/JAK3/C4A/WAS/TNFRSF1B/CSF2RB/SLAMF6/IL7R/ENTPD7/RAB27A/TNFSF13B/IL1B/TLR8/PKN1/CTSH/SASH3/CD27/SLC11A1/MEF2C/CXCL13/C4B/IRF4/CCR2/IL1R1/PTPRC/KLHL6/CR1/IGHG1/NLRP3/TNFSF13/C3/FCGR3A/ARID5A/CFI/SLA2/C1S/CD19/C2/NCKAP1L/UNC13D/BTK/LY9/TCIRG1/IL21R/FCER1G/TNF/CD4/IL2RB/SERPING1/C1R/C1QC	52
BP	GO:0043542	endothelial cell migration	49/1158	283/18614	5.87e-11	4.01e-09	3.03e-09	TBXA2R/SOX18/TEK/ACVRL1/KDR/CDH5/NOS3/RHOJ/PIK3CG/FAP/CLEC14A/STARD13/PLXND1/PTP4A3/GREM1/LOXL2/MEF2C/SRPX2/ETS1/PTPRM/TNFSF12/PIK3R3/FSTL1/CXCL13/TDGF1/S100P/VEGFC/ADGRA2/ANGPT1/ADAMTS9/SEMA5A/AKT3/RRAS/DLL4/SERPINF1/NR2F2/HMOX1/SCG2/SMOC2/THBS1/LPXN/TMSB4X/VASH1/SCARB1/PTK2B/PRCP/FGFR1/S100A12/TNF	49
BP	GO:0019722	calcium-mediated signaling	38/1158	187/18614	7.16e-11	4.83e-09	3.65e-09	SAMD14/SELP/KDR/SELE/MCTP1/FPR2/RYR2/TNFSF11/VCAM1/TRPM2/SLC24A4/CACNA1C/LMCD1/CXCL8/PTPRJ/TMEM38A/PTPRC/PTGFR/PLEK/CMKLR1/BHLHA15/CXCR4/FCGR3A/SLC8A1/TRAT1/RCAN2/SLA2/PLCG2/SGCD/SPHK1/BTK/PTK2B/TMEM100/TBC1D10C/TNF/NFATC4/CD4/ZAP70	38
BP	GO:0002831	regulation of response to biotic stimulus	67/1158	463/18614	8.01e-11	5.33e-09	4.02e-09	FCN3/SMPDL3B/TLR4/TRIB1/SEC14L1/FPR2/TLR9/VAV1/TLR2/TLR1/SLAMF6/ZBP1/IRAK3/FFAR2/TNIP3/SERPINB9/IL1B/LBP/LYN/TLR8/A2M/CXCL6/CD180/CD300A/MEFV/NCF1/IRF4/FCN1/SPI1/CARD8/TLR7/CLEC4E/TYROBP/BIRC3/TLR10/CYBA/LY96/SYT11/FYN/BMP6/CD14/MNDA/EMILIN1/SCIMP/ARRB2/GBP5/CR1/PTPN22/TSPAN32/NLRP3/CTSS/SLC15A3/HCK/DAPK1/TLR6/FGL2/PLCG2/TREML4/SLC15A2/TICAM2/BTK/ADAM8/NLRC3/TNF/SAMHD1/SERPING1/PIK3AP1	67
BP	GO:0002221	pattern recognition receptor signaling pathway	38/1158	189/18614	9.96e-11	6.54e-09	4.94e-09	FCN3/SMPDL3B/TLR4/SEC14L1/TLR9/TLR2/TLR1/IRAK3/FFAR2/TNIP3/LBP/LYN/TLR8/CD300A/MEFV/IRF4/FCN1/TLR7/CLEC4E/BIRC3/TLR10/CYBA/LY96/CD14/SCIMP/ARRB2/PTPN22/NLRP3/CTSS/SLC15A3/TLR6/PLCG2/TREML4/SLC15A2/TICAM2/BTK/TNF/PIK3AP1	38
BP	GO:0002218	activation of innate immune response	43/1158	233/18614	1.09e-10	7.07e-09	5.34e-09	FCN3/SMPDL3B/TLR4/SEC14L1/TLR9/TLR2/TLR1/ZBP1/IRAK3/FFAR2/TNIP3/LBP/LYN/TLR8/CD300A/MEFV/IRF4/FCN1/TLR7/CLEC4E/TYROBP/BIRC3/TLR10/CYBA/LY96/FYN/CD14/MNDA/SCIMP/ARRB2/PTPN22/NLRP3/CTSS/SLC15A3/HCK/TLR6/PLCG2/TREML4/SLC15A2/TICAM2/BTK/TNF/PIK3AP1	43
BP	GO:0040013	negative regulation of locomotion	63/1158	427/18614	1.32e-10	8.44e-09	6.37e-09	CLDN5/TBXA2R/SEMA6B/TIE1/TNFAIP6/SEMA3G/ACVRL1/TRIB1/DLC1/MCTP1/CD200/WAS/TMIGD3/S1PR2/TPM1/THY1/SEMA7A/ENG/HYAL2/SFRP2/SLIT1/STARD13/SEMA5B/PTPRG/TIMP1/NEDD9/GREM1/ST6GAL1/MEF2C/SEMA3A/PTPRM/CD300A/CXCL13/CXCL12/CCL21/PTPRJ/ARHGAP4/ADAMTS9/IL24/SEMA5A/EMILIN1/RRAS/DLL4/SERPINF1/NR2F2/HMOX1/AIF1/CDH11/THBS1/PHLDB2/ARHGDIB/CYGB/TP53INP1/VASH1/STAP1/SERPINE1/PODN/SEMA3B/DPEP1/COL3A1/TNF/RIN3/CLIC4	63
BP	GO:0002696	positive regulation of leukocyte activation	58/1158	377/18614	1.38e-10	8.74e-09	6.6e-09	TLR4/SLAMF1/JAK3/TLR9/VAV1/TNFRSF4/SH3KBP1/TNFSF11/THY1/IL7R/VCAM1/CD209/TNFSF13B/IL1B/LBP/LYN/SASH3/CD27/MEF2C/PTAFR/LILRB2/SPI1/CCL21/XBP1/TYROBP/TNFRSF13C/CCR2/RASAL3/PTPRC/FYN/SIRPG/RUNX3/CR1/PTPN22/SIRPB1/NLRP3/IL2RA/TNFSF13/IGF2/CORO1A/IL2RG/CD5/AIF1/FCGR3A/THBS1/TESPA1/TLR6/VNN1/TICAM2/STAP1/NCKAP1L/BTK/LGALS1/ADAM8/CD38/TNF/CD4/ZAP70	58
BP	GO:0031663	lipopolysaccharide-mediated signaling pathway	21/1158	65/18614	1.71e-10	1.07e-08	8.06e-09	TLR4/TRIB1/NOS3/TLR2/IL1B/LBP/LYN/CD180/PTAFR/SPI1/CARD8/LY96/BMP6/CD14/SCIMP/PTPN22/HCK/PLCG2/SCARB1/TICAM2/TNF	21
BP	GO:1990266	neutrophil migration	30/1158	128/18614	1.89e-10	1.17e-08	8.79e-09	TNFAIP6/TREM1/CXCR1/PIK3CG/VAV1/ITGA1/IL1B/PECAM1/RAC2/LBP/CXCL6/CXCL13/CXCL8/CCL21/CSF3R/CXCL5/C5AR1/CXCL1/IL1R1/PREX1/CXCL2/SAA1/CXCL3/CCL18/NCKAP1L/C3AR1/ADAM8/S100A12/DPEP1/FCER1G	30
BP	GO:0007599	hemostasis	42/1158	230/18614	2.53e-10	1.54e-08	1.16e-08	TBXA2R/PEAR1/TFPI/SELP/CD34/TLR4/NOS3/PIK3CG/VAV1/SH2B3/WAS/ENTPD1/FAP/FLI1/PLAUR/F13A1/VWF/RAB27A/LYN/SERPINA1/P2RX1/EMILIN1/PDGFRA/MYL9/PLEK/F2R/SAA1/TSPAN32/C1QTNF1/NFE2/THBS1/SCUBE1/MERTK/PAPSS2/PLCG2/PLAT/SERPINE1/COL3A1/FCER1G/FERMT3/TUBB1/SERPING1	42
BP	GO:0030593	neutrophil chemotaxis	27/1158	107/18614	2.57e-10	1.55e-08	1.17e-08	TNFAIP6/TREM1/CXCR1/PIK3CG/VAV1/ITGA1/IL1B/RAC2/LBP/CXCL6/CXCL13/CXCL8/CCL21/CSF3R/CXCL5/C5AR1/CXCL1/PREX1/CXCL2/SAA1/CXCL3/CCL18/NCKAP1L/C3AR1/S100A12/DPEP1/FCER1G	27
BP	GO:0010810	regulation of cell-substrate adhesion	41/1158	222/18614	2.89e-10	1.72e-08	1.3e-08	LIMS2/TEK/ACVRL1/KDR/DLC1/NID1/CASS4/SPRY4/FZD4/DISC1/THY1/FOXF1/GPM6B/FERMT2/NEDD9/SKAP1/EGFLAM/GREM1/ST6GAL1/RAC2/CCL21/PTPRJ/PREX1/EMILIN1/RRAS/ITGA5/DAB2/SPOCK2/THBS1/PHLDB2/NDNF/EGFL6/FBLN2/CCDC80/UNC13D/ECM2/SERPINE1/PTK2B/HAS2/COL1A1/FN1	41
BP	GO:0002366	leukocyte activation involved in immune response	49/1158	296/18614	2.96e-10	1.74e-08	1.32e-08	TLR4/SLAMF1/PIK3CG/JAK3/DYSF/SLAMF6/FOXF1/ENTPD7/APBB1IP/POU2AF1/RAB27A/RAC2/LBP/LYN/SLC11A1/CD180/CD300A/IRF4/PTAFR/SPI1/XBP1/CLEC4E/TYROBP/CCR2/PLCL2/DOCK2/PTPRC/CR1/MILR1/LCP1/NLRP3/TNFSF13/CORO1A/HMOX1/FCGR3A/ICAM1/PTGDS/FGL2/PLCG2/CD19/NCKAP1L/UNC13D/BTK/IRF8/LY9/LGALS1/PTK2B/FCER1G/TNF	49
BP	GO:0032963	collagen metabolic process	27/1158	108/18614	3.22e-10	1.87e-08	1.41e-08	FAP/ENG/TNS2/TRAM2/ADAMTS2/MFAP4/EMILIN1/PDGFRB/ARRB2/MMP25/DDR2/MMP2/F2R/CTSL/CTSS/PLOD3/MMP1/RCN3/MMP3/TNXB/CYGB/INHBA/PCOLCE/MMP9/COL1A1/MMP13/TGFB3	27
BP	GO:0002833	positive regulation of response to biotic stimulus	52/1158	327/18614	3.77e-10	2.14e-08	1.62e-08	FCN3/SMPDL3B/TLR4/SEC14L1/FPR2/TLR9/VAV1/TLR2/TLR1/SLAMF6/ZBP1/IRAK3/FFAR2/TNIP3/LBP/LYN/TLR8/CD180/CD300A/MEFV/IRF4/FCN1/SPI1/TLR7/CLEC4E/TYROBP/BIRC3/TLR10/CYBA/LY96/FYN/BMP6/CD14/MNDA/EMILIN1/SCIMP/ARRB2/GBP5/PTPN22/NLRP3/CTSS/SLC15A3/HCK/TLR6/PLCG2/TREML4/SLC15A2/TICAM2/BTK/ADAM8/TNF/PIK3AP1	52
BP	GO:0051251	positive regulation of lymphocyte activation	52/1158	327/18614	3.77e-10	2.14e-08	1.62e-08	TLR4/SLAMF1/JAK3/TLR9/VAV1/TNFRSF4/SH3KBP1/TNFSF11/THY1/IL7R/VCAM1/CD209/TNFSF13B/IL1B/LYN/SASH3/CD27/MEF2C/LILRB2/SPI1/CCL21/XBP1/TYROBP/TNFRSF13C/CCR2/RASAL3/PTPRC/FYN/SIRPG/RUNX3/CR1/PTPN22/SIRPB1/NLRP3/IL2RA/TNFSF13/IGF2/CORO1A/IL2RG/CD5/AIF1/FCGR3A/TESPA1/VNN1/TICAM2/NCKAP1L/BTK/LGALS1/ADAM8/CD38/CD4/ZAP70	52
BP	GO:1903557	positive regulation of tumor necrosis factor superfamily cytokine production	27/1158	109/18614	4.03e-10	2.27e-08	1.71e-08	TNFRSF8/TLR4/TLR9/TLR2/TLR1/TMEM106A/LILRA5/LBP/SASH3/ARHGEF2/PTAFR/PTPRJ/TYROBP/CYBA/TWIST1/CCR2/LY96/PTPRC/CD14/FCGR3A/THBS1/ARID5A/AKAP12/PLCG2/BTK/ADAM8/NFATC4	27
BP	GO:0032944	regulation of mononuclear cell proliferation	43/1158	243/18614	4.35e-10	2.41e-08	1.82e-08	TLR4/SLAMF1/TNFRSF9/JAK3/TNFSF8/TLR9/TNFRSF1B/TNFRSF4/VCAM1/CD209/LRRC32/TNFSF13B/IL1B/ST6GAL1/MZB1/RAC2/LYN/PKN1/SASH3/MEF2C/CD300A/LILRB2/TYROBP/TNFRSF13C/CCR2/RASAL3/PTPRC/MNDA/IKZF3/CR1/PTPN22/TSPAN32/IL2RA/IGF2/CORO1A/AIF1/FCGR3A/TNFRSF13B/NCKAP1L/BTK/CD38/PLA2G2D/ZAP70	43
BP	GO:0019221	cytokine-mediated signaling pathway	68/1158	492/18614	4.38e-10	2.41e-08	1.82e-08	SH2B2/IL3RA/ACKR1/CXCR1/PXDN/CSF3/JAK3/SH2B3/TNFRSF1B/FZD4/TNFRSF4/CSF2RB/TNFSF11/ZBP1/IL7R/IFNAR2/IRAK3/TNFSF13B/LILRA5/IL1B/LYN/CXCL6/IFITM2/TNFRSF17/CXCL13/CXCL12/LILRB2/SPI1/CARD8/CXCL8/CCL21/CSF3R/CXCL5/PTPRJ/TNFRSF13C/BIRC3/CXCL1/CCR2/ANGPT1/IL1R1/OSM/PTPRC/PLVAP/CCR1/CXCL2/CMKLR1/DOK1/CXCR4/IL2RA/HCK/IL2RG/CXCL3/ACKR3/THPO/UGCG/TMSB4X/CCL18/SPHK1/TICAM2/STAP1/PTK2B/IL21R/FCER1G/TNF/CD4/IL2…	68
BP	GO:0071706	tumor necrosis factor superfamily cytokine production	37/1158	190/18614	4.54e-10	2.44e-08	1.84e-08	CD34/TNFRSF8/TLR4/SLAMF1/TLR9/TLR2/TLR1/TMEM106A/IRAK3/LILRA5/LBP/SASH3/ARHGEF2/PTAFR/PTPRJ/TYROBP/CYBA/TWIST1/CCR2/ANGPT1/LY96/UBE2J1/SYT11/PTPRC/CD14/ARRB2/PTPN22/FCGR3A/THBS1/ARID5A/AKAP12/PLCG2/BTK/ADAM8/CLEC4A/NLRC3/NFATC4	37
BP	GO:1903555	regulation of tumor necrosis factor superfamily cytokine production	37/1158	190/18614	4.54e-10	2.44e-08	1.84e-08	CD34/TNFRSF8/TLR4/SLAMF1/TLR9/TLR2/TLR1/TMEM106A/IRAK3/LILRA5/LBP/SASH3/ARHGEF2/PTAFR/PTPRJ/TYROBP/CYBA/TWIST1/CCR2/ANGPT1/LY96/UBE2J1/SYT11/PTPRC/CD14/ARRB2/PTPN22/FCGR3A/THBS1/ARID5A/AKAP12/PLCG2/BTK/ADAM8/CLEC4A/NLRC3/NFATC4	37
BP	GO:0002263	cell activation involved in immune response	49/1158	300/18614	4.77e-10	2.51e-08	1.9e-08	TLR4/SLAMF1/PIK3CG/JAK3/DYSF/SLAMF6/FOXF1/ENTPD7/APBB1IP/POU2AF1/RAB27A/RAC2/LBP/LYN/SLC11A1/CD180/CD300A/IRF4/PTAFR/SPI1/XBP1/CLEC4E/TYROBP/CCR2/PLCL2/DOCK2/PTPRC/CR1/MILR1/LCP1/NLRP3/TNFSF13/CORO1A/HMOX1/FCGR3A/ICAM1/PTGDS/FGL2/PLCG2/CD19/NCKAP1L/UNC13D/BTK/IRF8/LY9/LGALS1/PTK2B/FCER1G/TNF	49
BP	GO:0045089	positive regulation of innate immune response	49/1158	300/18614	4.77e-10	2.51e-08	1.9e-08	FCN3/SMPDL3B/TLR4/SEC14L1/FPR2/TLR9/VAV1/TLR2/TLR1/SLAMF6/ZBP1/IRAK3/FFAR2/TNIP3/LBP/LYN/TLR8/CD300A/MEFV/IRF4/FCN1/SPI1/TLR7/CLEC4E/TYROBP/BIRC3/TLR10/CYBA/LY96/FYN/CD14/MNDA/SCIMP/ARRB2/GBP5/PTPN22/NLRP3/CTSS/SLC15A3/HCK/TLR6/PLCG2/TREML4/SLC15A2/TICAM2/BTK/ADAM8/TNF/PIK3AP1	49
BP	GO:0010811	positive regulation of cell-substrate adhesion	29/1158	125/18614	4.9e-10	2.56e-08	1.93e-08	LIMS2/TEK/KDR/NID1/CASS4/DISC1/THY1/FOXF1/FERMT2/NEDD9/SKAP1/EGFLAM/CCL21/PTPRJ/PREX1/EMILIN1/RRAS/ITGA5/DAB2/SPOCK2/NDNF/EGFL6/FBLN2/CCDC80/UNC13D/ECM2/PTK2B/HAS2/FN1	29
BP	GO:0003018	vascular process in circulatory system	45/1158	265/18614	6.82e-10	3.52e-08	2.66e-08	CLDN5/NPR1/TBXA2R/GJA5/SLC2A10/TEK/RAMP2/CDH5/SLCO1C1/SLC6A1/TBXAS1/NOS3/ITGA1/SLC2A3/FERMT2/ABCB1/PTP4A3/RGS2/SLC4A8/KCNJ8/GPR4/ECE1/ABCC9/P2RX1/PTPRJ/ANGPT1/PLVAP/BMP6/KLF2/ATP8A1/ATP2A3/SLC16A12/MMP2/F2R/PLOD3/SLC1A5/SLC8A1/AKAP12/SOD2/SOD3/SLC15A2/INSR/SLCO2B1/CD38/TNF	45
BP	GO:0045088	regulation of innate immune response	56/1158	373/18614	7.36e-10	3.76e-08	2.84e-08	FCN3/SMPDL3B/TLR4/SEC14L1/FPR2/TLR9/VAV1/TLR2/TLR1/SLAMF6/ZBP1/IRAK3/FFAR2/TNIP3/SERPINB9/LBP/LYN/TLR8/A2M/CD300A/MEFV/NCF1/IRF4/FCN1/SPI1/TLR7/CLEC4E/TYROBP/BIRC3/TLR10/CYBA/LY96/FYN/CD14/MNDA/SCIMP/ARRB2/GBP5/CR1/PTPN22/NLRP3/CTSS/SLC15A3/HCK/TLR6/PLCG2/TREML4/SLC15A2/TICAM2/BTK/ADAM8/NLRC3/TNF/SAMHD1/SERPING1/PIK3AP1	56
BP	GO:0002695	negative regulation of leukocyte activation	38/1158	202/18614	7.48e-10	3.78e-08	2.85e-08	ZBTB46/SAMSN1/JAK3/CD200/ADGRF5/PAG1/FOXF1/LRRC32/LYN/PKN1/CD300A/LILRB2/SPI1/TYROBP/CCR2/LAX1/SYT11/TNFAIP8L2/PTPRC/MNDA/RUNX3/CR1/PTPN22/MILR1/TSPAN32/IL2RA/HMOX1/TIGIT/MERTK/TNFRSF13B/FGL2/INHBA/NCKAP1L/BTK/TBC1D10C/PLA2G2D/FN1/CST7	38
BP	GO:0032640	tumor necrosis factor production	36/1158	185/18614	7.96e-10	3.95e-08	2.98e-08	CD34/TNFRSF8/TLR4/SLAMF1/TLR9/TLR2/TLR1/TMEM106A/IRAK3/LILRA5/LBP/SASH3/ARHGEF2/PTAFR/PTPRJ/TYROBP/CYBA/TWIST1/CCR2/ANGPT1/LY96/UBE2J1/SYT11/PTPRC/CD14/ARRB2/PTPN22/FCGR3A/THBS1/ARID5A/AKAP12/PLCG2/BTK/CLEC4A/NLRC3/NFATC4	36
BP	GO:0032680	regulation of tumor necrosis factor production	36/1158	185/18614	7.96e-10	3.95e-08	2.98e-08	CD34/TNFRSF8/TLR4/SLAMF1/TLR9/TLR2/TLR1/TMEM106A/IRAK3/LILRA5/LBP/SASH3/ARHGEF2/PTAFR/PTPRJ/TYROBP/CYBA/TWIST1/CCR2/ANGPT1/LY96/UBE2J1/SYT11/PTPRC/CD14/ARRB2/PTPN22/FCGR3A/THBS1/ARID5A/AKAP12/PLCG2/BTK/CLEC4A/NLRC3/NFATC4	36
BP	GO:0032760	positive regulation of tumor necrosis factor production	26/1158	105/18614	8.56e-10	4.16e-08	3.14e-08	TNFRSF8/TLR4/TLR9/TLR2/TLR1/TMEM106A/LILRA5/LBP/SASH3/ARHGEF2/PTAFR/PTPRJ/TYROBP/CYBA/TWIST1/CCR2/LY96/PTPRC/CD14/FCGR3A/THBS1/ARID5A/AKAP12/PLCG2/BTK/NFATC4	26
BP	GO:0007160	cell-matrix adhesion	42/1158	239/18614	8.63e-10	4.16e-08	3.14e-08	TEK/ACVRL1/CD34/KDR/ITGA7/DLC1/NID1/LYVE1/SGCE/DISC1/ITGA1/THY1/GPM6B/VCAM1/FERMT2/SKAP1/GREM1/COL13A1/CCL21/PTPRJ/ADAMTS9/NID2/EMILIN1/THSD1/RRAS/ITGA5/ITGAX/ITGA4/CDH11/THBS1/PHLDB2/TNXB/FBLN5/ZYX/ECM2/SERPINE1/PTK2B/SNED1/COL3A1/SIGLEC1/FERMT3/FN1	42
BP	GO:0050670	regulation of lymphocyte proliferation	42/1158	239/18614	8.63e-10	4.16e-08	3.14e-08	TLR4/SLAMF1/TNFRSF9/JAK3/TNFSF8/TLR9/TNFRSF1B/TNFRSF4/VCAM1/CD209/LRRC32/TNFSF13B/IL1B/MZB1/RAC2/LYN/PKN1/SASH3/MEF2C/CD300A/LILRB2/TYROBP/TNFRSF13C/CCR2/RASAL3/PTPRC/MNDA/IKZF3/CR1/PTPN22/TSPAN32/IL2RA/IGF2/CORO1A/AIF1/FCGR3A/TNFRSF13B/NCKAP1L/BTK/CD38/PLA2G2D/ZAP70	42
BP	GO:0030199	collagen fibril organization	20/1158	64/18614	9.07e-10	4.33e-08	3.27e-08	TLL2/PXDN/SFRP2/GREM1/LOXL2/ADAMTS2/EMILIN1/ADAMTS7/FMOD/FKBP10/DDR2/LUM/PLOD3/COL12A1/TNXB/COL5A2/COL14A1/AEBP1/COL3A1/COL1A1	20
BP	GO:0043405	regulation of MAP kinase activity	36/1158	186/18614	9.29e-10	4.39e-08	3.31e-08	TRIB3/TLR4/TRIB1/FLT1/PIK3CG/TLR9/SH2B3/SPRY4/FZD4/TNFSF11/HYAL2/SFRP2/IRAK3/RGS2/IL1B/LYN/MEF2C/CD300A/TDGF1/PTPRJ/LAX1/PTPRC/PDGFRB/PTPN22/THBS1/TLR6/TNXB/PDGFD/INSR/PTK2B/ADAM8/FGFR1/S100A12/TNF/ERN1/UCHL1	36
BP	GO:0070663	regulation of leukocyte proliferation	45/1158	268/18614	9.9e-10	4.63e-08	3.5e-08	TLR4/SLAMF1/TNFRSF9/JAK3/TNFSF8/TLR9/TNFRSF1B/TNFRSF4/CSF2RB/VCAM1/CD209/LRRC32/TNFSF13B/GREM1/IL1B/ST6GAL1/MZB1/RAC2/LYN/PKN1/SASH3/MEF2C/CD300A/LILRB2/TYROBP/TNFRSF13C/CCR2/RASAL3/PTPRC/MNDA/IKZF3/CR1/PTPN22/TSPAN32/IL2RA/IGF2/CORO1A/AIF1/FCGR3A/TNFRSF13B/NCKAP1L/BTK/CD38/PLA2G2D/ZAP70	45
BP	GO:0030183	B cell differentiation	32/1158	153/18614	1.05e-09	4.89e-08	3.69e-08	JAK3/TLR9/ADGRG3/VCAM1/POU2AF1/TNFSF13B/SLC39A7/CD79A/CD27/PIK3R3/SPI1/NFAM1/XBP1/PTPRJ/PLCL2/PTPRC/IKZF3/CR1/CD79B/ITGA4/IL2RG/DNAJB9/PLCG2/CD19/INHBA/NCKAP1L/BTK/IRF8/LGALS1/PTK2B/TCIRG1/SYVN1	32
BP	GO:0050863	regulation of T cell activation	56/1158	377/18614	1.1e-09	5.07e-08	3.82e-08	SLAMF1/TNFRSF9/JAK3/TNFSF8/VAV1/TNFRSF1B/PAG1/TNFSF11/THY1/IL7R/VCAM1/CD209/LRRC32/TNFSF13B/IL1B/RAC2/LYN/SASH3/CD27/CD300A/IRF4/LILRB2/CCL21/XBP1/TNFRSF13C/CCR2/RASAL3/LAX1/TNFAIP8L2/PTPRC/FYN/SIRPG/RUNX3/CR1/PTPN22/SIT1/TSPAN32/SIRPB1/NLRP3/IL2RA/PRDM1/IGF2/CORO1A/IL2RG/CD5/AIF1/TIGIT/TESPA1/FGL2/VNN1/NCKAP1L/LGALS1/ADAM8/PLA2G2D/CD4/ZAP70	56
BP	GO:0007596	blood coagulation	40/1158	224/18614	1.34e-09	6.09e-08	4.6e-08	TBXA2R/PEAR1/TFPI/SELP/CD34/TLR4/NOS3/PIK3CG/VAV1/SH2B3/WAS/ENTPD1/FAP/PLAUR/F13A1/VWF/RAB27A/LYN/SERPINA1/P2RX1/EMILIN1/PDGFRA/MYL9/PLEK/F2R/SAA1/TSPAN32/C1QTNF1/THBS1/SCUBE1/MERTK/PAPSS2/PLCG2/PLAT/SERPINE1/COL3A1/FCER1G/FERMT3/TUBB1/SERPING1	40
BP	GO:0050817	coagulation	40/1158	229/18614	2.6e-09	1.18e-07	8.87e-08	TBXA2R/PEAR1/TFPI/SELP/CD34/TLR4/NOS3/PIK3CG/VAV1/SH2B3/WAS/ENTPD1/FAP/PLAUR/F13A1/VWF/RAB27A/LYN/SERPINA1/P2RX1/EMILIN1/PDGFRA/MYL9/PLEK/F2R/SAA1/TSPAN32/C1QTNF1/THBS1/SCUBE1/MERTK/PAPSS2/PLCG2/PLAT/SERPINE1/COL3A1/FCER1G/FERMT3/TUBB1/SERPING1	40
BP	GO:0002688	regulation of leukocyte chemotaxis	28/1158	126/18614	2.76e-09	1.23e-07	9.31e-08	TNFAIP6/SLAMF1/FPR2/NEDD9/GREM1/RAC2/LBP/LYN/CXCL13/GPSM3/CXCL12/SPI1/CXCL8/CCL21/VEGFC/RARRES2/C5AR1/CCR2/CCR1/CMKLR1/AIF1/THBS1/STAP1/NCKAP1L/C3AR1/SERPINE1/PTK2B/RIN3	28
BP	GO:0045446	endothelial cell differentiation	27/1158	119/18614	3.26e-09	1.45e-07	1.09e-07	CLDN5/SOX17/TIE1/S1PR1/SOX18/ACVRL1/KDR/CDH5/ROBO4/S1PR2/NOTCH4/PPP1R16B/IL1B/PECAM1/RAPGEF3/S1PR3/FSTL1/BMP6/CXCR4/HEG1/NR2F2/PLOD3/ICAM1/SCUBE1/TMEM100/TNF/CLIC4	27
BP	GO:0060485	mesenchyme development	49/1158	320/18614	4.41e-09	1.94e-07	1.46e-07	SEMA6B/TBX2/SEMA3G/ACVRL1/SNAI1/DCHS1/NOS3/ACTA2/NOTCH4/OLFM1/SEMA7A/FOXF1/ENG/SIX1/SFRP2/APLNR/TEAD2/SEMA5B/HGF/FERMT2/GREM1/IL1B/LOXL2/TBX3/MEF2C/WNT2/MEOX1/SEMA3A/ANXA6/SIX4/TWIST1/LRG1/SEMA5A/PDGFRB/DAB2/FRZB/AKNA/GLIPR2/PHLDB2/TNXB/TMEM100/FGFR1/HAS2/SEMA3B/VASN/TGFB1I1/COL1A1/TGFB3/FN1	49
BP	GO:0045730	respiratory burst	15/1158	39/18614	4.51e-09	1.97e-07	1.48e-07	PIK3CG/NCF4/JCHAIN/NCF1C/IGHA2/RAC2/LBP/NCF1B/SLC11A1/NCF1/IGHA1/CYBA/HCK/INSR/NCF2	15
BP	GO:0002367	cytokine production involved in immune response	27/1158	121/18614	4.8e-09	2.07e-07	1.57e-07	TREM1/TLR4/SLAMF1/JAK3/TLR9/TNFRSF1B/SEMA7A/IRAK3/FFAR2/IL1B/SASH3/TLR7/TWIST1/CCR2/ANGPT1/IL1R1/UBE2J1/SCIMP/NLRP3/HMOX1/ARID5A/PLCG2/TICAM2/LITAF/BTK/TNF/TGFB3	27
BP	GO:0050729	positive regulation of inflammatory response	31/1158	154/18614	5.07e-09	2.17e-07	1.64e-07	TLR4/PIK3CG/TLR9/TLR2/TNFSF11/ZBP1/HYAL2/FFAR2/LILRA5/IL1B/LBP/GPR4/ETS1/MEFV/GPSM3/IL16/TLR7/ALOX5AP/CCR2/OSM/NLRP3/C3/FABP4/PLCG2/STAP1/BTK/LGALS1/SERPINE1/ADAM8/S100A12/TNF	31
BP	GO:0002224	toll-like receptor signaling pathway	20/1158	70/18614	5.23e-09	2.22e-07	1.68e-07	SMPDL3B/TLR4/TLR9/TLR2/TLR1/IRAK3/TNIP3/TLR8/CD300A/IRF4/BIRC3/TLR10/LY96/SCIMP/ARRB2/CTSS/TLR6/PLCG2/TICAM2/BTK	20
BP	GO:0002700	regulation of production of molecular mediator of immune response	35/1158	189/18614	5.35e-09	2.25e-07	1.7e-07	TLR4/SLAMF1/JAK3/TLR9/TNFRSF1B/TNFRSF4/SEMA7A/IRAK3/FFAR2/IL1B/MZB1/PKN1/SASH3/TLR7/XBP1/TWIST1/CCR2/ANGPT1/IL1R1/UBE2J1/PTPRC/SCIMP/CR1/PTPN22/NLRP3/TNFSF13/HMOX1/ARID5A/DNAJB9/PLCG2/TICAM2/LITAF/BTK/TNF/TGFB3	35
BP	GO:0071675	regulation of mononuclear cell migration	27/1158	122/18614	5.8e-09	2.42e-07	1.83e-07	SLAMF1/FPR2/CD200/NEDD9/GREM1/LYN/STK10/CXCL13/CXCL12/SPI1/CCL21/JAM2/RARRES2/C5AR1/CCR2/CCR1/CMKLR1/ITGA4/CORO1A/AIF1/THBS1/PDGFD/C3AR1/SERPINE1/PTK2B/ADAM8/TNF	27
BP	GO:0001935	endothelial cell proliferation	36/1158	201/18614	8.17e-09	3.39e-07	2.56e-07	TIE1/TEK/EGFL7/ACVRL1/CD34/KDR/FLT1/PPP1R16B/APLNR/LOXL2/MEF2C/WNT2/PTPRM/TNFSF12/CXCL12/VEGFC/CYBA/BMP6/LRG1/SEMA5A/AKT3/DLL4/ITGA4/NR2F2/ALOX5/IGF2/HMOX1/SCG2/THBS1/VASH1/SCARB1/FGF7/FGFR1/TNF/ERN1/MYDGF	36
BP	GO:0030888	regulation of B cell proliferation	19/1158	65/18614	8.3e-09	3.41e-07	2.58e-07	TLR4/TLR9/TNFRSF4/TNFSF13B/MZB1/LYN/PKN1/SASH3/MEF2C/CD300A/TYROBP/TNFRSF13C/PTPRC/MNDA/IKZF3/TNFRSF13B/NCKAP1L/BTK/CD38	19
BP	GO:0002691	regulation of cellular extravasation	15/1158	41/18614	1.01e-08	4.13e-07	3.11e-07	SELP/SELE/LYVE1/THY1/CXCL12/PTAFR/CCL21/CCR2/CHST2/IL1R1/PLVAP/ITGA4/ICAM1/PDGFD/ADAM8	15
BP	GO:0006959	humoral immune response	41/1158	250/18614	1.1e-08	4.47e-07	3.37e-07	FCN3/TREM1/C4A/RNASE6/POU2F2/JCHAIN/MASP1/IGHA2/POU2AF1/IL1B/ST6GAL1/IGHM/A2M/SLC11A1/MEF2C/IGKV3-20/CXCL6/CXCL13/C4B/FCN1/IGHA1/CXCL8/CXCL5/RARRES2/CXCL1/PTPRC/CR1/CXCL2/C3/ALOX5/CXCL3/CFI/C1S/C2/S100A12/LYZ/SH2D1A/TNF/SERPING1/C1R/C1QC	41
BP	GO:0051897	positive regulation of protein kinase B signaling	26/1158	118/18614	1.22e-08	4.9e-07	3.7e-07	TEK/RAMP3/CASS4/CSF3/PIK3CG/TNFSF11/ENG/FERMT2/RASD2/CCL21/PTPRJ/ANGPT1/OSM/SEMA5A/ARRB2/MEIS3/HCLS1/C1QTNF1/IGF2/THBS1/THPO/INSR/ADAM8/FGFR1/TNF/MYDGF	26
BP	GO:0002449	lymphocyte mediated immunity	46/1158	300/18614	1.25e-08	4.98e-07	3.75e-07	SLAMF1/VAV1/C4A/WAS/TNFRSF1B/CSF2RB/SLAMF6/IL7R/RAB27A/SERPINB9/IL1B/TLR8/CTSH/SASH3/CD27/C4B/SLAMF7/CCR2/IL1R1/PTPRC/ARRB2/CR1/IGHG1/NLRP3/TNFSF13/C3/CORO1A/FCGR3A/ARID5A/CFI/SLA2/C1S/CD19/C2/NCKAP1L/UNC13D/BTK/TCIRG1/IL21R/SH2D1A/FCER1G/TNF/IL2RB/SERPING1/C1R/C1QC	46
BP	GO:0050878	regulation of body fluid levels	52/1158	361/18614	1.26e-08	4.98e-07	3.75e-07	NPR1/TBXA2R/PEAR1/GJA5/TFPI/SELP/CD34/TLR4/NOS3/PIK3CG/VAV1/SH2B3/WAS/ENTPD1/FAP/FLI1/HYAL2/PLAUR/F13A1/APLNR/VWF/RAB27A/LYN/SERPINA1/P2RX1/XBP1/CYBA/EMILIN1/PDGFRA/MYL9/PLEK/F2R/WFS1/SAA1/TSPAN32/C1QTNF1/HEG1/NFE2/THBS1/SCUBE1/MERTK/PAPSS2/PLCG2/AQP1/PLAT/SERPINE1/HAS2/COL3A1/FCER1G/FERMT3/TUBB1/SERPING1	52
BP	GO:0018212	peptidyl-tyrosine modification	53/1158	372/18614	1.33e-08	5.23e-07	3.95e-07	TIE1/TEK/KDR/CASS4/SAMSN1/CSF3/FLT1/JAK3/SH2B3/THY1/HYAL2/SFRP2/HGF/NEDD9/GREM1/LILRA5/PECAM1/LYN/ARHGEF2/CD300A/NCF1/TDGF1/ENPP2/TPST2/PTPRJ/SH3BP5/ANGPT1/IL24/OSM/PTPRC/FYN/BMP6/PDGFRA/PDGFRB/ARRB2/DDR2/HCLS1/ITGA5/TPST1/IGF2/HCK/MERTK/PLCG2/PDGFD/BTK/SOCS3/INSR/PTK2B/FGF7/FGFR1/TNF/CD4/ZAP70	53
BP	GO:0042100	B cell proliferation	24/1158	103/18614	1.38e-08	5.39e-07	4.06e-07	TLR4/TLR9/TNFRSF4/IL7R/TNFSF13B/MZB1/LYN/PKN1/CD79A/SASH3/MEF2C/CD180/CD300A/TYROBP/TNFRSF13C/PLCL2/PTPRC/MNDA/IKZF3/TNFRSF13B/CD19/NCKAP1L/BTK/CD38	24
BP	GO:0002718	regulation of cytokine production involved in immune response	26/1158	119/18614	1.47e-08	5.68e-07	4.28e-07	TLR4/SLAMF1/JAK3/TLR9/TNFRSF1B/SEMA7A/IRAK3/FFAR2/IL1B/SASH3/TLR7/TWIST1/CCR2/ANGPT1/IL1R1/UBE2J1/SCIMP/NLRP3/HMOX1/ARID5A/PLCG2/TICAM2/LITAF/BTK/TNF/TGFB3	26
BP	GO:0014065	phosphatidylinositol 3-kinase signaling	29/1158	144/18614	1.56e-08	5.97e-07	4.51e-07	PEAR1/SELP/TEK/KDR/CSF3/FLT1/PIK3CG/PREX2/PPP1R16B/PIP5K1B/HGF/NCF1/TWIST1/ANGPT1/OSM/PDGFRA/PDGFRB/DDR2/HCLS1/F2R/FCGR3A/PDGFD/INSR/FGFR1/NLRC3/TNF/FN1/PIK3AP1/MYDGF	29
BP	GO:0002690	positive regulation of leukocyte chemotaxis	23/1158	96/18614	1.57e-08	5.98e-07	4.51e-07	SLAMF1/FPR2/NEDD9/RAC2/LBP/CXCL13/GPSM3/CXCL12/SPI1/CXCL8/CCL21/VEGFC/RARRES2/C5AR1/CCR2/CCR1/CMKLR1/AIF1/THBS1/NCKAP1L/C3AR1/SERPINE1/PTK2B	23
BP	GO:0007229	integrin-mediated signaling pathway	25/1158	112/18614	1.76e-08	6.55e-07	4.94e-07	LIMS2/SLC2A10/ITGA7/NID1/VAV1/ITGA1/THY1/SEMA7A/TIMP1/FERMT2/NEDD9/ADAMTS1/LAMA2/PLEK/ITGA5/ITGAX/TSPAN32/ITGA4/HCK/ZYX/PTK2B/LAMC1/COL3A1/FERMT3/FN1	25
BP	GO:0014066	regulation of phosphatidylinositol 3-kinase signaling	25/1158	112/18614	1.76e-08	6.55e-07	4.94e-07	SELP/TEK/KDR/CSF3/FLT1/PPP1R16B/PIP5K1B/HGF/NCF1/TWIST1/ANGPT1/OSM/PDGFRA/PDGFRB/DDR2/HCLS1/F2R/PDGFD/INSR/FGFR1/NLRC3/TNF/FN1/PIK3AP1/MYDGF	25
BP	GO:0030336	negative regulation of cell migration	53/1158	375/18614	1.76e-08	6.55e-07	4.94e-07	CLDN5/TBXA2R/TIE1/TNFAIP6/ACVRL1/TRIB1/DLC1/MCTP1/CD200/TMIGD3/S1PR2/TPM1/THY1/ENG/HYAL2/SFRP2/STARD13/PTPRG/TIMP1/NEDD9/GREM1/MEF2C/PTPRM/CD300A/CXCL13/CXCL12/CCL21/PTPRJ/ARHGAP4/ADAMTS9/IL24/EMILIN1/RRAS/DLL4/SERPINF1/NR2F2/HMOX1/AIF1/CDH11/THBS1/PHLDB2/ARHGDIB/CYGB/TP53INP1/VASH1/STAP1/SERPINE1/PODN/DPEP1/COL3A1/TNF/RIN3/CLIC4	53
BP	GO:0048015	phosphatidylinositol-mediated signaling	32/1158	172/18614	2.14e-08	7.9e-07	5.96e-07	PEAR1/SELP/TEK/KDR/CSF3/FLT1/PIK3CG/PREX2/PPP1R16B/PIP5K1B/HGF/NCF1/PTAFR/TWIST1/ANGPT1/OSM/PDGFRA/PDGFRB/DDR2/HCLS1/F2R/FCGR3A/PLCG2/PDGFD/INSR/FGFR1/NLRC3/TNF/FN1/PIK3AP1/MYDGF/PLCB2	32
BP	GO:0014068	positive regulation of phosphatidylinositol 3-kinase signaling	21/1158	83/18614	2.35e-08	8.63e-07	6.51e-07	SELP/TEK/KDR/CSF3/FLT1/HGF/NCF1/ANGPT1/OSM/PDGFRA/PDGFRB/DDR2/HCLS1/F2R/PDGFD/INSR/FGFR1/TNF/FN1/PIK3AP1/MYDGF	21
BP	GO:0002699	positive regulation of immune effector process	42/1158	267/18614	2.54e-08	9.25e-07	6.98e-07	FCN3/TLR4/SLAMF1/TLR9/VAV1/TNFRSF4/SLAMF6/SEMA7A/FOXF1/FFAR2/IL1B/MZB1/RAC2/LBP/LYN/SASH3/CD300A/FCN1/PTAFR/SPI1/TLR7/XBP1/PTPRJ/TYROBP/CCR2/IL1R1/PTPRC/SCIMP/CR1/PTPN22/NLRP3/TNFSF13/C3/HMOX1/ARID5A/DNAJB9/PLCG2/TICAM2/STAP1/UNC13D/BTK/TNF	42
BP	GO:0002526	acute inflammatory response	25/1158	114/18614	2.56e-08	9.26e-07	6.99e-07	PIK3CG/TNFSF11/VCAM1/FFAR2/IL1B/LBP/A2M/SERPINA1/ALOX5AP/OSM/SAA1/IGHG1/NLRP3/C3/FCGR3A/VNN1/SERPINA3/BTK/CD163/SAA2/ADAM8/PRCP/PLA2G2D/TNF/FN1	25
BP	GO:2000146	negative regulation of cell motility	54/1158	390/18614	2.63e-08	9.44e-07	7.12e-07	CLDN5/TBXA2R/TIE1/TNFAIP6/ACVRL1/TRIB1/DLC1/MCTP1/CD200/WAS/TMIGD3/S1PR2/TPM1/THY1/ENG/HYAL2/SFRP2/STARD13/PTPRG/TIMP1/NEDD9/GREM1/MEF2C/PTPRM/CD300A/CXCL13/CXCL12/CCL21/PTPRJ/ARHGAP4/ADAMTS9/IL24/EMILIN1/RRAS/DLL4/SERPINF1/NR2F2/HMOX1/AIF1/CDH11/THBS1/PHLDB2/ARHGDIB/CYGB/TP53INP1/VASH1/STAP1/SERPINE1/PODN/DPEP1/COL3A1/TNF/RIN3/CLIC4	54
BP	GO:0050870	positive regulation of T cell activation	40/1158	249/18614	3.01e-08	1.07e-06	8.09e-07	SLAMF1/JAK3/VAV1/TNFSF11/THY1/IL7R/VCAM1/CD209/TNFSF13B/IL1B/LYN/SASH3/CD27/LILRB2/CCL21/XBP1/TNFRSF13C/CCR2/RASAL3/PTPRC/FYN/SIRPG/RUNX3/CR1/PTPN22/SIRPB1/NLRP3/IL2RA/IGF2/CORO1A/IL2RG/CD5/AIF1/TESPA1/VNN1/NCKAP1L/LGALS1/ADAM8/CD4/ZAP70	40
BP	GO:0032490	detection of molecule of bacterial origin	8/1158	11/18614	3.05e-08	1.08e-06	8.15e-07	TLR4/TLR2/TLR1/LBP/C4B/LY96/TLR6/SCARB1	8
BP	GO:1902105	regulation of leukocyte differentiation	47/1158	319/18614	3.11e-08	1.09e-06	8.25e-07	ZBTB46/TNFAIP6/TESC/TLR4/TNFRSF11B/TRIB1/JAK3/TLR9/TNFSF11/IL7R/RASSF2/NEDD9/LYN/SASH3/CD27/TMEM176B/IRF4/LILRB2/SPI1/NFAM1/XBP1/TYROBP/CCR2/FBN1/PTPRC/EVI2B/CCR1/IKZF3/RUNX3/HCLS1/CR1/NLRP3/IL2RA/PRDM1/IL2RG/TESPA1/FGL2/VNN1/INHBA/NCKAP1L/LILRB3/BTK/ADAM8/TNF/CD4/ZAP70/C1QC	47
BP	GO:0048017	inositol lipid-mediated signaling	32/1158	176/18614	3.78e-08	1.32e-06	9.95e-07	PEAR1/SELP/TEK/KDR/CSF3/FLT1/PIK3CG/PREX2/PPP1R16B/PIP5K1B/HGF/NCF1/PTAFR/TWIST1/ANGPT1/OSM/PDGFRA/PDGFRB/DDR2/HCLS1/F2R/FCGR3A/PLCG2/PDGFD/INSR/FGFR1/NLRC3/TNF/FN1/PIK3AP1/MYDGF/PLCB2	32
BP	GO:0032615	interleukin-12 production	18/1158	64/18614	3.99e-08	1.37e-06	1.03e-06	TLR4/SLAMF1/JAK3/TLR9/TLR2/IRAK3/LILRA5/TLR8/MEFV/IL16/SCIMP/ARRB2/CMKLR1/THBS1/TIGIT/LTB/PLCG2/IRF8	18
BP	GO:0032655	regulation of interleukin-12 production	18/1158	64/18614	3.99e-08	1.37e-06	1.03e-06	TLR4/SLAMF1/JAK3/TLR9/TLR2/IRAK3/LILRA5/TLR8/MEFV/IL16/SCIMP/ARRB2/CMKLR1/THBS1/TIGIT/LTB/PLCG2/IRF8	18
BP	GO:0042116	macrophage activation	24/1158	109/18614	4.47e-08	1.53e-06	1.15e-06	TLR4/CD93/TLR9/TLR2/CD200/DYSF/TLR1/ADGRF5/TMEM106A/LBP/SLC11A1/C5AR1/TYROBP/SYT11/PTPRC/AIF1/FCGR3A/THBS1/TLR6/PLCG2/SPHK1/STAP1/TNF/CST7	24
BP	GO:0032695	negative regulation of interleukin-12 production	10/1158	19/18614	4.6e-08	1.56e-06	1.18e-06	SLAMF1/JAK3/IRAK3/LILRA5/TLR8/MEFV/ARRB2/CMKLR1/THBS1/TIGIT	10
BP	GO:0043491	protein kinase B signaling	36/1158	215/18614	4.98e-08	1.68e-06	1.27e-06	PEAR1/TEK/KDR/RAMP3/CASS4/CSF3/PIK3CG/SH2B3/TNFSF11/ENG/HYAL2/FERMT2/IL1B/RASD2/PIK3R3/CCL21/PTPRJ/ANGPT1/OSM/SEMA5A/ARRB2/MEIS3/HCLS1/RRAS/C1QTNF1/IGF2/RCN3/THBS1/MERTK/THPO/INSR/ADAM8/TMEM100/FGFR1/TNF/MYDGF	36
BP	GO:0050854	regulation of antigen receptor-mediated signaling pathway	18/1158	65/18614	5.19e-08	1.74e-06	1.31e-06	THY1/LYN/CD300A/NFAM1/PTPRJ/PLCL2/PTPRC/PTPN22/CMTM3/PRKCB/TRAT1/TESPA1/LPXN/SLA2/CD19/UBASH3A/STAP1/SH2D1A	18
BP	GO:0010720	positive regulation of cell development	57/1158	432/18614	6e-08	2e-06	1.51e-06	CLDN5/ZBTB46/CDH5/TESC/TRIB1/SHANK3/TGM2/TLR2/S1PR2/TNFRSF1B/FZD4/TNFSF11/DISC1/IL7R/SEMA7A/PLXND1/NEDD9/PLXNC1/IL1B/SHOX2/LYN/SASH3/CD27/WNT2/CXCL12/NTN1/LILRB2/SPI1/VEGFC/XBP1/TYROBP/TRPV2/PTPRC/SEMA5A/EVI2B/CCR1/RUNX3/HCLS1/CR1/NLRP3/SERPINF1/CXCR4/IL2RA/IL2RG/TESPA1/VNN1/NCKAP1L/BTK/SKIL/ADAM8/MAP1B/MME/PTPRD/TNF/CD4/FN1/ZAP70	57
BP	GO:0002703	regulation of leukocyte mediated immunity	39/1158	246/18614	6.43e-08	2.13e-06	1.6e-06	TLR4/SLAMF1/JAK3/TLR9/VAV1/WAS/TNFRSF1B/SLAMF6/IL7R/FOXF1/SERPINB9/IL1B/RAC2/LYN/SASH3/CXCL6/CD300A/PTAFR/SPI1/TYROBP/CCR2/IL1R1/PTPRC/SCIMP/ARRB2/CR1/NLRP3/TNFSF13/C3/HMOX1/ICAM1/ARID5A/PLCG2/TICAM2/STAP1/NCKAP1L/UNC13D/BTK/TNF	39
BP	GO:0018108	peptidyl-tyrosine phosphorylation	51/1158	370/18614	7.42e-08	2.44e-06	1.84e-06	TIE1/TEK/KDR/CASS4/SAMSN1/CSF3/FLT1/JAK3/SH2B3/THY1/HYAL2/SFRP2/HGF/NEDD9/GREM1/LILRA5/PECAM1/LYN/ARHGEF2/CD300A/NCF1/TDGF1/ENPP2/PTPRJ/SH3BP5/ANGPT1/IL24/OSM/PTPRC/FYN/BMP6/PDGFRA/PDGFRB/ARRB2/DDR2/HCLS1/ITGA5/IGF2/HCK/MERTK/PLCG2/PDGFD/BTK/SOCS3/INSR/PTK2B/FGF7/FGFR1/TNF/CD4/ZAP70	51
BP	GO:0090066	regulation of anatomical structure size	62/1158	492/18614	8.7e-08	2.84e-06	2.14e-06	NPR1/TBXA2R/SEMA6B/GJA5/SEMA3G/CDC42EP2/SSH2/ESAM/TBXAS1/NOS3/SHANK3/CSF3/VAV1/WAS/OLFM1/DISC1/ITGA1/IL7R/SEMA7A/SLIT1/SEMA5B/RGS2/SEMA3A/ECE1/CXCL12/SLC12A5/TRIM46/TNR/PLEKHG2/NTN1/SLC12A7/P2RX1/CCL21/ARHGAP4/TRPV2/KLF2/SEMA5A/PRR16/AKT3/PLEK/HCLS1/MMP2/F2R/PLOD3/CORO1A/HCK/SLC8A1/DAAM2/DCC/SOD2/COTL1/SOD3/AQP1/TMSB4X/NCKAP1L/PTK2B/CD38/MAP1B/SEMA3B/TNF/FN1/RIN3	62
BP	GO:0070665	positive regulation of leukocyte proliferation	30/1158	166/18614	1.15e-07	3.72e-06	2.81e-06	TLR4/SLAMF1/JAK3/TLR9/TNFRSF4/CSF2RB/VCAM1/CD209/TNFSF13B/IL1B/ST6GAL1/RAC2/LYN/SASH3/MEF2C/LILRB2/TNFRSF13C/CCR2/RASAL3/PTPRC/PTPN22/IL2RA/IGF2/CORO1A/AIF1/FCGR3A/NCKAP1L/BTK/CD38/ZAP70	30
BP	GO:0001936	regulation of endothelial cell proliferation	32/1158	185/18614	1.27e-07	4.08e-06	3.08e-06	TIE1/TEK/EGFL7/ACVRL1/KDR/FLT1/PPP1R16B/APLNR/MEF2C/WNT2/PTPRM/TNFSF12/CXCL12/VEGFC/CYBA/BMP6/LRG1/SEMA5A/AKT3/DLL4/ITGA4/NR2F2/ALOX5/IGF2/HMOX1/SCG2/THBS1/VASH1/FGF7/FGFR1/TNF/MYDGF	32
BP	GO:0070098	chemokine-mediated signaling pathway	21/1158	91/18614	1.31e-07	4.21e-06	3.18e-06	ACKR1/CXCR1/SH2B3/LYN/CXCL6/CXCL13/CXCL12/CXCL8/CCL21/CXCL5/CXCL1/CCR2/CCR1/CXCL2/CMKLR1/CXCR4/CXCL3/ACKR3/THPO/CCL18/PTK2B	21
BP	GO:0006816	calcium ion transport	58/1158	455/18614	1.53e-07	4.88e-06	3.68e-06	TRPC4/SLC8A3/RAMP2/TRPC6/RAMP3/TRPA1/GJA4/NOS3/TSPAN13/PIK3CG/JAK3/RYR2/TLR9/CALCRL/THY1/P2RY6/APLNR/TRPM2/LILRA5/RASA3/LYN/CRACR2A/SLC24A4/CACNA1C/CXCL12/STC2/ANXA6/LILRB2/P2RX1/IL16/CCL21/CYBA/SCN3A/TRPV2/TMEM38A/REM1/PTPRC/FYN/JSRP1/PDGFRB/CCR1/ARRB2/ATP2A3/F2R/WFS1/PRKCB/BHLHA15/CXCR4/CORO1A/ORAI2/SLC8A1/PLCG2/CD19/EHD3/PTK2B/CD4/SCN8A/PLCB2	58
BP	GO:0010632	regulation of epithelial cell migration	43/1158	295/18614	1.63e-07	5.14e-06	3.88e-06	TBXA2R/TEK/ACVRL1/KDR/NOS3/RHOJ/PIK3CG/STARD13/PTPRG/CTSH/MEF2C/SRPX2/ETS1/PTPRM/CXCL13/TDGF1/ENPP2/VEGFC/ADGRA2/ANGPT1/ADAMTS9/SEMA5A/AKT3/RRAS/DLL4/SERPINF1/NR2F2/HMOX1/SMOC2/THBS1/GLIPR2/PLCG2/TMSB4X/VASH1/SCARB1/PTK2B/PRCP/FGF7/FGFR1/ARSB/MMP9/HAS2/TNF	43
BP	GO:0002752	cell surface pattern recognition receptor signaling pathway	16/1158	56/18614	1.77e-07	5.57e-06	4.2e-06	FCN3/TLR4/TLR1/FFAR2/TNIP3/LBP/LYN/FCN1/CYBA/LY96/CD14/SCIMP/PTPN22/TLR6/TICAM2/PIK3AP1	16
BP	GO:0002220	innate immune response activating cell surface receptor signaling pathway	19/1158	78/18614	2.09e-07	6.51e-06	4.92e-06	FCN3/TLR4/TLR1/FFAR2/TNIP3/LBP/LYN/FCN1/TYROBP/CYBA/LY96/FYN/CD14/SCIMP/PTPN22/TLR6/PLCG2/TICAM2/PIK3AP1	19
BP	GO:0061756	leukocyte adhesion to vascular endothelial cell	16/1158	57/18614	2.32e-07	7.21e-06	5.44e-06	SELP/SELE/SLC39A8/SELPLG/SELL/VCAM1/ETS1/CXCL12/PTAFR/CCL21/JAM2/CHST2/LRG1/ITGA4/ALOX5/TNF	16
BP	GO:0033627	cell adhesion mediated by integrin	20/1158	87/18614	2.78e-07	8.59e-06	6.48e-06	PODXL/ITGA7/TESC/PIK3CG/ITGA1/SFRP2/SKAP1/LYN/CXCL13/PDE3B/CCL21/FBN1/EMILIN1/ITGA5/ITGAX/ITGA4/LPXN/NCKAP1L/SERPINE1/FERMT3	20
BP	GO:0001776	leukocyte homeostasis	22/1158	103/18614	2.84e-07	8.69e-06	6.56e-06	SH2B2/JAK3/SH2B3/IL7R/TNFSF13B/LYN/PKN1/SASH3/MEF2C/CXCL6/TNFRSF17/SIT1/F2R/IL2RA/CORO1A/MERTK/TNFRSF13B/NCKAP1L/BTK/SKIL/SLC40A1/TCIRG1	22
BP	GO:0071677	positive regulation of mononuclear cell migration	18/1158	72/18614	2.85e-07	8.69e-06	6.56e-06	SLAMF1/FPR2/NEDD9/CXCL13/CXCL12/SPI1/CCL21/JAM2/CCR2/CCR1/ITGA4/CORO1A/AIF1/PDGFD/SERPINE1/PTK2B/ADAM8/TNF	18
BP	GO:0007162	negative regulation of cell adhesion	44/1158	312/18614	3.03e-07	9.19e-06	6.93e-06	ACVRL1/PODXL/DLC1/JAK3/SH2B3/SPRY4/NOTCH4/FZD4/PAG1/PLXND1/LRRC32/PLXNC1/SIPA1/CD300A/CXCL12/TNR/LILRB2/SPI1/PDE3B/CCL21/ANGPT1/LAX1/TNFAIP8L2/PTPRC/BMP6/SEMA5A/RUNX3/CR1/PTPN22/MMP2/TSPAN32/C1QTNF1/IL2RA/AKNA/THBS1/TIGIT/PHLDB2/LPXN/FGL2/NCKAP1L/SERPINE1/ADAMDEC1/PLA2G2D/COL1A1	44
BP	GO:0050901	leukocyte tethering or rolling	12/1158	33/18614	3.32e-07	9.99e-06	7.54e-06	SELP/SELE/SELPLG/SELL/VCAM1/CXCL12/PTAFR/CCL21/JAM2/CHST2/ITGA4/TNF	12
BP	GO:0070374	positive regulation of ERK1 and ERK2 cascade	35/1158	222/18614	3.45e-07	1.03e-05	7.8e-06	TEK/KDR/RAMP3/TLR4/SLAMF1/ACTA2/FPR2/TNFSF11/SEMA7A/P2RY6/FERMT2/CCL21/C5AR1/ANGPT1/PTPRC/PDGFRA/PDGFRB/CCR1/SCIMP/ARRB2/DDR2/PTPN22/F2R/ARRB1/ICAM1/GLIPR2/ACKR3/AKAP12/THPO/CCL18/PDGFD/INHBA/PTK2B/TNF/CD4	35
BP	GO:0002693	positive regulation of cellular extravasation	9/1158	18/18614	3.94e-07	1.17e-05	8.85e-06	LYVE1/THY1/PTAFR/CCR2/IL1R1/PLVAP/ICAM1/PDGFD/ADAM8	9
BP	GO:0070372	regulation of ERK1 and ERK2 cascade	44/1158	315/18614	3.98e-07	1.18e-05	8.88e-06	TEK/KDR/RAMP3/TLR4/SLAMF1/ACTA2/FPR2/TLR9/TNFSF11/SEMA7A/P2RY6/FERMT2/IL1B/LYN/CCL21/C5AR1/ANGPT1/DUSP4/PTPRC/EMILIN1/PDGFRA/PDGFRB/CCR1/SCIMP/ARRB2/DDR2/RRAS/PTPN22/F2R/DAB2/ARRB1/ICAM1/GLIPR2/ACKR3/AKAP12/THPO/CCL18/PDGFD/INHBA/PTK2B/TBC1D10C/TNF/CD4/FN1	44
BP	GO:0032946	positive regulation of mononuclear cell proliferation	27/1158	148/18614	4.01e-07	1.18e-05	8.91e-06	TLR4/SLAMF1/JAK3/TLR9/TNFRSF4/VCAM1/CD209/TNFSF13B/IL1B/ST6GAL1/SASH3/MEF2C/LILRB2/TNFRSF13C/CCR2/RASAL3/PTPRC/PTPN22/IL2RA/IGF2/CORO1A/AIF1/FCGR3A/NCKAP1L/BTK/CD38/ZAP70	27
BP	GO:0050855	regulation of B cell receptor signaling pathway	10/1158	23/18614	4.53e-07	1.32e-05	1e-05	LYN/CD300A/NFAM1/PLCL2/PTPN22/CMTM3/PRKCB/LPXN/CD19/STAP1	10
BP	GO:0048762	mesenchymal cell differentiation	38/1158	255/18614	4.8e-07	1.39e-05	1.05e-05	SEMA6B/SEMA3G/SNAI1/NOTCH4/OLFM1/SEMA7A/ENG/SIX1/SFRP2/SEMA5B/HGF/FERMT2/GREM1/IL1B/LOXL2/TBX3/MEF2C/WNT2/SEMA3A/ANXA6/TWIST1/LRG1/SEMA5A/DAB2/FRZB/AKNA/GLIPR2/PHLDB2/TNXB/TMEM100/FGFR1/HAS2/SEMA3B/VASN/TGFB1I1/COL1A1/TGFB3/FN1	38
BP	GO:1903706	regulation of hemopoiesis	53/1158	415/18614	4.95e-07	1.43e-05	1.08e-05	ZBTB46/TNFAIP6/TESC/TLR4/TNFRSF11B/TRIB1/CSF3/JAK3/TLR9/TNFSF11/IL7R/RASSF2/NEDD9/LYN/SASH3/CD27/MEF2C/ETS1/TMEM176B/IRF4/LILRB2/SPI1/NFAM1/CSF3R/XBP1/TYROBP/CCR2/FBN1/PTPRC/EVI2B/CCR1/IKZF3/RUNX3/HCLS1/CR1/NLRP3/IL2RA/PRDM1/IL2RG/TESPA1/THPO/FGL2/VNN1/INHBA/NCKAP1L/LILRB3/BTK/PTK2B/ADAM8/TNF/CD4/ZAP70/C1QC	53
BP	GO:0002275	myeloid cell activation involved in immune response	21/1158	98/18614	4.98e-07	1.43e-05	1.08e-05	SLAMF1/PIK3CG/DYSF/FOXF1/RAC2/LBP/LYN/CD300A/PTAFR/SPI1/TYROBP/CCR2/DOCK2/MILR1/HMOX1/PTGDS/PLCG2/UNC13D/BTK/FCER1G/TNF	21
BP	GO:0051924	regulation of calcium ion transport	39/1158	266/18614	5.21e-07	1.49e-05	1.12e-05	TRPC6/RAMP3/NOS3/TSPAN13/PIK3CG/JAK3/RYR2/TLR9/THY1/P2RY6/APLNR/LILRA5/LYN/CRACR2A/CACNA1C/CXCL12/STC2/LILRB2/P2RX1/IL16/CYBA/TRPV2/TMEM38A/REM1/FYN/JSRP1/PDGFRB/CCR1/ARRB2/F2R/WFS1/CXCR4/CORO1A/SLC8A1/PLCG2/CD19/EHD3/PTK2B/CD4	39
BP	GO:0001570	vasculogenesis	19/1158	83/18614	5.9e-07	1.67e-05	1.26e-05	SOX17/TIE1/GJC1/SOX18/RAMP2/EGFL7/CD34/KDR/FZD4/FOXF1/ENG/APLNR/TEAD2/PDGFRB/RRAS/HEG1/ACKR3/TMEM100/HAS2	19
BP	GO:1990868	response to chemokine	21/1158	99/18614	5.96e-07	1.67e-05	1.26e-05	ACKR1/CXCR1/SH2B3/LYN/CXCL6/CXCL13/CXCL12/CXCL8/CCL21/CXCL5/CXCL1/CCR2/CCR1/CXCL2/CMKLR1/CXCR4/CXCL3/ACKR3/THPO/CCL18/PTK2B	21
BP	GO:1990869	cellular response to chemokine	21/1158	99/18614	5.96e-07	1.67e-05	1.26e-05	ACKR1/CXCR1/SH2B3/LYN/CXCL6/CXCL13/CXCL12/CXCL8/CCL21/CXCL5/CXCL1/CCR2/CCR1/CXCL2/CMKLR1/CXCR4/CXCL3/ACKR3/THPO/CCL18/PTK2B	21
BP	GO:0070371	ERK1 and ERK2 cascade	46/1158	341/18614	6.01e-07	1.68e-05	1.27e-05	TEK/KDR/RAMP3/TLR4/SLAMF1/ACTA2/FPR2/TLR9/TNFSF11/SEMA7A/P2RY6/FERMT2/IL1B/LYN/CTSH/CCL21/C5AR1/ANGPT1/DUSP4/PTPRC/EMILIN1/PDGFRA/PDGFRB/CCR1/SCIMP/ARRB2/DDR2/RRAS/PTPN22/F2R/DAB2/ARRB1/ICAM1/GLIPR2/ACKR3/AKAP12/THPO/CCL18/PDGFD/INHBA/PTK2B/DUSP5/TBC1D10C/TNF/CD4/FN1	46
BP	GO:0030217	T cell differentiation	42/1158	300/18614	6.84e-07	1.9e-05	1.43e-05	TNFRSF9/JAK3/TNFSF8/VAV1/SLAMF6/IL7R/ENTPD7/IL1B/SASH3/CD27/PIK3R3/IRF4/LILRB2/SPI1/XBP1/CLEC4E/CCR2/DOCK2/PREX1/PTPRC/IKZF3/RUNX3/CR1/PTPN22/DLL4/CTSL/NLRP3/IL2RA/PRDM1/IL2RG/TESPA1/FGL2/THEMIS/VNN1/NCKAP1L/LY9/ADAM8/TCIRG1/PLA2G2D/FCER1G/CD4/ZAP70	42
BP	GO:0085029	extracellular matrix assembly	13/1158	42/18614	9.15e-07	2.53e-05	1.91e-05	TIE1/RAMP2/PXDN/GPM6B/MFAP4/EMILIN1/FKBP10/PLOD3/PHLDB2/TNXB/FBLN5/HAS2/COL3A1	13
BP	GO:0050671	positive regulation of lymphocyte proliferation	26/1158	145/18614	9.24e-07	2.54e-05	1.92e-05	TLR4/SLAMF1/JAK3/TLR9/TNFRSF4/VCAM1/CD209/TNFSF13B/IL1B/SASH3/MEF2C/LILRB2/TNFRSF13C/CCR2/RASAL3/PTPRC/PTPN22/IL2RA/IGF2/CORO1A/AIF1/FCGR3A/NCKAP1L/BTK/CD38/ZAP70	26
BP	GO:0002444	myeloid leukocyte mediated immunity	22/1158	110/18614	9.39e-07	2.57e-05	1.94e-05	TREM1/PIK3CG/FOXF1/SERPINB9/RAC2/LYN/CXCL6/CD300A/PTAFR/SPI1/TYROBP/CCR2/MILR1/IGHG1/C3/HMOX1/FCGR3A/PTGDS/TICAM2/STAP1/UNC13D/BTK	22
BP	GO:0001885	endothelial cell development	16/1158	63/18614	1.03e-06	2.81e-05	2.12e-05	CLDN5/SOX18/CDH5/ROBO4/S1PR2/NOTCH4/PPP1R16B/IL1B/PECAM1/RAPGEF3/S1PR3/HEG1/PLOD3/ICAM1/TNF/CLIC4	16
BP	GO:0061041	regulation of wound healing	25/1158	137/18614	1.06e-06	2.88e-05	2.17e-05	TBXA2R/TFPI/CD34/NOS3/ACTA2/SH2B3/FAP/WFDC1/PLAUR/FERMT2/XBP1/EMILIN1/PDGFRA/DDR2/F2R/C1QTNF1/CXCR4/ALOX5/SMOC2/THBS1/PHLDB2/PLAT/SERPINE1/TNF/SERPING1	25
BP	GO:0031348	negative regulation of defense response	40/1158	284/18614	1.07e-06	2.88e-05	2.18e-05	TNFAIP6/TEK/SMPDL3B/CDH5/FNDC4/SLC39A8/SEC14L1/FPR2/CD200/TNFRSF1B/CALCRL/FOXF1/WFDC1/IRAK3/HGF/SERPINB9/LYN/A2M/MEFV/SIGLEC10/NT5E/SYT11/TNFAIP8L2/PTPRC/FYN/ARRB2/CR1/PTPN22/SAA1/NLRP3/SERPINF1/IL2RA/ALOX5/HCK/FGL2/SOCS3/NLRC3/SAMHD1/SERPING1/CST7	40
BP	GO:0042098	T cell proliferation	33/1158	213/18614	1.11e-06	2.97e-05	2.24e-05	SLAMF1/TNFRSF9/PIK3CG/SH2D2A/JAK3/TNFSF8/TNFRSF1B/TNFRSF4/VCAM1/CD209/LRRC32/TNFSF13B/IL1B/RAC2/SASH3/SLC11A1/LILRB2/TNFRSF13C/CCR2/RASAL3/DOCK2/PTPRC/FYN/CR1/PTPN22/TSPAN32/IL2RA/IGF2/CORO1A/AIF1/NCKAP1L/PLA2G2D/ZAP70	33
BP	GO:0055074	calcium ion homeostasis	44/1158	327/18614	1.13e-06	2.99e-05	2.26e-05	TRPC4/SLC8A3/KDR/TRPC6/CDH5/TRPA1/TGM2/RYR2/ALPL/TNFSF11/DISC1/THY1/P2RY6/APLNR/TRPM2/RASA3/LYN/SLC24A4/CACNA1C/CXCL12/STC2/ANXA6/P2RX1/CCL21/CYBA/CCR2/TMEM38A/NT5E/PTPRC/JSRP1/CCR1/ATP2A3/F2R/WFS1/PRKCB/CORO1A/SLC8A1/SNX10/PLCG2/SGCD/CD19/PTK2B/TCIRG1/PLCB2	44
BP	GO:0007264	small GTPase mediated signal transduction	58/1158	483/18614	1.13e-06	2.99e-05	2.26e-05	SH2B2/STARD8/SH2D3C/TAGAP/RHOJ/TGM2/DLC1/ARHGEF15/PIK3CG/RASGRF2/VAV1/WAS/SPRY4/RASGRP3/ARHGAP29/FGD5/PREX2/STARD13/RGS19/SYDE1/RAPGEF3/RASA3/CYTH4/ARHGAP9/SIPA1/ARHGAP26/ARHGEF2/GPR4/CHN1/NTN1/P2RY8/ARHGAP4/RAB30/RAB39B/DOK3/RASAL3/DOCK2/PREX1/BCAR3/PDGFRB/DENND3/PLEKHG1/LPAR1/F2R/ARHGEF40/SPATA13/DOK2/GMIP/DOK1/HEG1/ARRB1/CCDC88A/HMOX1/AIF1/ARHGDIB/P2RY10/NUCB2/COL3A1	58
BP	GO:0050730	regulation of peptidyl-tyrosine phosphorylation	37/1158	255/18614	1.31e-06	3.45e-05	2.6e-05	CASS4/SAMSN1/CSF3/SH2B3/THY1/HYAL2/SFRP2/HGF/NEDD9/GREM1/LILRA5/PECAM1/LYN/ARHGEF2/CD300A/NCF1/TDGF1/ENPP2/PTPRJ/SH3BP5/ANGPT1/IL24/OSM/PTPRC/FYN/BMP6/ARRB2/HCLS1/ITGA5/IGF2/PLCG2/PDGFD/SOCS3/PTK2B/FGF7/TNF/CD4	37
BP	GO:0051896	regulation of protein kinase B signaling	30/1158	186/18614	1.44e-06	3.77e-05	2.84e-05	TEK/RAMP3/CASS4/CSF3/PIK3CG/SH2B3/TNFSF11/ENG/HYAL2/FERMT2/RASD2/CCL21/PTPRJ/ANGPT1/OSM/SEMA5A/ARRB2/MEIS3/HCLS1/RRAS/C1QTNF1/IGF2/RCN3/THBS1/THPO/INSR/ADAM8/FGFR1/TNF/MYDGF	30
BP	GO:0002260	lymphocyte homeostasis	17/1158	72/18614	1.45e-06	3.77e-05	2.85e-05	SH2B2/JAK3/IL7R/TNFSF13B/LYN/PKN1/SASH3/MEF2C/TNFRSF17/SIT1/IL2RA/CORO1A/TNFRSF13B/NCKAP1L/SKIL/SLC40A1/TCIRG1	17
BP	GO:0051056	regulation of small GTPase mediated signal transduction	41/1158	298/18614	1.46e-06	3.79e-05	2.86e-05	SH2B2/STARD8/TAGAP/TGM2/DLC1/ARHGEF15/PIK3CG/RASGRF2/VAV1/SPRY4/ARHGAP29/FGD5/PREX2/STARD13/SYDE1/RASA3/CYTH4/ARHGAP9/SIPA1/ARHGAP26/ARHGEF2/GPR4/CHN1/P2RY8/ARHGAP4/RASAL3/DOCK2/PREX1/PDGFRB/DENND3/PLEKHG1/LPAR1/F2R/ARHGEF40/SPATA13/GMIP/HEG1/ARRB1/ARHGDIB/P2RY10/COL3A1	41
BP	GO:0050728	negative regulation of inflammatory response	30/1158	187/18614	1.61e-06	4.16e-05	3.14e-05	TNFAIP6/TEK/SMPDL3B/CDH5/FNDC4/SLC39A8/FPR2/CD200/TNFRSF1B/CALCRL/FOXF1/WFDC1/HGF/LYN/MEFV/SIGLEC10/NT5E/SYT11/TNFAIP8L2/PTPRC/FYN/SAA1/NLRP3/SERPINF1/IL2RA/ALOX5/HCK/SOCS3/NLRC3/CST7	30
BP	GO:0006956	complement activation	15/1158	58/18614	1.74e-06	4.48e-05	3.38e-05	FCN3/C4A/MASP1/IL1B/A2M/C4B/FCN1/CR1/C3/CFI/C1S/C2/SERPING1/C1R/C1QC	15
BP	GO:0003170	heart valve development	17/1158	73/18614	1.78e-06	4.54e-05	3.43e-05	GJA5/TIE1/SMAD6/SNAI1/DCHS1/NOS3/TNFRSF1B/OLFM1/APLNR/SHOX2/MEF2C/TWIST1/ADAMTS9/EMILIN1/DLL4/PRDM1/CDH11	17
BP	GO:0043299	leukocyte degranulation	18/1158	81/18614	1.84e-06	4.69e-05	3.54e-05	PIK3CG/FOXF1/RAB27A/RAC2/LYN/CD300A/PTAFR/SPI1/CCR2/MILR1/CORO1A/HMOX1/HCK/FCGR3A/PTGDS/NCKAP1L/UNC13D/BTK	18
BP	GO:0002285	lymphocyte activation involved in immune response	32/1158	208/18614	1.88e-06	4.74e-05	3.58e-05	TLR4/JAK3/SLAMF6/ENTPD7/APBB1IP/POU2AF1/RAB27A/SLC11A1/CD180/IRF4/SPI1/XBP1/CLEC4E/PLCL2/PTPRC/CR1/LCP1/NLRP3/TNFSF13/CORO1A/FCGR3A/ICAM1/FGL2/PLCG2/CD19/NCKAP1L/UNC13D/IRF8/LY9/LGALS1/PTK2B/FCER1G	32
BP	GO:0071559	response to transforming growth factor beta	39/1158	280/18614	1.93e-06	4.85e-05	3.66e-05	CLDN5/SMAD6/SLC2A10/ACVRL1/CDH5/FNDC4/ACTA2/ENG/HYAL2/FERMT2/LRRC32/COL4A2/MEF2C/WNT2/ZEB2/SPI1/FBN1/PMEPA1/FYN/LRG1/EMILIN1/ARRB2/FMOD/RUNX3/DDR2/DAB2/THBS1/TNXB/LPXN/NRROS/PDGFD/SKIL/ZYX/HTRA3/VASN/TGFB1I1/COL3A1/COL1A1/TGFB3	39
BP	GO:0007204	positive regulation of cytosolic calcium ion concentration	29/1158	179/18614	1.95e-06	4.88e-05	3.69e-05	TBXA2R/S1PR1/TRPC6/S1PR4/PIK3CG/JAK3/FPR2/RYR2/FPR1/S1PR3/GPR4/CACNA1C/CXCL13/P2RY8/C5AR1/PDGFRA/CCR1/PTGFR/LPAR1/F2R/SAA1/CMKLR1/C1QTNF1/SLC8A1/GIPR/P2RY10/C3AR1/PTK2B/CD38	29
BP	GO:0010951	negative regulation of endopeptidase activity	27/1158	160/18614	1.96e-06	4.88e-05	3.69e-05	SERPINI1/SFRP2/PLAUR/HGF/TIMP1/SERPINB9/A2M/CD27/SERPINA1/CARD8/BIRC3/ARRB2/CR1/SERPINF1/SPOCK2/TIMP2/THBS1/AQP1/SERPINA3/TIMP4/SERPINB6/SERPINE1/MMP9/DPEP1/TNF/SERPING1/CST7	27
BP	GO:0060055	angiogenesis involved in wound healing	11/1158	32/18614	1.97e-06	4.89e-05	3.69e-05	CD34/KDR/GPR4/XBP1/CXCR4/ALOX5/SMOC2/NDNF/SERPINE1/PRCP/TNF	11
BP	GO:0001938	positive regulation of endothelial cell proliferation	22/1158	115/18614	2.06e-06	5.07e-05	3.83e-05	TEK/EGFL7/ACVRL1/KDR/PPP1R16B/APLNR/WNT2/TNFSF12/CXCL12/VEGFC/CYBA/BMP6/LRG1/SEMA5A/AKT3/ITGA4/IGF2/HMOX1/SCG2/FGF7/FGFR1/MYDGF	22
BP	GO:1903034	regulation of response to wounding	28/1158	170/18614	2.09e-06	5.13e-05	3.87e-05	TBXA2R/TFPI/CD34/SCARF1/NOS3/ACTA2/SH2B3/FAP/WFDC1/PLAUR/FERMT2/TNR/SIGLEC10/XBP1/EMILIN1/PDGFRA/DDR2/F2R/C1QTNF1/CXCR4/ALOX5/SMOC2/THBS1/PHLDB2/PLAT/SERPINE1/TNF/SERPING1	28
BP	GO:0030168	platelet activation	24/1158	133/18614	2.14e-06	5.22e-05	3.94e-05	PEAR1/SELP/TLR4/NOS3/PIK3CG/VAV1/SH2B3/VWF/LYN/P2RX1/EMILIN1/PDGFRA/MYL9/PLEK/F2R/SAA1/TSPAN32/C1QTNF1/MERTK/PLCG2/COL3A1/FCER1G/FERMT3/TUBB1	24
BP	GO:2000351	regulation of endothelial cell apoptotic process	15/1158	59/18614	2.2e-06	5.36e-05	4.05e-05	TEK/RAMP2/KDR/CDH5/ECSCR/ANGPT1/SEMA5A/CD248/ITGA4/SCG2/THBS1/ICAM1/NDNF/SERPINE1/TNF	15
BP	GO:0062207	regulation of pattern recognition receptor signaling pathway	21/1158	107/18614	2.27e-06	5.5e-05	4.15e-05	SMPDL3B/TLR4/SEC14L1/TLR9/TLR2/TLR1/IRAK3/LBP/LYN/CD300A/IRF4/BIRC3/CYBA/CD14/ARRB2/PTPN22/SLC15A3/TLR6/TREML4/SLC15A2/TICAM2	21
BP	GO:0006968	cellular defense response	14/1158	52/18614	2.28e-06	5.5e-05	4.15e-05	LBP/NCF1/LILRB2/C5AR1/TYROBP/CCR2/LY96/MNDA/TRAT1/FCMR/NCF2/PTK2B/TCIRG1/SH2D1A	14
BP	GO:0002886	regulation of myeloid leukocyte mediated immunity	15/1158	60/18614	2.77e-06	6.62e-05	5e-05	FOXF1/RAC2/LYN/CXCL6/CD300A/PTAFR/SPI1/TYROBP/CCR2/C3/HMOX1/TICAM2/STAP1/UNC13D/BTK	15
BP	GO:0010594	regulation of endothelial cell migration	34/1158	232/18614	2.78e-06	6.62e-05	5e-05	TBXA2R/TEK/ACVRL1/KDR/NOS3/RHOJ/PIK3CG/STARD13/MEF2C/SRPX2/ETS1/PTPRM/CXCL13/TDGF1/VEGFC/ADGRA2/ANGPT1/ADAMTS9/SEMA5A/AKT3/RRAS/DLL4/SERPINF1/NR2F2/HMOX1/SMOC2/THBS1/TMSB4X/VASH1/SCARB1/PTK2B/PRCP/FGFR1/TNF	34
BP	GO:0071711	basement membrane organization	11/1158	33/18614	2.8e-06	6.64e-05	5.01e-05	RAMP2/NID1/PXDN/COL4A1/LAMA2/NID2/CTSS/PLOD3/PHLDB2/LAMC1/COL3A1	11
BP	GO:0001763	morphogenesis of a branching structure	31/1158	203/18614	3.17e-06	7.49e-05	5.65e-05	SALL1/TIE1/TBX2/KDR/DCHS1/TGM2/RSPO3/NOTCH4/FOXF1/ENG/SIX1/SFRP2/COL4A1/HGF/PLXND1/GREM1/SHOX2/TBX3/CTSH/WNT2/COL13A1/TDGF1/SIX4/DLL4/PRDM1/SOCS3/FGF7/CTSZ/TNF/NFATC4/CLIC4	31
BP	GO:0150076	neuroinflammatory response	17/1158	76/18614	3.22e-06	7.58e-05	5.72e-05	TLR9/TLR2/CD200/TNFRSF1B/IL1B/C5AR1/TYROBP/SYT11/PTPRC/MMP3/AIF1/PLCG2/SPHK1/STAP1/MMP9/TNF/CST7	17
BP	GO:0050673	epithelial cell proliferation	57/1158	488/18614	3.33e-06	7.8e-05	5.89e-05	LIMS2/TIE1/TBX2/TEK/EGFL7/ACVRL1/CD34/KDR/FLT1/TNFSF11/FAP/PPP1R16B/SIX1/SFRP2/APLNR/HGF/LOXL2/MEF2C/WNT2/PTPRM/TNFSF12/EAF2/CXCL12/SIX4/VEGFC/XBP1/C5AR1/CYBA/TWIST1/BMP6/LRG1/SEMA5A/AKT3/RUNX3/DAB2/DLL4/SERPINF1/ITGA4/NR2F2/ALOX5/IGF2/HMOX1/SCG2/THBS1/VASH1/SCARB1/IGFBP4/BTK/FGF7/FGFR1/HAS2/NLRC3/LAMC1/PTPRN/TNF/ERN1/MYDGF	57
BP	GO:1902107	positive regulation of leukocyte differentiation	29/1158	184/18614	3.44e-06	7.99e-05	6.03e-05	ZBTB46/TESC/TRIB1/TNFSF11/IL7R/NEDD9/SASH3/CD27/LILRB2/SPI1/XBP1/TYROBP/PTPRC/EVI2B/CCR1/RUNX3/HCLS1/CR1/NLRP3/IL2RA/IL2RG/TESPA1/VNN1/NCKAP1L/BTK/ADAM8/TNF/CD4/ZAP70	29
BP	GO:1903708	positive regulation of hemopoiesis	29/1158	184/18614	3.44e-06	7.99e-05	6.03e-05	ZBTB46/TESC/TRIB1/TNFSF11/IL7R/NEDD9/SASH3/CD27/LILRB2/SPI1/XBP1/TYROBP/PTPRC/EVI2B/CCR1/RUNX3/HCLS1/CR1/NLRP3/IL2RA/IL2RG/TESPA1/VNN1/NCKAP1L/BTK/ADAM8/TNF/CD4/ZAP70	29
BP	GO:0046631	alpha-beta T cell activation	28/1158	175/18614	3.75e-06	8.65e-05	6.53e-05	JAK3/TNFSF8/SLAMF6/ENTPD7/SASH3/CD300A/IRF4/CCR2/RASAL3/DOCK2/PTPRC/RUNX3/PTPN22/CTSL/NLRP3/IL2RA/PRDM1/IL2RG/TRBC2/TRBC1/TRAC/NCKAP1L/LY9/TCIRG1/CLEC4A/WDFY4/PLA2G2D/ZAP70	28
BP	GO:0043277	apoptotic cell clearance	13/1158	47/18614	3.77e-06	8.66e-05	6.54e-05	PEAR1/FCN3/TGM2/C4A/C4B/FCN1/TYROBP/C3/THBS1/MERTK/C2/SCARB1/MEGF10	13
BP	GO:0045577	regulation of B cell differentiation	11/1158	34/18614	3.9e-06	8.85e-05	6.68e-05	TLR9/CD27/SPI1/NFAM1/XBP1/IKZF3/CR1/IL2RG/INHBA/NCKAP1L/BTK	11
BP	GO:0050869	negative regulation of B cell activation	11/1158	34/18614	3.9e-06	8.85e-05	6.68e-05	SAMSN1/LYN/PKN1/CD300A/TYROBP/MNDA/CR1/TNFRSF13B/INHBA/BTK/TBC1D10C	11
BP	GO:0002675	positive regulation of acute inflammatory response	10/1158	28/18614	3.9e-06	8.85e-05	6.68e-05	PIK3CG/TNFSF11/FFAR2/IL1B/ALOX5AP/OSM/C3/BTK/ADAM8/TNF	10
BP	GO:0010634	positive regulation of epithelial cell migration	28/1158	176/18614	4.19e-06	9.47e-05	7.15e-05	TEK/KDR/NOS3/RHOJ/PIK3CG/CTSH/SRPX2/ETS1/TDGF1/ENPP2/VEGFC/ADGRA2/ANGPT1/SEMA5A/AKT3/RRAS/HMOX1/SMOC2/THBS1/GLIPR2/PLCG2/TMSB4X/SCARB1/PTK2B/FGF7/FGFR1/MMP9/HAS2	28
BP	GO:0019724	B cell mediated immunity	25/1158	148/18614	4.56e-06	0.000102568	7.74e-05	C4A/CSF2RB/TLR8/CD27/C4B/PTPRC/CR1/IGHG1/TNFSF13/C3/FCGR3A/CFI/SLA2/C1S/CD19/C2/BTK/TCIRG1/IL21R/FCER1G/TNF/IL2RB/SERPING1/C1R/C1QC	25
BP	GO:0002573	myeloid leukocyte differentiation	33/1158	227/18614	4.62e-06	0.000103016	7.77e-05	ZBTB46/TNFAIP6/TESC/TLR4/TNFRSF11B/TRIB1/CSF3/TLR2/TNFSF11/RASSF2/NEDD9/LYN/UBD/IRF4/CASP10/SPI1/TYROBP/FBN1/EVI2B/CCR1/HCLS1/UCP2/NRROS/SNX10/CBFA2T3/INHBA/TSPAN2/LILRB3/TCIRG1/MMP9/TNF/CD4/C1QC	33
BP	GO:0050922	negative regulation of chemotaxis	16/1158	70/18614	4.62e-06	0.000103016	7.77e-05	SEMA6B/TNFAIP6/SEMA3G/SEMA7A/SLIT1/SEMA5B/GREM1/ST6GAL1/SEMA3A/CXCL13/SEMA5A/AIF1/THBS1/STAP1/SEMA3B/RIN3	16
BP	GO:0150077	regulation of neuroinflammatory response	12/1158	41/18614	4.64e-06	0.000103016	7.77e-05	CD200/TNFRSF1B/IL1B/SYT11/PTPRC/MMP3/PLCG2/SPHK1/STAP1/MMP9/TNF/CST7	12
BP	GO:0032677	regulation of interleukin-8 production	20/1158	103/18614	4.67e-06	0.000103128	7.78e-05	TLR4/TLR9/TLR2/TLR1/HYAL2/FFAR2/IL1B/LBP/TLR8/FCN1/TLR7/PTPRC/CD14/PTPN22/F2R/ARRB1/TLR6/TMSB4X/SERPINE1/TNF	20
BP	GO:0061042	vascular wound healing	9/1158	23/18614	4.99e-06	0.000109729	8.28e-05	CD34/KDR/XBP1/CXCR4/ALOX5/SMOC2/NDNF/SERPINE1/TNF	9
BP	GO:0008361	regulation of cell size	28/1158	178/18614	5.24e-06	0.000114816	8.66e-05	SEMA6B/SEMA3G/SHANK3/VAV1/OLFM1/DISC1/IL7R/SEMA7A/SLIT1/SEMA5B/SEMA3A/CXCL12/SLC12A5/TRIM46/TNR/NTN1/SLC12A7/ARHGAP4/TRPV2/SEMA5A/PRR16/AKT3/PLEK/DCC/AQP1/MAP1B/SEMA3B/FN1	28
BP	GO:0002040	sprouting angiogenesis	29/1158	188/18614	5.32e-06	0.000115836	8.74e-05	TBXA2R/TEK/RAMP2/ACVRL1/KDR/RHOJ/RSPO3/CLEC14A/PPP1R16B/APLNR/STARD13/GREM1/LOXL2/SRPX2/PIK3R3/TDGF1/VEGFC/ADGRA2/ANGPT1/ADAMTS9/KLF2/SEMA5A/AKT3/ITGA5/DLL4/ALOX5/HMOX1/THBS1/PTK2B	29
BP	GO:0032757	positive regulation of interleukin-8 production	15/1158	63/18614	5.34e-06	0.000115836	8.74e-05	TLR4/TLR9/TLR2/TLR1/HYAL2/FFAR2/IL1B/LBP/TLR8/FCN1/TLR7/CD14/F2R/SERPINE1/TNF	15
BP	GO:0032637	interleukin-8 production	20/1158	104/18614	5.45e-06	0.000117607	8.87e-05	TLR4/TLR9/TLR2/TLR1/HYAL2/FFAR2/IL1B/LBP/TLR8/FCN1/TLR7/PTPRC/CD14/PTPN22/F2R/ARRB1/TLR6/TMSB4X/SERPINE1/TNF	20
BP	GO:0061298	retina vasculature development in camera-type eye	8/1158	18/18614	5.46e-06	0.000117607	8.87e-05	ACVRL1/RHOJ/ARHGEF15/FZD4/COL4A1/PDGFRA/PDGFRB/CLIC4	8
BP	GO:0003094	glomerular filtration	10/1158	29/18614	5.63e-06	0.000120066	9.06e-05	GJA5/CD34/ADGRF5/JCHAIN/IGHA2/IGKV3-20/IGHA1/CYBA/F2R/AQP1	10
BP	GO:0072012	glomerulus vasculature development	10/1158	29/18614	5.63e-06	0.000120066	9.06e-05	TEK/CD34/ACTA2/PECAM1/GPR4/ANGPT1/PDGFRA/PDGFRB/AQP1/PDGFD	10
BP	GO:0043534	blood vessel endothelial cell migration	28/1158	179/18614	5.85e-06	0.000124411	9.39e-05	TBXA2R/SOX18/ACVRL1/KDR/CDH5/NOS3/RHOJ/CLEC14A/STARD13/GREM1/MEF2C/SRPX2/ETS1/PIK3R3/TDGF1/VEGFC/ANGPT1/AKT3/DLL4/HMOX1/THBS1/TMSB4X/VASH1/SCARB1/PTK2B/PRCP/FGFR1/TNF	28
BP	GO:0033628	regulation of cell adhesion mediated by integrin	13/1158	49/18614	6.26e-06	0.000131394	9.92e-05	PODXL/TESC/PIK3CG/SFRP2/SKAP1/LYN/CXCL13/PDE3B/CCL21/LPXN/NCKAP1L/SERPINE1/FERMT3	13
BP	GO:0043114	regulation of vascular permeability	13/1158	49/18614	6.26e-06	0.000131394	9.92e-05	CLDN5/NPR1/TEK/RAMP2/CDH5/FERMT2/PTP4A3/GPR4/PTPRJ/ANGPT1/PLVAP/BMP6/AKAP12	13
BP	GO:0140895	cell surface toll-like receptor signaling pathway	13/1158	49/18614	6.26e-06	0.000131394	9.92e-05	TLR4/TLR1/TNIP3/LBP/LYN/CYBA/LY96/CD14/SCIMP/PTPN22/TLR6/TICAM2/PIK3AP1	13
BP	GO:0031532	actin cytoskeleton reorganization	21/1158	114/18614	6.5e-06	0.000135927	0.000102572	THSD7A/S1PR1/TEK/ESAM/CASS4/CSF3/S1PR2/NEDD9/TRPM2/SYDE1/RAPGEF3/PDGFRA/PLEK/HCLS1/HCK/DAAM2/FMNL3/ARHGDIB/STAP1/PTK2B/FGF7	21
BP	GO:0010975	regulation of neuron projection development	53/1158	452/18614	6.54e-06	0.000136177	0.000102761	SNAP25/SEMA6B/SEMA3G/NOVA2/SCN1B/SCARF1/SHANK3/SERPINI1/PMP22/FZD4/DISC1/THY1/SEMA7A/SFRP2/SLIT1/SEMA5B/PTPRG/HGF/PLXND1/RGS2/PLXNC1/SHOX2/LYN/ITM2C/SEMA3A/CHN1/CXCL12/TRIM46/TNR/NTN1/SDC2/ARHGAP4/TRPV2/FYN/SEMA5A/DDR2/DENND5A/LPAR1/DAB2/ENC1/SERPINF1/CCDC88A/DCC/NDNF/SKIL/PTK2B/CD38/MAP1B/ARSB/SEMA3B/PTPRD/NFATC4/FN1	53
BP	GO:0071560	cellular response to transforming growth factor beta stimulus	37/1158	274/18614	7.25e-06	0.000149559	0.00011286	CLDN5/SMAD6/SLC2A10/ACVRL1/CDH5/ACTA2/ENG/HYAL2/FERMT2/LRRC32/COL4A2/MEF2C/WNT2/ZEB2/SPI1/FBN1/PMEPA1/FYN/LRG1/EMILIN1/ARRB2/FMOD/DDR2/DAB2/THBS1/TNXB/LPXN/NRROS/PDGFD/SKIL/ZYX/HTRA3/VASN/TGFB1I1/COL3A1/COL1A1/TGFB3	37
BP	GO:0007015	actin filament organization	52/1158	442/18614	7.26e-06	0.000149559	0.00011286	SAMD14/S1PR1/CDC42EP2/SSH2/ESAM/SHROOM4/SHANK3/DLC1/ARHGEF15/CASS4/CSF3/WAS/TPM1/SH3KBP1/GMFG/FERMT2/NEDD9/RAPGEF3/WIPF1/RAC2/FAM171A1/ARHGEF2/CXCL12/SYNPO/PLEKHG2/CCL21/LIMD2/PREX1/SEMA5A/PLEK/HCLS1/MYO1F/LPAR1/LCP1/MARCKSL1/ARRB1/CORO1A/CCDC88A/HCK/AIF1/DAAM2/PHLDB2/COTL1/MYO7A/TMSB4X/PSTPIP1/MICAL2/MSRB1/NCKAP1L/ZYX/PTK2B/TGFB3	52
BP	GO:0050731	positive regulation of peptidyl-tyrosine phosphorylation	28/1158	181/18614	7.27e-06	0.000149559	0.00011286	CASS4/CSF3/HGF/NEDD9/GREM1/LILRA5/PECAM1/LYN/ARHGEF2/NCF1/TDGF1/ENPP2/PTPRJ/ANGPT1/IL24/OSM/PTPRC/FYN/BMP6/ARRB2/HCLS1/ITGA5/IGF2/PLCG2/PTK2B/FGF7/TNF/CD4	28
BP	GO:0001706	endoderm formation	14/1158	57/18614	7.42e-06	0.000151859	0.000114595	SOX17/ITGA7/COL4A2/DUSP4/ITGA5/MMP2/MIXL1/ITGA4/COL12A1/COL5A2/INHBA/MMP9/DUSP5/FN1	14
BP	GO:0072577	endothelial cell apoptotic process	15/1158	65/18614	8.06e-06	0.000164335	0.00012401	TEK/RAMP2/KDR/CDH5/ECSCR/ANGPT1/SEMA5A/CD248/ITGA4/SCG2/THBS1/ICAM1/NDNF/SERPINE1/TNF	15
BP	GO:0002523	leukocyte migration involved in inflammatory response	8/1158	19/18614	8.92e-06	0.000181259	0.000136781	TRIM55/SELE/SLAMF1/FFAR2/LBP/ALOX5/ADAM8/TNF	8
BP	GO:0030516	regulation of axon extension	18/1158	90/18614	8.98e-06	0.000181694	0.000137109	SEMA6B/SEMA3G/OLFM1/DISC1/SEMA7A/SLIT1/SEMA5B/SEMA3A/CXCL12/TRIM46/TNR/NTN1/ARHGAP4/TRPV2/SEMA5A/MAP1B/SEMA3B/FN1	18
BP	GO:0032535	regulation of cellular component size	44/1158	354/18614	9.19e-06	0.000185071	0.000139657	SEMA6B/SEMA3G/CDC42EP2/SSH2/ESAM/SHANK3/CSF3/VAV1/WAS/OLFM1/DISC1/IL7R/SEMA7A/SLIT1/SEMA5B/SEMA3A/CXCL12/SLC12A5/TRIM46/TNR/PLEKHG2/NTN1/SLC12A7/CCL21/ARHGAP4/TRPV2/SEMA5A/PRR16/AKT3/PLEK/HCLS1/CORO1A/HCK/DAAM2/DCC/COTL1/AQP1/TMSB4X/NCKAP1L/PTK2B/MAP1B/SEMA3B/FN1/RIN3	44
BP	GO:0010718	positive regulation of epithelial to mesenchymal transition	14/1158	58/18614	9.22e-06	0.000185071	0.000139657	SNAI1/OLFM1/ENG/FERMT2/IL1B/LOXL2/TWIST1/LRG1/DAB2/GLIPR2/TNXB/TGFB1I1/COL1A1/TGFB3	14
BP	GO:0043406	positive regulation of MAP kinase activity	21/1158	117/18614	9.91e-06	0.000198032	0.000149438	TLR4/FLT1/PIK3CG/TLR9/FZD4/TNFSF11/IL1B/MEF2C/TDGF1/PTPRC/PDGFRB/THBS1/TLR6/PDGFD/INSR/PTK2B/ADAM8/FGFR1/S100A12/TNF/ERN1	21
BP	GO:0016064	immunoglobulin mediated immune response	24/1158	145/18614	1.01e-05	0.000200336	0.000151176	C4A/CSF2RB/TLR8/CD27/C4B/PTPRC/CR1/IGHG1/TNFSF13/C3/FCGR3A/CFI/C1S/CD19/C2/BTK/TCIRG1/IL21R/FCER1G/TNF/IL2RB/SERPING1/C1R/C1QC	24
BP	GO:0032964	collagen biosynthetic process	13/1158	51/18614	1.01e-05	0.00020048	0.000151285	ENG/TRAM2/EMILIN1/PDGFRB/ARRB2/DDR2/F2R/RCN3/CYGB/INHBA/PCOLCE/COL1A1/TGFB3	13
BP	GO:2000249	regulation of actin cytoskeleton reorganization	12/1158	44/18614	1.04e-05	0.000205914	0.000155386	TEK/ESAM/CSF3/TRPM2/RAPGEF3/PDGFRA/HCLS1/HCK/DAAM2/ARHGDIB/STAP1/PTK2B	12
BP	GO:0001945	lymph vessel development	10/1158	31/18614	1.11e-05	0.00021616	0.000163117	TMEM204/TIE1/SOX18/ACVRL1/KDR/CLEC14A/VEGFC/HEG1/NR2F2/VASH1	10
BP	GO:0061437	renal system vasculature development	10/1158	31/18614	1.11e-05	0.00021616	0.000163117	TEK/CD34/ACTA2/PECAM1/GPR4/ANGPT1/PDGFRA/PDGFRB/AQP1/PDGFD	10
BP	GO:0061440	kidney vasculature development	10/1158	31/18614	1.11e-05	0.00021616	0.000163117	TEK/CD34/ACTA2/PECAM1/GPR4/ANGPT1/PDGFRA/PDGFRB/AQP1/PDGFD	10
BP	GO:0097205	renal filtration	10/1158	31/18614	1.11e-05	0.00021616	0.000163117	GJA5/CD34/ADGRF5/JCHAIN/IGHA2/IGKV3-20/IGHA1/CYBA/F2R/AQP1	10
BP	GO:0050871	positive regulation of B cell activation	17/1158	83/18614	1.14e-05	0.000220148	0.000166127	TLR4/TLR9/TNFRSF4/SH3KBP1/TNFSF13B/SASH3/CD27/MEF2C/SPI1/XBP1/TNFRSF13C/PTPRC/TNFSF13/IL2RG/NCKAP1L/BTK/CD38	17
BP	GO:1903053	regulation of extracellular matrix organization	14/1158	59/18614	1.14e-05	0.000220148	0.000166127	TIE1/SLC2A10/NID1/TNFRSF1B/FAP/ZNF469/LAMA2/EMILIN1/DDR2/PHLDB2/TNXB/HAS2/LAMC1/AEBP1	14
BP	GO:0072593	reactive oxygen species metabolic process	33/1158	237/18614	1.17e-05	0.000225038	0.000169817	UCP1/TLR4/NOS3/PXDN/FPR2/VAV1/NCF4/NCF1C/RAB27A/RAC2/NCF1B/NCF1/TPO/TYROBP/CYBA/PREX1/FYN/PDGFRB/UCP2/ALOX5/MMP3/THBS1/TLR6/SOD2/NRROS/SOD3/PLCG2/FBLN5/NCF2/PTK2B/PRCP/PRDX4/TNF	33
BP	GO:0071900	regulation of protein serine/threonine kinase activity	45/1158	369/18614	1.19e-05	0.000228579	0.000172489	SLC8A3/TRIB3/TLR4/TRIB1/FLT1/PIK3CG/TLR9/SH2B3/TCL1A/SPRY4/FZD4/TNFSF11/THY1/HYAL2/SFRP2/IRAK3/FERMT2/RGS2/IL1B/LYN/MEF2C/CD300A/TDGF1/PTPRJ/LAX1/PTPRC/PDGFRB/PTPN22/DAB2/HEG1/NR2F2/PKIG/SLC8A1/THBS1/TLR6/TNXB/PDGFD/INSR/PTK2B/ADAM8/FGFR1/S100A12/TNF/ERN1/UCHL1	45
BP	GO:0002335	mature B cell differentiation	11/1158	38/18614	1.3e-05	0.000247785	0.000186982	POU2AF1/SPI1/XBP1/PLCL2/CR1/IL2RG/PLCG2/CD19/IRF8/LGALS1/PTK2B	11
BP	GO:0009595	detection of biotic stimulus	11/1158	38/18614	1.3e-05	0.000247785	0.000186982	TLR4/TLR2/TLR1/FAP/LBP/C4B/PTPRJ/LY96/NLRP3/TLR6/SCARB1	11
BP	GO:0008360	regulation of cell shape	23/1158	138/18614	1.36e-05	0.000257852	0.000194579	CDC42EP2/KDR/ITGA7/RHOJ/DLC1/TPM1/SH3KBP1/FGD5/PLXND1/FERMT2/PLXNC1/FAM171A1/SYNE3/FYN/LPAR1/PLEKHO1/CORO1A/HCK/FMNL3/STRIP2/FMNL1/PTK2B/FN1	23
BP	GO:1903035	negative regulation of response to wounding	18/1158	93/18614	1.45e-05	0.000272802	0.00020586	TFPI/CD34/NOS3/SH2B3/FAP/WFDC1/PLAUR/TNR/SIGLEC10/PDGFRA/C1QTNF1/ALOX5/THBS1/PHLDB2/PLAT/SERPINE1/TNF/SERPING1	18
BP	GO:0051250	negative regulation of lymphocyte activation	26/1158	168/18614	1.51e-05	0.00028443	0.000214635	SAMSN1/JAK3/PAG1/LRRC32/LYN/PKN1/CD300A/LILRB2/TYROBP/LAX1/TNFAIP8L2/MNDA/RUNX3/CR1/PTPN22/TSPAN32/IL2RA/TIGIT/MERTK/TNFRSF13B/FGL2/INHBA/NCKAP1L/BTK/TBC1D10C/PLA2G2D	26
BP	GO:0048260	positive regulation of receptor-mediated endocytosis	13/1158	53/18614	1.59e-05	0.000297786	0.000224714	SELE/SGIP1/SFRP4/GREM1/CCL21/ANGPT1/ARRB2/DAB2/C3/ARRB1/PLCG2/INSR/SERPINE1	13
BP	GO:0003007	heart morphogenesis	35/1158	262/18614	1.61e-05	0.000298205	0.00022503	CLDN5/SOX17/GJA5/S1PR1/SMAD6/TBX2/SOX18/TEK/ACVRL1/SNAI1/DCHS1/NOS3/DLC1/RYR2/OLFM1/TPM1/FOXF1/ENG/SIX1/SFRP2/APLNR/TEAD2/PLXND1/SHOX2/TBX3/MEF2C/WNT2/TWIST1/ADAMTS1/DLL4/HEG1/MICAL2/INSR/TMEM100/HAS2	35
BP	GO:0002407	dendritic cell chemotaxis	9/1158	26/18614	1.61e-05	0.000298205	0.00022503	SLAMF1/CXCR1/PIK3CG/TRPM2/SPI1/CCL21/CCR2/CCR1/CXCR4	9
BP	GO:0033622	integrin activation	9/1158	26/18614	1.61e-05	0.000298205	0.00022503	SELP/FERMT2/SKAP1/MZB1/CXCL13/CXCL12/PLEK/FERMT3/FN1	9
BP	GO:0032729	positive regulation of type II interferon production	16/1158	77/18614	1.69e-05	0.000311764	0.000235262	TLR4/SLAMF1/TLR9/SLAMF6/IL1B/TLR8/SASH3/SLC11A1/TLR7/CCR2/IL1R1/CD14/PTPN22/ARID5A/IRF8/TNF	16
BP	GO:0002455	humoral immune response mediated by circulating immunoglobulin	12/1158	46/18614	1.71e-05	0.00031366	0.000236692	C4A/C4B/PTPRC/CR1/C3/CFI/C1S/C2/TNF/SERPING1/C1R/C1QC	12
BP	GO:0030517	negative regulation of axon extension	12/1158	46/18614	1.71e-05	0.00031366	0.000236692	SEMA6B/SEMA3G/SEMA7A/SLIT1/SEMA5B/SEMA3A/TRIM46/TNR/NTN1/ARHGAP4/SEMA5A/SEMA3B	12
BP	GO:1905517	macrophage migration	14/1158	61/18614	1.72e-05	0.00031366	0.000236692	TRIM55/SLAMF1/CD200/RARRES2/C5AR1/CCR2/EMILIN1/MMP2/SAA1/CMKLR1/THBS1/STAP1/C3AR1/PTK2B	14
BP	GO:0001894	tissue homeostasis	35/1158	263/18614	1.74e-05	0.000316232	0.000238634	CLDN5/S1PR1/CD34/CDH5/TLR4/TNFRSF11B/ESAM/SLC39A8/NOS3/TLR9/LDB2/TNFSF11/JCHAIN/IGHA2/PECAM1/SASH3/IGHG3/TMEM119/IGHA1/JAM2/ANGPT1/LAMA2/IGKC/AKT3/F2R/CORO1A/SNX10/SERPINA3/PTK2B/ADAM8/CD38/TCIRG1/LAMC1/LYZ/COL3A1	35
BP	GO:0060249	anatomical structure homeostasis	35/1158	263/18614	1.74e-05	0.000316232	0.000238634	CLDN5/S1PR1/CD34/CDH5/TLR4/TNFRSF11B/ESAM/SLC39A8/NOS3/TLR9/LDB2/TNFSF11/JCHAIN/IGHA2/PECAM1/SASH3/IGHG3/TMEM119/IGHA1/JAM2/ANGPT1/LAMA2/IGKC/AKT3/F2R/CORO1A/SNX10/SERPINA3/PTK2B/ADAM8/CD38/TCIRG1/LAMC1/LYZ/COL3A1	35
BP	GO:0051283	negative regulation of sequestering of calcium ion	22/1158	131/18614	1.84e-05	0.000332294	0.000250754	TRPA1/RYR2/THY1/P2RY6/APLNR/TRPM2/RASA3/LYN/CACNA1C/ANXA6/CCL21/CYBA/TMEM38A/PTPRC/JSRP1/F2R/CORO1A/SLC8A1/PLCG2/CD19/PTK2B/PLCB2	22
BP	GO:0006979	response to oxidative stress	50/1158	434/18614	1.91e-05	0.0003441	0.000259663	UCP1/TRPA1/TLR4/NOS3/PXDN/MCTP1/TPM1/HYAL2/MGAT3/HGF/TRPM2/RBPMS/NCF1/STC2/TPO/FYN/KLF2/PDGFRA/PDGFRB/DDR2/MMP2/UCP2/MSRB3/ALOX5/HMOX1/MMP3/AIF1/SLC8A1/DAPK1/TLR6/SCARA3/CYGB/SOD2/SOD3/TP53INP1/FBLN5/AQP1/PDGFD/VNN1/SPHK1/TLDC2/BTK/PTK2B/CD38/MMP9/PRDX4/PTPRN/TNF/COL1A1/ERN1	50
BP	GO:0002698	negative regulation of immune effector process	21/1158	122/18614	1.93e-05	0.00034543	0.000260667	SLAMF1/JAK3/IL7R/FOXF1/IRAK3/SERPINB9/A2M/CD300A/SPI1/TWIST1/CCR2/ANGPT1/PTPRC/ARRB2/CR1/HMOX1/FGL2/NCKAP1L/TNF/TGFB3/SERPING1	21
BP	GO:1904645	response to amyloid-beta	13/1158	54/18614	1.98e-05	0.000352794	0.000266224	RAMP3/TLR4/FPR2/VCAM1/FYN/MMP2/ITGA4/MMP3/ICAM1/TLR6/MMP9/TNF/MMP13	13
BP	GO:0097553	calcium ion transmembrane import into cytosol	29/1158	201/18614	1.98e-05	0.000352794	0.000266224	SLC8A3/RAMP3/TRPA1/RYR2/THY1/P2RY6/APLNR/TRPM2/RASA3/LYN/SLC24A4/CACNA1C/P2RX1/CCL21/CYBA/SCN3A/TRPV2/TMEM38A/PTPRC/FYN/JSRP1/F2R/CORO1A/SLC8A1/PLCG2/CD19/PTK2B/SCN8A/PLCB2	29
BP	GO:0061045	negative regulation of wound healing	16/1158	78/18614	2e-05	0.000355568	0.000268317	TFPI/CD34/NOS3/SH2B3/FAP/WFDC1/PLAUR/PDGFRA/C1QTNF1/ALOX5/THBS1/PHLDB2/PLAT/SERPINE1/TNF/SERPING1	16
BP	GO:0071492	cellular response to UV-A	6/1158	11/18614	2.02e-05	0.000356501	0.000269021	TIMP1/MMP2/MMP1/MMP3/MME/MMP9	6
BP	GO:0006958	complement activation, classical pathway	10/1158	33/18614	2.07e-05	0.000363304	0.000274154	C4A/C4B/CR1/C3/CFI/C1S/C2/SERPING1/C1R/C1QC	10
BP	GO:0036336	dendritic cell migration	10/1158	33/18614	2.07e-05	0.000363304	0.000274154	SLAMF1/CXCR1/PIK3CG/TRPM2/SPI1/CCL21/CCR2/CCR1/CXCR4/ALOX5	10
BP	GO:0030193	regulation of blood coagulation	15/1158	70/18614	2.09e-05	0.000366038	0.000276218	TBXA2R/TFPI/CD34/NOS3/SH2B3/FAP/PLAUR/EMILIN1/PDGFRA/F2R/C1QTNF1/THBS1/PLAT/SERPINE1/SERPING1	15
BP	GO:0010863	positive regulation of phospholipase C activity	11/1158	40/18614	2.23e-05	0.000389216	0.000293708	SELE/S1PR4/FLT1/P2RY6/PTAFR/C5AR1/PDGFRA/PDGFRB/LPAR1/FGFR1/PLCB2	11
BP	GO:0042102	positive regulation of T cell proliferation	19/1158	105/18614	2.3e-05	0.000398109	0.000300419	SLAMF1/JAK3/VCAM1/CD209/TNFSF13B/IL1B/SASH3/LILRB2/TNFRSF13C/CCR2/RASAL3/PTPRC/PTPN22/IL2RA/IGF2/CORO1A/AIF1/NCKAP1L/ZAP70	19
BP	GO:0061387	regulation of extent of cell growth	19/1158	105/18614	2.3e-05	0.000398109	0.000300419	SEMA6B/SEMA3G/OLFM1/DISC1/SEMA7A/SLIT1/SEMA5B/SEMA3A/CXCL12/TRIM46/TNR/NTN1/ARHGAP4/TRPV2/SEMA5A/DCC/MAP1B/SEMA3B/FN1	19
BP	GO:0001837	epithelial to mesenchymal transition	26/1158	172/18614	2.31e-05	0.000398483	0.000300701	SNAI1/NOTCH4/OLFM1/ENG/SFRP2/HGF/FERMT2/GREM1/IL1B/LOXL2/TBX3/WNT2/TWIST1/LRG1/DAB2/AKNA/GLIPR2/PHLDB2/TNXB/TMEM100/FGFR1/HAS2/VASN/TGFB1I1/COL1A1/TGFB3	26
BP	GO:0051282	regulation of sequestering of calcium ion	22/1158	133/18614	2.35e-05	0.000403989	0.000304856	TRPA1/RYR2/THY1/P2RY6/APLNR/TRPM2/RASA3/LYN/CACNA1C/ANXA6/CCL21/CYBA/TMEM38A/PTPRC/JSRP1/F2R/CORO1A/SLC8A1/PLCG2/CD19/PTK2B/PLCB2	22
BP	GO:0060348	bone development	32/1158	235/18614	2.49e-05	0.000426421	0.000321783	KDR/DCHS1/TGM2/SH2B3/ALPL/TNFSF11/FLI1/ENG/SFRP4/GREM1/SHOX2/MEF2C/COL13A1/TMEM119/ANXA6/CSGALNACT1/TYROBP/TWIST1/PIP4K2A/FBN1/PTPRC/BMP6/ADAMTS7/DDR2/PAPSS2/THPO/SNX10/HAS2/COL3A1/COL1A1/MMP13/TGFB3	32
BP	GO:0042129	regulation of T cell proliferation	27/1158	183/18614	2.53e-05	0.000431678	0.000325751	SLAMF1/TNFRSF9/JAK3/TNFSF8/TNFRSF1B/VCAM1/CD209/LRRC32/TNFSF13B/IL1B/RAC2/SASH3/LILRB2/TNFRSF13C/CCR2/RASAL3/PTPRC/CR1/PTPN22/TSPAN32/IL2RA/IGF2/CORO1A/AIF1/NCKAP1L/PLA2G2D/ZAP70	27
BP	GO:0002702	positive regulation of production of molecular mediator of immune response	22/1158	134/18614	2.65e-05	0.000450834	0.000340206	TLR4/SLAMF1/TLR9/TNFRSF4/SEMA7A/FFAR2/IL1B/MZB1/SASH3/TLR7/XBP1/IL1R1/PTPRC/SCIMP/PTPN22/NLRP3/TNFSF13/ARID5A/DNAJB9/PLCG2/TICAM2/BTK	22
BP	GO:0002673	regulation of acute inflammatory response	12/1158	48/18614	2.73e-05	0.000462113	0.000348717	PIK3CG/TNFSF11/FFAR2/IL1B/ALOX5AP/OSM/NLRP3/C3/BTK/ADAM8/PLA2G2D/TNF	12
BP	GO:0035987	endodermal cell differentiation	12/1158	48/18614	2.73e-05	0.000462113	0.000348717	SOX17/ITGA7/COL4A2/ITGA5/MMP2/MIXL1/ITGA4/COL12A1/COL5A2/INHBA/MMP9/FN1	12
BP	GO:0044546	NLRP3 inflammasome complex assembly	10/1158	34/18614	2.77e-05	0.000466691	0.000352172	TLR4/MEFV/CARD8/GBP5/PTPN22/NLRP3/TLR6/PLCG2/BTK/NLRC3	10
BP	GO:2000403	positive regulation of lymphocyte migration	11/1158	41/18614	2.88e-05	0.000482792	0.000364322	NEDD9/CXCL13/CXCL12/CCL21/JAM2/CCR2/ITGA4/CORO1A/AIF1/PTK2B/ADAM8	11
BP	GO:0000302	response to reactive oxygen species	29/1158	205/18614	2.88e-05	0.000482792	0.000364322	UCP1/TRPA1/NOS3/TPM1/HYAL2/HGF/TRPM2/NCF1/FYN/KLF2/PDGFRA/PDGFRB/DDR2/MMP2/UCP2/HMOX1/SLC8A1/SOD2/SOD3/FBLN5/AQP1/PDGFD/SPHK1/BTK/PTK2B/MMP9/PTPRN/COL1A1/ERN1	29
BP	GO:1900046	regulation of hemostasis	15/1158	72/18614	2.98e-05	0.000497363	0.000375317	TBXA2R/TFPI/CD34/NOS3/SH2B3/FAP/PLAUR/EMILIN1/PDGFRA/F2R/C1QTNF1/THBS1/PLAT/SERPINE1/SERPING1	15
BP	GO:0006874	intracellular calcium ion homeostasis	38/1158	303/18614	3.01e-05	0.000500026	0.000377327	TRPC4/SLC8A3/TRPC6/CDH5/TRPA1/TGM2/RYR2/DISC1/THY1/P2RY6/APLNR/TRPM2/RASA3/LYN/SLC24A4/CACNA1C/CXCL12/STC2/ANXA6/P2RX1/CCL21/CYBA/CCR2/TMEM38A/PTPRC/JSRP1/CCR1/ATP2A3/F2R/WFS1/PRKCB/CORO1A/SLC8A1/PLCG2/CD19/PTK2B/TCIRG1/PLCB2	38
BP	GO:0050918	positive chemotaxis	14/1158	64/18614	3.07e-05	0.000508342	0.000383602	S1PR1/KDR/FPR2/HGF/CXCL12/CXCL8/IL16/VEGFC/PTPRJ/ANGPT1/SEMA5A/CORO1A/SCG2/FGF7	14
BP	GO:0050770	regulation of axonogenesis	24/1158	155/18614	3.15e-05	0.000520621	0.000392868	SEMA6B/SEMA3G/DISC1/THY1/SEMA7A/SLIT1/SEMA5B/PLXND1/PLXNC1/SHOX2/SEMA3A/CHN1/CXCL12/TRIM46/TNR/NTN1/ARHGAP4/TRPV2/SEMA5A/DCC/SKIL/MAP1B/SEMA3B/FN1	24
BP	GO:0035584	calcium-mediated signaling using intracellular calcium source	8/1158	22/18614	3.19e-05	0.000525788	0.000396767	SELP/KDR/RYR2/VCAM1/TRPM2/PTPRJ/PTPRC/PTGFR	8
BP	GO:0050678	regulation of epithelial cell proliferation	48/1158	419/18614	3.22e-05	0.000529458	0.000399537	LIMS2/TIE1/TEK/EGFL7/ACVRL1/KDR/FLT1/PPP1R16B/SIX1/SFRP2/APLNR/MEF2C/WNT2/PTPRM/TNFSF12/EAF2/CXCL12/SIX4/VEGFC/XBP1/C5AR1/CYBA/TWIST1/BMP6/LRG1/SEMA5A/AKT3/RUNX3/DAB2/DLL4/SERPINF1/ITGA4/NR2F2/ALOX5/IGF2/HMOX1/SCG2/THBS1/VASH1/BTK/FGF7/FGFR1/HAS2/NLRC3/LAMC1/PTPRN/TNF/MYDGF	48
BP	GO:0007249	I-kappaB kinase/NF-kappaB signaling	37/1158	293/18614	3.27e-05	0.000536063	0.000404521	TLR4/SLC39A8/TLR9/TLR2/TNFSF11/PIM2/TMEM106A/TNIP3/IL1B/TLR8/UBD/CASP10/CARD8/CCL21/TLR7/BIRC3/ANGPT1/FYN/NEK6/LPAR1/F2R/PRKCB/HMOX1/CTH/TLR6/LTB/PLCG2/TICAM2/LITAF/BTK/LGALS1/NLRC3/S100A12/PRDX4/TNF/CD4/TRAF5	37
BP	GO:0061028	establishment of endothelial barrier	12/1158	49/18614	3.41e-05	0.000557143	0.000420428	CLDN5/SOX18/CDH5/ROBO4/S1PR2/PPP1R16B/IL1B/PECAM1/RAPGEF3/S1PR3/ICAM1/TNF	12
BP	GO:2000352	negative regulation of endothelial cell apoptotic process	10/1158	35/18614	3.66e-05	0.000595325	0.000449241	TEK/RAMP2/KDR/CDH5/ANGPT1/SEMA5A/SCG2/ICAM1/NDNF/SERPINE1	10
BP	GO:1900274	regulation of phospholipase C activity	11/1158	42/18614	3.68e-05	0.00059717	0.000450634	SELE/S1PR4/FLT1/P2RY6/PTAFR/C5AR1/PDGFRA/PDGFRB/LPAR1/FGFR1/PLCB2	11
BP	GO:0051208	sequestering of calcium ion	22/1158	137/18614	3.76e-05	0.000607682	0.000458566	TRPA1/RYR2/THY1/P2RY6/APLNR/TRPM2/RASA3/LYN/CACNA1C/ANXA6/CCL21/CYBA/TMEM38A/PTPRC/JSRP1/F2R/CORO1A/SLC8A1/PLCG2/CD19/PTK2B/PLCB2	22
BP	GO:0001553	luteinization	6/1158	12/18614	3.82e-05	0.000615158	0.000464207	FZD4/A2M/PDGFRA/MMP2/INHBA/PTPRN	6
BP	GO:1904035	regulation of epithelial cell apoptotic process	19/1158	109/18614	3.95e-05	0.000632118	0.000477006	TEK/RAMP2/KDR/CDH5/ECSCR/SFRP4/ANGPT1/SEMA5A/CD248/ARRB2/WFS1/ITGA4/HMOX1/SCG2/THBS1/ICAM1/NDNF/SERPINE1/TNF	19
BP	GO:0030889	negative regulation of B cell proliferation	7/1158	17/18614	3.96e-05	0.000632118	0.000477006	LYN/PKN1/CD300A/TYROBP/MNDA/TNFRSF13B/BTK	7
BP	GO:1903236	regulation of leukocyte tethering or rolling	7/1158	17/18614	3.96e-05	0.000632118	0.000477006	SELP/SELE/CXCL12/PTAFR/CCL21/CHST2/ITGA4	7
BP	GO:0034446	substrate adhesion-dependent cell spreading	18/1158	100/18614	4.03e-05	0.000640397	0.000483253	LIMS2/TEK/CASS4/SPRY4/FZD4/FERMT2/NEDD9/ST6GAL1/PREX1/DAB2/ITGA4/MERTK/LPXN/UNC13D/HAS2/LAMC1/FERMT3/FN1	18
BP	GO:0061138	morphogenesis of a branching epithelium	27/1158	188/18614	4.1e-05	0.000650656	0.000490995	SALL1/TIE1/TBX2/KDR/DCHS1/TGM2/RSPO3/NOTCH4/FOXF1/ENG/SIX1/SFRP2/COL4A1/HGF/PLXND1/GREM1/TBX3/CTSH/WNT2/SIX4/DLL4/SOCS3/FGF7/CTSZ/TNF/NFATC4/CLIC4	27
BP	GO:0032732	positive regulation of interleukin-1 production	15/1158	74/18614	4.18e-05	0.000661358	0.00049907	TLR4/TMEM106A/LILRA5/TLR8/MEFV/CARD8/IL16/TYROBP/MNDA/GBP5/SAA1/IGHD/NLRP3/TLR6/TNF	15
BP	GO:0030195	negative regulation of blood coagulation	12/1158	50/18614	4.24e-05	0.000668244	0.000504267	TFPI/CD34/NOS3/SH2B3/FAP/PLAUR/PDGFRA/C1QTNF1/THBS1/PLAT/SERPINE1/SERPING1	12
BP	GO:0050771	negative regulation of axonogenesis	14/1158	66/18614	4.41e-05	0.000693217	0.000523112	SEMA6B/SEMA3G/THY1/SEMA7A/SLIT1/SEMA5B/SEMA3A/TRIM46/TNR/NTN1/ARHGAP4/SEMA5A/DCC/SEMA3B	14
BP	GO:0030225	macrophage differentiation	13/1158	58/18614	4.46e-05	0.000696188	0.000525354	ZBTB46/TRIB1/TLR2/CASP10/SPI1/HCLS1/UCP2/NRROS/INHBA/TSPAN2/MMP9/CD4/C1QC	13
BP	GO:0048010	vascular endothelial growth factor receptor signaling pathway	13/1158	58/18614	4.46e-05	0.000696188	0.000525354	TMEM204/KDR/FLT1/VAV1/FZD4/CLEC14A/IL1B/VEGFC/FYN/EMILIN1/ITGA5/PRKCB/PTK2B	13
BP	GO:0014812	muscle cell migration	19/1158	110/18614	4.5e-05	0.000698265	0.000526921	TLR4/TRIB1/S1PR2/TPM1/P2RY6/SIX1/MEF2C/SIX4/ADAMTS1/PDGFRB/DDR2/LPAR1/PLEKHO1/AIF1/PDGFD/PLAT/SERPINE1/HAS2/MEGF10	19
BP	GO:1901222	regulation of NIK/NF-kappaB signaling	19/1158	110/18614	4.5e-05	0.000698265	0.000526921	TLR4/TLR9/TLR2/ADGRG3/RASSF2/PTP4A3/GREM1/IL1B/CD27/SPI1/TLR7/CD14/PTPN22/NLRP3/TMSB4X/SPHK1/LITAF/NLRC3/TNF	19
BP	GO:0140632	inflammasome complex assembly	10/1158	36/18614	4.79e-05	0.000740536	0.000558819	TLR4/MEFV/CARD8/GBP5/PTPN22/NLRP3/TLR6/PLCG2/BTK/NLRC3	10
BP	GO:0042698	ovulation cycle	15/1158	75/18614	4.93e-05	0.000758421	0.000572316	TNFAIP6/NOS3/FZD4/TRPM2/A2M/ADAMTS1/PDGFRA/ARRB2/MMP2/SERPINF1/INHBA/TIMP4/HAS2/PTPRN/TGFB3	15
BP	GO:0050818	regulation of coagulation	15/1158	75/18614	4.93e-05	0.000758421	0.000572316	TBXA2R/TFPI/CD34/NOS3/SH2B3/FAP/PLAUR/EMILIN1/PDGFRA/F2R/C1QTNF1/THBS1/PLAT/SERPINE1/SERPING1	15
BP	GO:0051209	release of sequestered calcium ion into cytosol	21/1158	130/18614	5.12e-05	0.000784903	0.0005923	TRPA1/RYR2/THY1/P2RY6/APLNR/TRPM2/RASA3/LYN/CACNA1C/CCL21/CYBA/TMEM38A/PTPRC/JSRP1/F2R/CORO1A/SLC8A1/PLCG2/CD19/PTK2B/PLCB2	21
BP	GO:1900047	negative regulation of hemostasis	12/1158	51/18614	5.23e-05	0.000799934	0.000603642	TFPI/CD34/NOS3/SH2B3/FAP/PLAUR/PDGFRA/C1QTNF1/THBS1/PLAT/SERPINE1/SERPING1	12
BP	GO:0098739	import across plasma membrane	29/1158	212/18614	5.39e-05	0.000821535	0.000619943	SLC8A3/SLC22A4/SLC2A10/RAMP3/SLC6A1/SLC39A8/SLC2A3/RGS2/TRPM2/SLC43A1/SLC24A4/KCNJ8/CACNA1C/ABCC9/SLC12A5/SLC12A7/P2RX1/SCN3A/TRPV2/FYN/SLC39A14/SLC15A3/SLC1A5/SLC8A1/THBS1/SLC15A2/SLC43A2/TNF/SCN8A	29
BP	GO:0030308	negative regulation of cell growth	27/1158	191/18614	5.43e-05	0.000825071	0.000622611	NPR1/SOX17/SEMA6B/SEMA3G/ACVRL1/SEMA7A/WFDC1/HYAL2/SFRP2/SLIT1/SEMA5B/RGS2/GREM1/SIPA1/SEMA3A/EAF2/TRIM46/TNR/NTN1/PTPRJ/ARHGAP4/SEMA5A/DAB2/FRZB/DCC/INHBA/SEMA3B	27
BP	GO:0060560	developmental growth involved in morphogenesis	31/1158	234/18614	5.63e-05	0.000853274	0.000643893	SALL1/UNC13A/SEMA6B/S1PR1/TBX2/SEMA3G/RNF157/OLFM1/DISC1/SEMA7A/SIX1/SFRP2/SLIT1/TMEM108/SEMA5B/SEMA3A/CXCL12/TRIM46/TNR/NTN1/SIX4/ARHGAP4/TRPV2/SEMA5A/CPNE5/CXCR4/ITGA4/DCC/MAP1B/SEMA3B/FN1	31
BP	GO:0006898	receptor-mediated endocytosis	33/1158	256/18614	5.7e-05	0.000861186	0.000649864	SNAP25/RAMP2/SELE/RAMP3/SGIP1/SCARF1/CXCR1/LYVE1/CALCRL/SFRP4/TMEM108/GREM1/STAB1/CXCL8/CCL21/ANGPT1/CD14/ARRB2/LPAR1/DAB2/CTSL/ITGA4/C3/ARRB1/RAB31/ACKR3/PLCG2/INSR/SERPINE1/RSPO1/FCER1G/SIGLEC1/RIN3	33
BP	GO:0010595	positive regulation of endothelial cell migration	21/1158	131/18614	5.75e-05	0.000865192	0.000652886	TEK/KDR/NOS3/RHOJ/PIK3CG/SRPX2/ETS1/TDGF1/VEGFC/ADGRA2/ANGPT1/SEMA5A/AKT3/RRAS/HMOX1/SMOC2/THBS1/TMSB4X/SCARB1/PTK2B/FGFR1	21
BP	GO:0071526	semaphorin-plexin signaling pathway	11/1158	44/18614	5.88e-05	0.000883171	0.000666454	SEMA6B/SEMA3G/KDR/SEMA7A/SEMA5B/PLXND1/PLXNC1/SEMA3A/ECE1/SEMA5A/SEMA3B	11
BP	GO:0150115	cell-substrate junction organization	18/1158	103/18614	6.04e-05	0.000903917	0.000682109	TEK/ACVRL1/KDR/DLC1/THY1/GPM6B/FERMT2/GREM1/PTPRJ/RAB8B/THSD1/ITGA5/CDH11/THBS1/PHLDB2/PTK2B/LAMC1/FN1	18
BP	GO:0051770	positive regulation of nitric-oxide synthase biosynthetic process	7/1158	18/18614	6.14e-05	0.000909998	0.000686698	KDR/TLR4/JAK3/TLR9/TLR2/AKAP12/NAMPT	7
BP	GO:0060263	regulation of respiratory burst	7/1158	18/18614	6.14e-05	0.000909998	0.000686698	JCHAIN/IGHA2/RAC2/LBP/NCF1/IGHA1/INSR	7
BP	GO:0090594	inflammatory response to wounding	7/1158	18/18614	6.14e-05	0.000909998	0.000686698	TLR4/TIMP1/SIGLEC10/CCR2/F2R/ALOX5/HMOX1	7
BP	GO:0034612	response to tumor necrosis factor	33/1158	257/18614	6.16e-05	0.000911404	0.000687759	SELE/TCL1A/TNFRSF1B/TNFRSF4/TNFSF11/HYAL2/VCAM1/TNFSF13B/ARHGEF2/TNFRSF17/UBD/TDGF1/CARD8/CXCL8/CCL21/TNFRSF13C/BIRC3/CYBA/PLVAP/KLF2/CD14/ADAMTS7/FABP4/THBS1/AKAP12/TMSB4X/CCL18/SPHK1/PTK2B/HAS2/TNF/COL1A1/TRAF5	33
BP	GO:0001818	negative regulation of cytokine production	43/1158	371/18614	6.24e-05	0.000919578	0.000693927	SLC2A10/CD34/TLR4/SLAMF1/JAK3/TLR9/SRGN/CD200/IRAK3/HGF/LRRC32/LILRA5/LBP/TLR8/SLC11A1/MEFV/CARD8/TYROBP/TWIST1/ANGPT1/SYT11/PTPRC/KLF2/ARRB2/CR1/PTPN22/CMKLR1/NLRP3/ARRB1/HMOX1/THBS1/TIGIT/MERTK/TLR6/TMSB4X/INHBA/NCKAP1L/BTK/CLEC4A/NLRC3/TNF/TGFB3/FN1	43
BP	GO:0003179	heart valve morphogenesis	13/1158	60/18614	6.5e-05	0.000953321	0.00071939	GJA5/TIE1/SMAD6/SNAI1/DCHS1/NOS3/OLFM1/MEF2C/TWIST1/ADAMTS9/EMILIN1/DLL4/CDH11	13
BP	GO:0043407	negative regulation of MAP kinase activity	13/1158	60/18614	6.5e-05	0.000953321	0.00071939	SH2B3/SPRY4/HYAL2/SFRP2/IRAK3/RGS2/IL1B/LYN/CD300A/PTPRJ/LAX1/PTPN22/UCHL1	13
BP	GO:0050679	positive regulation of epithelial cell proliferation	30/1158	225/18614	6.54e-05	0.000953999	0.000719902	TEK/EGFL7/ACVRL1/KDR/PPP1R16B/APLNR/WNT2/TNFSF12/CXCL12/VEGFC/XBP1/C5AR1/CYBA/TWIST1/BMP6/LRG1/SEMA5A/AKT3/ITGA4/IGF2/HMOX1/SCG2/BTK/FGF7/FGFR1/HAS2/LAMC1/PTPRN/TNF/MYDGF	30
BP	GO:0042742	defense response to bacterium	38/1158	314/18614	6.56e-05	0.000953999	0.000719902	SELP/TREM1/TLR4/FPR2/TNFSF8/TLR9/TLR2/RNASE6/IL7R/JCHAIN/IGHA2/IL1B/LBP/IGHM/SLC11A1/IGKV3-20/CXCL6/RNASE1/CXCL13/STAB1/IGHA1/CLEC4E/RARRES2/C5AR1/CYBA/SYT11/EMILIN1/MPEG1/TLR6/AQP1/IRF8/SERPINE1/GBP4/S100A12/LYZ/FCER1G/TNF/CD4	38
BP	GO:0098581	detection of external biotic stimulus	8/1158	24/18614	6.56e-05	0.000953999	0.000719902	TLR4/TLR2/TLR1/LBP/C4B/LY96/TLR6/SCARB1	8
BP	GO:0010466	negative regulation of peptidase activity	31/1158	236/18614	6.63e-05	0.000960508	0.000724814	TFPI/SERPINI1/WFDC1/SFRP2/PLAUR/HGF/TIMP1/SERPINB9/A2M/CD27/SERPINA1/CARD8/BIRC3/ARRB2/CR1/SERPINF1/SPOCK2/PI15/TIMP2/THBS1/COL6A3/AQP1/SERPINA3/TIMP4/SERPINB6/SERPINE1/MMP9/DPEP1/TNF/SERPING1/CST7	31
BP	GO:0002430	complement receptor mediated signaling pathway	6/1158	13/18614	6.72e-05	0.000968151	0.000730581	FPR2/FPR1/C5AR1/CR1/CMKLR1/C3AR1	6
BP	GO:0070486	leukocyte aggregation	6/1158	13/18614	6.72e-05	0.000968151	0.000730581	IL1B/RAC2/STK10/JAM2/HAS2/ZAP70	6
BP	GO:0002761	regulation of myeloid leukocyte differentiation	20/1158	123/18614	6.97e-05	0.00100157	0.000755799	ZBTB46/TNFAIP6/TESC/TLR4/TNFRSF11B/TRIB1/TNFSF11/RASSF2/NEDD9/LYN/TYROBP/FBN1/EVI2B/CCR1/HCLS1/INHBA/LILRB3/TNF/CD4/C1QC	20
BP	GO:0030099	myeloid cell differentiation	47/1158	421/18614	7.34e-05	0.00104781	0.000790691	ZBTB46/TNFAIP6/TESC/TLR4/TNFRSF11B/TRIB1/CSF3/SH2B3/TLR2/ADGRF5/TNFSF11/FLI1/RASSF2/NEDD9/LYN/MEF2C/UBD/ETS1/IRF4/CASP10/SPI1/CSF3R/TYROBP/IKZF1/PIP4K2A/FBN1/KLF2/EVI2B/CCR1/HCLS1/UCP2/THPO/NRROS/SNX10/CBFA2T3/INHBA/TSPAN2/NCKAP1L/LILRB3/IRF8/PTK2B/TCIRG1/MMP9/TNF/CD4/TUBB1/C1QC	47
BP	GO:0030890	positive regulation of B cell proliferation	11/1158	45/18614	7.35e-05	0.00104781	0.000790691	TLR4/TLR9/TNFRSF4/TNFSF13B/SASH3/MEF2C/TNFRSF13C/PTPRC/NCKAP1L/BTK/CD38	11
BP	GO:0062208	positive regulation of pattern recognition receptor signaling pathway	11/1158	45/18614	7.35e-05	0.00104781	0.000790691	TLR4/TLR9/TLR2/TLR1/LBP/CYBA/CD14/PTPN22/SLC15A3/TREML4/TICAM2	11
BP	GO:0032835	glomerulus development	14/1158	69/18614	7.4e-05	0.00105153	0.000793501	TEK/CD34/PODXL/ACTA2/NID1/PECAM1/MEF2C/GPR4/ANGPT1/PDGFRA/PDGFRB/ENPEP/AQP1/PDGFD	14
BP	GO:1900225	regulation of NLRP3 inflammasome complex assembly	9/1158	31/18614	7.83e-05	0.0011075	0.000835733	TLR4/MEFV/CARD8/GBP5/PTPN22/TLR6/PLCG2/BTK/NLRC3	9
BP	GO:0071622	regulation of granulocyte chemotaxis	12/1158	53/18614	7.84e-05	0.0011075	0.000835733	TNFAIP6/SLAMF1/RAC2/LBP/CXCL8/CCL21/RARRES2/C5AR1/CMKLR1/THBS1/NCKAP1L/C3AR1	12
BP	GO:0007044	cell-substrate junction assembly	17/1158	96/18614	8.09e-05	0.00113601	0.00085725	TEK/ACVRL1/KDR/DLC1/THY1/GPM6B/FERMT2/GREM1/PTPRJ/THSD1/ITGA5/CDH11/THBS1/PHLDB2/PTK2B/LAMC1/FN1	17
BP	GO:0045807	positive regulation of endocytosis	17/1158	96/18614	8.09e-05	0.00113601	0.00085725	SELE/SGIP1/SFRP4/GREM1/CCL21/ANGPT1/CD14/ARRB2/DAB2/C3/ARRB1/RAB31/PLCG2/STAP1/NCKAP1L/INSR/SERPINE1	17
BP	GO:0031623	receptor internalization	20/1158	125/18614	8.79e-05	0.00123151	0.000929319	SNAP25/RAMP2/SELE/RAMP3/CXCR1/CALCRL/SFRP4/GREM1/CXCL8/ANGPT1/ARRB2/LPAR1/ARRB1/RAB31/ACKR3/PLCG2/INSR/RSPO1/FCER1G/RIN3	20
BP	GO:0010712	regulation of collagen metabolic process	11/1158	46/18614	9.13e-05	0.00127194	0.000959825	FAP/ENG/MFAP4/EMILIN1/PDGFRB/ARRB2/DDR2/F2R/CYGB/INHBA/TGFB3	11
BP	GO:1904996	positive regulation of leukocyte adhesion to vascular endothelial cell	8/1158	25/18614	9.13e-05	0.00127194	0.000959825	SELP/SELE/ETS1/PTAFR/CHST2/ITGA4/ALOX5/TNF	8
BP	GO:0048660	regulation of smooth muscle cell proliferation	25/1158	176/18614	9.34e-05	0.00129802	0.000979506	NPR1/S1PR1/TLR4/TRIB1/NOS3/S1PR2/TPM1/CALCRL/P2RY6/MEF2C/PTAFR/CYBA/ADAMTS1/PDGFRB/DDR2/MMP2/HMOX1/AIF1/THBS1/SOD2/PDGFD/MMP9/TNF/ERN1/TGFB3	25
BP	GO:0050819	negative regulation of coagulation	12/1158	54/18614	9.51e-05	0.0013184	0.000994885	TFPI/CD34/NOS3/SH2B3/FAP/PLAUR/PDGFRA/C1QTNF1/THBS1/PLAT/SERPINE1/SERPING1	12
BP	GO:0072001	renal system development	38/1158	320/18614	9.82e-05	0.0013575	0.00102439	SALL1/SOX17/SMAD6/TEK/CD34/PODXL/DCHS1/ACTA2/NID1/FOXF1/HYAL2/SIX1/TNS2/COL4A1/PLXND1/GREM1/PECAM1/CTSH/MEF2C/KCNJ8/GPR4/SIX4/ADAMTS1/ANGPT1/FBN1/BMP6/PDGFRA/PDGFRB/ENPEP/WFS1/SERPINF1/PRDM1/AQP1/BICC1/PDGFD/MME/MMP9/HAS2	38
BP	GO:0010721	negative regulation of cell development	35/1158	286/18614	0.000100311	0.00138249	0.00104325	SEMA6B/ZBTB46/TNFAIP6/SEMA3G/TLR4/TNFRSF11B/TRIB1/JAK3/THY1/SEMA7A/SLIT1/SEMA5B/IL1B/S1PR3/LYN/SEMA3A/TMEM176B/TRIM46/TNR/NTN1/ARHGAP4/FBN1/SEMA5A/RUNX3/CR1/FRZB/DAAM2/DCC/FGL2/INHBA/LILRB3/SEMA3B/TNF/NFATC4/C1QC	35
BP	GO:0032526	response to retinoic acid	18/1158	107/18614	0.000100869	0.00138641	0.0010462	TIE1/TBX2/TESC/FZD4/TEAD2/LYN/CTSH/WNT2/IGFBP7/BMP6/PDGFRB/MMP2/SERPINF1/AQP1/PTK2B/CD38/TNF/COL1A1	18
BP	GO:0043552	positive regulation of phosphatidylinositol 3-kinase activity	9/1158	32/18614	0.000102944	0.00141109	0.00106483	TEK/FLT1/LYN/CCL21/AGAP2/PDGFRA/PDGFRB/CD19/PTK2B	9
BP	GO:0035904	aorta development	13/1158	63/18614	0.000110731	0.00150638	0.00113674	SMAD6/TBX2/ACVRL1/ENG/SIX1/APLNR/PLXND1/ADAMTS9/PDGFRB/FKBP10/DLL4/PRDM1/COL3A1	13
BP	GO:0002467	germinal center formation	6/1158	14/18614	0.000111385	0.00150638	0.00113674	TNFSF13B/PKN1/MEF2C/CXCL13/KLHL6/UNC13D	6
BP	GO:0043301	negative regulation of leukocyte degranulation	6/1158	14/18614	0.000111385	0.00150638	0.00113674	FOXF1/CD300A/SPI1/CCR2/HMOX1/NCKAP1L	6
BP	GO:0061043	regulation of vascular wound healing	6/1158	14/18614	0.000111385	0.00150638	0.00113674	XBP1/CXCR4/ALOX5/SMOC2/SERPINE1/TNF	6
BP	GO:0070141	response to UV-A	6/1158	14/18614	0.000111385	0.00150638	0.00113674	TIMP1/MMP2/MMP1/MMP3/MME/MMP9	6
BP	GO:0098657	import into cell	33/1158	265/18614	0.000112163	0.00151286	0.00114163	SLC8A3/SNAP25/SLC22A4/SLC2A10/RAMP3/SLC6A1/SLC39A8/GPM6B/SLC2A3/RGS2/TRPM2/SLC43A1/SLC24A4/KCNJ8/IL10RA/CACNA1C/ABCC9/SLC12A5/SLC12A7/P2RX1/SCN3A/TRPV2/FYN/SLC39A14/ITGA4/SLC15A3/SLC1A5/SLC8A1/THBS1/SLC15A2/SLC43A2/TNF/SCN8A	33
BP	GO:0001774	microglial cell activation	11/1158	47/18614	0.000112527	0.00151373	0.00114228	TLR9/TLR2/C5AR1/TYROBP/SYT11/PTPRC/AIF1/SPHK1/STAP1/TNF/CST7	11
BP	GO:0061900	glial cell activation	12/1158	55/18614	0.000114878	0.00154126	0.00116306	TLR9/TLR2/IL1B/C5AR1/TYROBP/SYT11/PTPRC/AIF1/SPHK1/STAP1/TNF/CST7	12
BP	GO:0048661	positive regulation of smooth muscle cell proliferation	17/1158	99/18614	0.00012007	0.00160347	0.00121	S1PR1/TLR4/CALCRL/P2RY6/PTAFR/CYBA/ADAMTS1/PDGFRB/DDR2/MMP2/HMOX1/AIF1/THBS1/PDGFD/MMP9/TNF/ERN1	17
BP	GO:0032715	negative regulation of interleukin-6 production	14/1158	72/18614	0.000120149	0.00160347	0.00121	TLR4/SLAMF1/TLR9/CD200/IRAK3/HGF/SYT11/KLF2/ARRB2/PTPN22/ARRB1/NCKAP1L/NLRC3/TNF	14
BP	GO:1904994	regulation of leukocyte adhesion to vascular endothelial cell	10/1158	40/18614	0.000127154	0.00169249	0.00127718	SELP/SELE/ETS1/CXCL12/PTAFR/CCL21/CHST2/ITGA4/ALOX5/TNF	10
BP	GO:0060840	artery development	18/1158	109/18614	0.000128884	0.00171102	0.00129116	GJA5/SMAD6/TBX2/SLC2A10/ACVRL1/ADGRF5/FOXF1/ENG/SIX1/APLNR/PLXND1/ADAMTS9/PDGFRB/FKBP10/AKT3/DLL4/PRDM1/COL3A1	18
BP	GO:0038094	Fc-gamma receptor signaling pathway	9/1158	33/18614	0.000133791	0.00176687	0.00133331	VAV1/LYN/CLEC4E/PTPRJ/PTPRC/FYN/HCK/FCGR3A/FCER1G	9
BP	GO:0050858	negative regulation of antigen receptor-mediated signaling pathway	9/1158	33/18614	0.000133791	0.00176687	0.00133331	THY1/CD300A/PTPRJ/PLCL2/PTPN22/LPXN/SLA2/UBASH3A/SH2D1A	9
BP	GO:0070588	calcium ion transmembrane transport	41/1158	360/18614	0.000134589	0.00176825	0.00133435	TRPC4/SLC8A3/TRPC6/RAMP3/TRPA1/TSPAN13/PIK3CG/RYR2/TLR9/THY1/P2RY6/APLNR/TRPM2/RASA3/LYN/CRACR2A/SLC24A4/CACNA1C/ANXA6/P2RX1/CCL21/CYBA/SCN3A/TRPV2/TMEM38A/REM1/PTPRC/FYN/JSRP1/ATP2A3/F2R/BHLHA15/CORO1A/ORAI2/SLC8A1/PLCG2/CD19/EHD3/PTK2B/SCN8A/PLCB2	41
BP	GO:0048659	smooth muscle cell proliferation	25/1158	180/18614	0.000134594	0.00176825	0.00133435	NPR1/S1PR1/TLR4/TRIB1/NOS3/S1PR2/TPM1/CALCRL/P2RY6/MEF2C/PTAFR/CYBA/ADAMTS1/PDGFRB/DDR2/MMP2/HMOX1/AIF1/THBS1/SOD2/PDGFD/MMP9/TNF/ERN1/TGFB3	25
BP	GO:0051928	positive regulation of calcium ion transport	20/1158	129/18614	0.000137308	0.00179715	0.00135616	TRPC6/RAMP3/JAK3/RYR2/THY1/P2RY6/APLNR/LILRA5/CRACR2A/CXCL12/P2RX1/TRPV2/PDGFRB/CCR1/ARRB2/F2R/WFS1/PLCG2/CD19/EHD3	20
BP	GO:0001909	leukocyte mediated cytotoxicity	21/1158	139/18614	0.000137679	0.00179715	0.00135616	TREM1/VAV1/SLAMF6/IL7R/RAB27A/SERPINB9/CTSH/CXCL6/SLAMF7/SPI1/TYROBP/PTPRC/ARRB2/IGHG1/CORO1A/FCGR3A/ICAM1/STAP1/NCKAP1L/UNC13D/SH2D1A	21
BP	GO:0006953	acute-phase response	11/1158	48/18614	0.00013786	0.00179715	0.00135616	TNFSF11/IL1B/LBP/A2M/SERPINA1/SAA1/SERPINA3/CD163/SAA2/TNF/FN1	11
BP	GO:0071356	cellular response to tumor necrosis factor	30/1158	235/18614	0.000144985	0.00188437	0.00142198	TCL1A/TNFRSF1B/TNFRSF4/TNFSF11/HYAL2/VCAM1/TNFSF13B/ARHGEF2/TNFRSF17/TDGF1/CARD8/CXCL8/CCL21/TNFRSF13C/BIRC3/CYBA/PLVAP/KLF2/ADAMTS7/FABP4/THBS1/AKAP12/TMSB4X/CCL18/SPHK1/PTK2B/HAS2/TNF/COL1A1/TRAF5	30
BP	GO:0010717	regulation of epithelial to mesenchymal transition	18/1158	110/18614	0.000145296	0.00188437	0.00142198	SNAI1/OLFM1/ENG/SFRP2/FERMT2/GREM1/IL1B/LOXL2/TWIST1/LRG1/DAB2/GLIPR2/PHLDB2/TNXB/VASN/TGFB1I1/COL1A1/TGFB3	18
BP	GO:0043123	positive regulation of I-kappaB kinase/NF-kappaB signaling	26/1158	192/18614	0.000151775	0.00195984	0.00147893	TLR4/TLR9/TNFSF11/PIM2/TMEM106A/IL1B/UBD/CASP10/CCL21/BIRC3/FYN/NEK6/LPAR1/F2R/PRKCB/HMOX1/CTH/TLR6/LTB/TICAM2/LITAF/LGALS1/S100A12/TNF/CD4/TRAF5	26
BP	GO:0043122	regulation of I-kappaB kinase/NF-kappaB signaling	32/1158	258/18614	0.000152471	0.00195984	0.00147893	TLR4/SLC39A8/TLR9/TNFSF11/PIM2/TMEM106A/TNIP3/IL1B/UBD/CASP10/CARD8/CCL21/BIRC3/ANGPT1/FYN/NEK6/LPAR1/F2R/PRKCB/HMOX1/CTH/TLR6/LTB/PLCG2/TICAM2/LITAF/LGALS1/NLRC3/S100A12/TNF/CD4/TRAF5	32
BP	GO:0050852	T cell receptor signaling pathway	21/1158	140/18614	0.000152665	0.00195984	0.00147893	THY1/THEMIS2/SKAP1/CD300A/PTPRJ/PTPRC/FYN/PTPN22/TRBC2/TRAT1/TESPA1/LCP2/TRBC1/SLA2/PLCG2/TRAC/UBASH3A/THEMIS/BTK/SH2D1A/ZAP70	21
BP	GO:1904019	epithelial cell apoptotic process	21/1158	140/18614	0.000152665	0.00195984	0.00147893	TEK/RAMP2/KDR/CDH5/PIK3CG/RYR2/ECSCR/SFRP4/ANGPT1/SEMA5A/CD248/ARRB2/WFS1/ITGA4/HMOX1/SCG2/THBS1/ICAM1/NDNF/SERPINE1/TNF	21
BP	GO:0048872	homeostasis of number of cells	36/1158	304/18614	0.00015657	0.00200026	0.00150943	SH2B2/MYCT1/NOS3/EMCN/JAK3/SH2B3/ADGRF5/IL7R/RASSF2/TNFSF13B/LYN/PKN1/SASH3/MEF2C/CXCL6/TNFRSF17/ETS1/FSTL1/SPI1/IKZF1/KLF2/AKT3/HCLS1/SIT1/F2R/IL2RA/CORO1A/HMOX1/MERTK/TNFRSF13B/INHBA/NCKAP1L/BTK/SKIL/SLC40A1/TCIRG1	36
BP	GO:0045637	regulation of myeloid cell differentiation	28/1158	214/18614	0.000156604	0.00200026	0.00150943	ZBTB46/TNFAIP6/TESC/TLR4/TNFRSF11B/TRIB1/CSF3/TNFSF11/RASSF2/NEDD9/LYN/MEF2C/ETS1/SPI1/CSF3R/TYROBP/FBN1/EVI2B/CCR1/HCLS1/THPO/INHBA/NCKAP1L/LILRB3/PTK2B/TNF/CD4/C1QC	28
BP	GO:0003203	endocardial cushion morphogenesis	10/1158	41/18614	0.000158883	0.00201917	0.0015237	TBX2/ACVRL1/SNAI1/DCHS1/NOS3/ENG/APLNR/TBX3/TWIST1/TMEM100	10
BP	GO:0048246	macrophage chemotaxis	10/1158	41/18614	0.000158883	0.00201917	0.0015237	SLAMF1/RARRES2/C5AR1/MMP2/SAA1/CMKLR1/THBS1/STAP1/C3AR1/PTK2B	10
BP	GO:0032970	regulation of actin filament-based process	43/1158	387/18614	0.000162719	0.00205893	0.0015537	GJA5/S1PR1/TEK/CDC42EP2/SSH2/ESAM/SHANK3/DLC1/ACTA2/ARHGEF15/CSF3/RYR2/WAS/TPM1/GMFG/GPM6B/FERMT2/NEDD9/TRPM2/RAPGEF3/CACNA1C/CXCL12/SYNPO/PLEKHG2/CCL21/SEMA5A/PDGFRA/PDGFRB/PLEK/HCLS1/LPAR1/CORO1A/CCDC88A/HCK/DAAM2/PHLDB2/ARHGDIB/COTL1/TMSB4X/STAP1/NCKAP1L/PTK2B/TGFB3	43
BP	GO:0006801	superoxide metabolic process	14/1158	74/18614	0.000163232	0.00205893	0.0015537	NOS3/FPR2/NCF4/NCF1C/NCF1B/NCF1/TYROBP/CYBA/PREX1/SOD2/NRROS/SOD3/FBLN5/NCF2	14
BP	GO:0035924	cellular response to vascular endothelial growth factor stimulus	14/1158	74/18614	0.000163232	0.00205893	0.0015537	RAMP2/KDR/FLT1/VCAM1/PTP4A3/VEGFC/ADGRA2/PDGFRA/PDGFRB/DLL4/SMOC2/TNXB/SPHK1/ERN1	14
BP	GO:0007492	endoderm development	15/1158	83/18614	0.000165014	0.00207162	0.00156328	SOX17/ITGA7/COL4A2/DUSP4/ITGA5/MMP2/MIXL1/ITGA4/COL12A1/COL5A2/INHBA/MMP9/DUSP5/LAMC1/FN1	15
BP	GO:0072132	mesenchyme morphogenesis	12/1158	57/18614	0.000165058	0.00207162	0.00156328	TBX2/ACVRL1/SNAI1/DCHS1/NOS3/ACTA2/FOXF1/ENG/APLNR/TBX3/TWIST1/TMEM100	12
BP	GO:0002092	positive regulation of receptor internalization	8/1158	27/18614	0.000167601	0.00209833	0.00158343	SELE/SFRP4/GREM1/ANGPT1/ARRB2/ARRB1/PLCG2/INSR	8
BP	GO:1990138	neuron projection extension	24/1158	172/18614	0.000169057	0.00211134	0.00159325	UNC13A/SEMA6B/SEMA3G/RNF157/OLFM1/DISC1/SEMA7A/SLIT1/TMEM108/SEMA5B/SEMA3A/CXCL12/TRIM46/TNR/NTN1/ARHGAP4/TRPV2/SEMA5A/CPNE5/CXCR4/ITGA4/MAP1B/SEMA3B/FN1	24
BP	GO:0001782	B cell homeostasis	9/1158	34/18614	0.00017199	0.00212696	0.00160504	SH2B2/IL7R/TNFSF13B/LYN/PKN1/SASH3/MEF2C/TNFRSF13B/NCKAP1L	9
BP	GO:0034405	response to fluid shear stress	9/1158	34/18614	0.00017199	0.00212696	0.00160504	SMAD6/NOS3/MEF2C/KLF2/PDGFRB/MMP2/PTK2B/HAS2/TGFB3	9
BP	GO:0048841	regulation of axon extension involved in axon guidance	9/1158	34/18614	0.00017199	0.00212696	0.00160504	SEMA6B/SEMA3G/SEMA7A/SLIT1/SEMA5B/SEMA3A/CXCL12/SEMA5A/SEMA3B	9
BP	GO:1902624	positive regulation of neutrophil migration	9/1158	34/18614	0.00017199	0.00212696	0.00160504	RAC2/LBP/CXCL8/CCL21/C5AR1/IL1R1/NCKAP1L/C3AR1/ADAM8	9
BP	GO:0003376	sphingosine-1-phosphate receptor signaling pathway	6/1158	15/18614	0.000175882	0.0021589	0.00162913	S1PR1/S1PR4/PIK3CG/S1PR2/S1PR3/SPHK1	6
BP	GO:0060099	regulation of phagocytosis, engulfment	6/1158	15/18614	0.000175882	0.0021589	0.00162913	CD300A/C3/RAB31/PLCG2/STAP1/NCKAP1L	6
BP	GO:1905153	regulation of membrane invagination	6/1158	15/18614	0.000175882	0.0021589	0.00162913	CD300A/C3/RAB31/PLCG2/STAP1/NCKAP1L	6
BP	GO:0031666	positive regulation of lipopolysaccharide-mediated signaling pathway	5/1158	10/18614	0.000178841	0.0021589	0.00162913	CD180/LY96/BMP6/CD14/SCIMP	5
BP	GO:0048251	elastic fiber assembly	5/1158	10/18614	0.000178841	0.0021589	0.00162913	MFAP4/EMILIN1/TNXB/FBLN5/COL3A1	5
BP	GO:0061299	retina vasculature morphogenesis in camera-type eye	5/1158	10/18614	0.000178841	0.0021589	0.00162913	RHOJ/ARHGEF15/FZD4/COL4A1/CLIC4	5
BP	GO:0070339	response to bacterial lipopeptide	5/1158	10/18614	0.000178841	0.0021589	0.00162913	TLR2/TLR1/TLR10/CD14/TLR6	5
BP	GO:0071220	cellular response to bacterial lipoprotein	5/1158	10/18614	0.000178841	0.0021589	0.00162913	TLR2/TLR1/TLR10/CD14/TLR6	5
BP	GO:0071221	cellular response to bacterial lipopeptide	5/1158	10/18614	0.000178841	0.0021589	0.00162913	TLR2/TLR1/TLR10/CD14/TLR6	5
BP	GO:2000425	regulation of apoptotic cell clearance	5/1158	10/18614	0.000178841	0.0021589	0.00162913	TGM2/C4A/C4B/C3/C2	5
BP	GO:0033002	muscle cell proliferation	31/1158	249/18614	0.000179333	0.00215968	0.00162973	NPR1/S1PR1/TBX2/TLR4/TRIB1/NOS3/S1PR2/TPM1/CALCRL/P2RY6/SIX1/HGF/MEF2C/WNT2/PTAFR/CYBA/ADAMTS1/ANGPT1/PDGFRB/DDR2/MMP2/HMOX1/AIF1/THBS1/SOD2/PDGFD/MMP9/TNF/ERN1/TGFB3/MEGF10	31
BP	GO:0032613	interleukin-10 production	13/1158	66/18614	0.000181839	0.00217949	0.00164467	CD34/TLR4/JAK3/TLR9/TLR2/HGF/LILRA5/SASH3/IRF4/TYROBP/TIGIT/PLCG2/BTK	13
BP	GO:0032653	regulation of interleukin-10 production	13/1158	66/18614	0.000181839	0.00217949	0.00164467	CD34/TLR4/JAK3/TLR9/TLR2/HGF/LILRA5/SASH3/IRF4/TYROBP/TIGIT/PLCG2/BTK	13
BP	GO:0046777	protein autophosphorylation	29/1158	227/18614	0.000183302	0.00219183	0.00165399	TEK/KDR/FLT1/PIM2/THY1/ENG/RASSF2/IRAK3/GREM1/STK17B/LYN/STK10/VEGFC/PTPRC/FYN/NEK6/PDGFRA/PDGFRB/DDR2/MAP4K1/HCK/DAPK1/PDGFD/BTK/INSR/PTK2B/FGFR1/ERN1/ZAP70	29
BP	GO:0050886	endocrine process	16/1158	93/18614	0.000184168	0.00219698	0.00165787	NOS3/FZD4/RPS6KA2/IL1B/TBX3/ECE1/RAB8B/CYBA/BMP6/ENPEP/F2R/DAB2/C1QTNF1/AQP1/INHBA/CTSZ	16
BP	GO:0038061	NIK/NF-kappaB signaling	21/1158	142/18614	0.000187014	0.00222569	0.00167954	TLR4/TLR9/TLR2/ADGRG3/RASSF2/PTP4A3/GREM1/IL1B/CD27/SPI1/TLR7/BIRC3/CD14/PTPN22/NLRP3/TLR6/TMSB4X/SPHK1/LITAF/NLRC3/TNF	21
BP	GO:0002888	positive regulation of myeloid leukocyte mediated immunity	7/1158	21/18614	0.000190056	0.00224604	0.0016949	PTAFR/SPI1/TYROBP/C3/TICAM2/STAP1/BTK	7
BP	GO:0007252	I-kappaB phosphorylation	7/1158	21/18614	0.000190056	0.00224604	0.0016949	TLR4/TLR9/TLR2/TLR7/PLCG2/PRDX4/TNF	7
BP	GO:0030728	ovulation	7/1158	21/18614	0.000190056	0.00224604	0.0016949	TNFAIP6/NOS3/RGS2/ADAMTS1/MMP2/INHBA/PLAT	7
BP	GO:0031334	positive regulation of protein-containing complex assembly	26/1158	195/18614	0.00019544	0.00230428	0.00173885	CDC42EP2/CDH5/TLR4/CSF3/TCL1A/FERMT2/SKAP1/CXCL13/CCL21/GBP5/PLEK/PTPN22/TRABD2A/LCP1/MMP1/HCK/MMP3/TLR6/PLCG2/NCKAP1L/SLAIN1/BTK/BMF/PTK2B/MAP1B/TNF	26
BP	GO:0032733	positive regulation of interleukin-10 production	10/1158	42/18614	0.000197022	0.00231216	0.00174479	CD34/TLR4/TLR9/TLR2/HGF/LILRA5/SASH3/IRF4/TIGIT/PLCG2	10
BP	GO:0043551	regulation of phosphatidylinositol 3-kinase activity	10/1158	42/18614	0.000197022	0.00231216	0.00174479	TEK/FLT1/LYN/PIK3R3/CCL21/AGAP2/PDGFRA/PDGFRB/CD19/PTK2B	10
BP	GO:0002269	leukocyte activation involved in inflammatory response	11/1158	50/18614	0.000203272	0.00237997	0.00179596	TLR9/TLR2/C5AR1/TYROBP/SYT11/PTPRC/AIF1/SPHK1/STAP1/TNF/CST7	11
BP	GO:0010977	negative regulation of neuron projection development	21/1158	143/18614	0.000206612	0.0024135	0.00182126	SEMA6B/SEMA3G/PMP22/THY1/SEMA7A/SLIT1/SEMA5B/PTPRG/ITM2C/SEMA3A/TRIM46/TNR/NTN1/ARHGAP4/SEMA5A/DENND5A/LPAR1/DAB2/DCC/CD38/SEMA3B	21
BP	GO:0007179	transforming growth factor beta receptor signaling pathway	28/1158	218/18614	0.000214599	0.00250101	0.0018873	CLDN5/SMAD6/SLC2A10/ACVRL1/CDH5/ENG/FERMT2/LRRC32/ZEB2/SPI1/FBN1/PMEPA1/LRG1/EMILIN1/ARRB2/FMOD/DAB2/THBS1/TNXB/LPXN/NRROS/SKIL/ZYX/HTRA3/VASN/TGFB1I1/COL3A1/TGFB3	28
BP	GO:0010758	regulation of macrophage chemotaxis	8/1158	28/18614	0.000221932	0.00257462	0.00194284	SLAMF1/RARRES2/C5AR1/CMKLR1/THBS1/STAP1/C3AR1/PTK2B	8
BP	GO:0048843	negative regulation of axon extension involved in axon guidance	8/1158	28/18614	0.000221932	0.00257462	0.00194284	SEMA6B/SEMA3G/SEMA7A/SLIT1/SEMA5B/SEMA3A/SEMA5A/SEMA3B	8
BP	GO:0090287	regulation of cellular response to growth factor stimulus	39/1158	345/18614	0.000226309	0.00261938	0.00197662	TMEM204/SMAD6/TNFAIP6/SLC2A10/ACVRL1/KDR/CDH5/SHISA2/SPRY4/FZD4/ENG/SFRP2/SFRP4/TMEM108/PTP4A3/GREM1/IL1B/ZEB2/FSTL1/CXCL13/VEGFC/ADGRA2/FBN1/PMEPA1/LRG1/EMILIN1/ITGA5/DAB2/PRKCB/SMOC2/THBS1/TNXB/NRROS/SKIL/HTRA3/FGFR1/VASN/TGFB1I1/TGFB3	39
BP	GO:0001822	kidney development	36/1158	310/18614	0.000230446	0.00266118	0.00200817	SALL1/SOX17/SMAD6/TEK/CD34/PODXL/DCHS1/ACTA2/NID1/HYAL2/SIX1/TNS2/PLXND1/GREM1/PECAM1/CTSH/MEF2C/KCNJ8/GPR4/SIX4/ADAMTS1/ANGPT1/FBN1/BMP6/PDGFRA/PDGFRB/ENPEP/WFS1/SERPINF1/PRDM1/AQP1/BICC1/PDGFD/MME/MMP9/HAS2	36
BP	GO:0033674	positive regulation of kinase activity	46/1158	430/18614	0.000235181	0.00270967	0.00204476	TIE1/TEK/KDR/TLR4/CASS4/FLT1/PIK3CG/TLR9/TCL1A/FZD4/TNFSF11/RASSF2/FERMT2/NEDD9/GREM1/LILRA5/IL1B/LYN/SLC11A1/MEF2C/CD300A/NCF1/TDGF1/CCL21/VEGFC/AGAP2/ANGPT1/PTPRC/PDGFRA/PDGFRB/DDR2/CCDC88A/THBS1/MERTK/TLR6/LCP2/CD19/PDGFD/INSR/PTK2B/ADAM8/FGFR1/S100A12/TNF/CD4/ERN1	46
BP	GO:0060562	epithelial tube morphogenesis	38/1158	334/18614	0.00023788	0.00273454	0.00206353	SALL1/SOX17/TIE1/TBX2/SOX18/ACVRL1/KDR/PODXL/DCHS1/DLC1/RYR2/NOTCH4/FOXF1/ENG/SIX1/SFRP2/COL4A1/APLNR/STARD13/TEAD2/PLXND1/GREM1/TBX3/CTSH/MEF2C/WNT2/NTN1/SIX4/TWIST1/DLL4/ITGAX/CXCR4/CTHRC1/MICAL2/CTSZ/TNF/NFATC4/CLIC4	38
BP	GO:0032956	regulation of actin cytoskeleton organization	39/1158	346/18614	0.000240162	0.00275451	0.00207859	S1PR1/TEK/CDC42EP2/SSH2/ESAM/SHANK3/DLC1/ARHGEF15/CSF3/WAS/TPM1/GMFG/GPM6B/FERMT2/NEDD9/TRPM2/RAPGEF3/CXCL12/SYNPO/PLEKHG2/CCL21/SEMA5A/PDGFRA/PDGFRB/PLEK/HCLS1/LPAR1/CORO1A/CCDC88A/HCK/DAAM2/PHLDB2/ARHGDIB/COTL1/TMSB4X/STAP1/NCKAP1L/PTK2B/TGFB3	39
BP	GO:0034142	toll-like receptor 4 signaling pathway	10/1158	43/18614	0.000242563	0.00276949	0.0020899	TLR4/TNIP3/LBP/LYN/LY96/CD14/SCIMP/PTPN22/TICAM2/PIK3AP1	10
BP	GO:0071604	transforming growth factor beta production	10/1158	43/18614	0.000242563	0.00276949	0.0020899	CD34/CD200/LRRC32/TYROBP/LUM/THBS1/TNXB/NRROS/COL3A1/FN1	10
BP	GO:0061082	myeloid leukocyte cytokine production	11/1158	51/18614	0.000244776	0.00278846	0.00210421	TLR4/SEMA7A/IRAK3/TLR7/TWIST1/UBE2J1/HMOX1/PLCG2/TICAM2/LITAF/TGFB3	11
BP	GO:0008217	regulation of blood pressure	25/1158	187/18614	0.000246632	0.00280329	0.0021154	NPR1/TBXA2R/GJA5/RAMP2/ACVRL1/CD34/NOS3/ACTA2/TPM1/RPS6KA2/ECE1/ABCC9/PTAFR/P2RX1/VEGFC/CYBA/EMILIN1/ENPEP/F2R/NR2F2/HMOX1/SOD2/PRCP/CTSZ/TNF	25
BP	GO:0043270	positive regulation of monoatomic ion transport	29/1158	231/18614	0.000247745	0.00280558	0.00211713	SCN1B/TRPC6/RAMP3/TESC/SHANK3/JAK3/RYR2/THY1/P2RY6/APLNR/ABCB1/LILRA5/CRACR2A/CXCL12/PTAFR/P2RX1/TRPV2/CCR2/PDGFRB/CCR1/ARRB2/F2R/WFS1/CTSS/GLRX/PLCG2/CD19/TMSB4X/EHD3	29
BP	GO:0002704	negative regulation of leukocyte mediated immunity	13/1158	68/18614	0.000248497	0.00280558	0.00211713	SLAMF1/JAK3/IL7R/FOXF1/SERPINB9/CD300A/SPI1/CCR2/PTPRC/ARRB2/CR1/HMOX1/NCKAP1L	13
BP	GO:2000401	regulation of lymphocyte migration	13/1158	68/18614	0.000248497	0.00280558	0.00211713	CD200/NEDD9/STK10/CXCL13/CXCL12/CCL21/JAM2/CCR2/ITGA4/CORO1A/AIF1/PTK2B/ADAM8	13
BP	GO:0042326	negative regulation of phosphorylation	42/1158	383/18614	0.000255926	0.00288301	0.00217556	SLC8A3/SMAD6/PTPRB/TRIB3/TRIB1/SAMSN1/SH2B3/SPRY4/THY1/ENG/HYAL2/SFRP2/RASSF2/IRAK3/HGF/RGS2/GREM1/IL1B/LYN/PKN1/CD300A/PTPRJ/PIP4K2A/SH3BP5/ANGPT1/LAX1/PMEPA1/PTPRC/EMILIN1/ARRB2/DDR2/PTPN22/HEG1/NR2F2/PKIG/FABP4/SLC8A1/CBFA2T3/INHBA/STAP1/SOCS3/UCHL1	42
BP	GO:0051767	nitric-oxide synthase biosynthetic process	7/1158	22/18614	0.000263856	0.00295829	0.00223237	KDR/TLR4/JAK3/TLR9/TLR2/AKAP12/NAMPT	7
BP	GO:0051769	regulation of nitric-oxide synthase biosynthetic process	7/1158	22/18614	0.000263856	0.00295829	0.00223237	KDR/TLR4/JAK3/TLR9/TLR2/AKAP12/NAMPT	7
BP	GO:0001558	regulation of cell growth	45/1158	420/18614	0.000264363	0.00295829	0.00223237	NPR1/UNC13A/SOX17/SEMA6B/SEMA3G/ACVRL1/RNF157/OLFM1/DISC1/SEMA7A/WFDC1/HYAL2/SFRP2/SLIT1/SEMA5B/RGS2/GREM1/SLC44A4/SIPA1/SEMA3A/IGFBP7/EAF2/CXCL12/TRIM46/TNR/NTN1/PTPRJ/ARHGAP4/CYBA/TRPV2/SEMA5A/CPNE5/DAB2/FRZB/CXCR4/DCC/FBLN5/SPHK1/INHBA/IGFBP4/PTK2B/CD38/MAP1B/SEMA3B/FN1	45
BP	GO:0030852	regulation of granulocyte differentiation	6/1158	16/18614	0.000266636	0.00297059	0.00224165	ZBTB46/TESC/TRIB1/EVI2B/HCLS1/C1QC	6
BP	GO:0045579	positive regulation of B cell differentiation	6/1158	16/18614	0.000266636	0.00297059	0.00224165	CD27/SPI1/XBP1/IL2RG/NCKAP1L/BTK	6
BP	GO:0052548	regulation of endopeptidase activity	38/1158	336/18614	0.000268245	0.00298194	0.00225022	DLC1/SERPINI1/SFRP2/PLAUR/HGF/TIMP1/SERPINB9/LYN/A2M/CTSH/CD27/MEFV/SERPINA1/CASP10/CARD8/P2RX1/BIRC3/FYN/ARRB2/ATP2A3/CR1/F2R/NLRP3/SERPINF1/SPOCK2/TIMP2/THBS1/DAPK1/AQP1/SERPINA3/TIMP4/SERPINB6/SERPINE1/MMP9/DPEP1/TNF/SERPING1/CST7	38
BP	GO:0002064	epithelial cell development	27/1158	210/18614	0.000271377	0.00301014	0.0022715	CLDN5/SOX18/KDR/CDH5/PODXL/ROBO4/ACTA2/S1PR2/NOTCH4/PPP1R16B/IL1B/PECAM1/RAPGEF3/S1PR3/SIPA1/GPR4/BMP6/BHLHA15/FRZB/CXCR4/HEG1/PLOD3/PRDM1/ICAM1/RILPL2/TNF/CLIC4	27
BP	GO:0090218	positive regulation of lipid kinase activity	9/1158	36/18614	0.000275848	0.00305303	0.00230387	TEK/FLT1/LYN/CCL21/AGAP2/PDGFRA/PDGFRB/CD19/PTK2B	9
BP	GO:0010232	vascular transport	15/1158	87/18614	0.000282812	0.00311648	0.00235174	SLC2A10/SLCO1C1/SLC6A1/SLC2A3/ABCB1/SLC4A8/KCNJ8/ABCC9/ATP8A1/ATP2A3/SLC16A12/SLC1A5/SLC15A2/INSR/SLCO2B1	15
BP	GO:0150104	transport across blood-brain barrier	15/1158	87/18614	0.000282812	0.00311648	0.00235174	SLC2A10/SLCO1C1/SLC6A1/SLC2A3/ABCB1/SLC4A8/KCNJ8/ABCC9/ATP8A1/ATP2A3/SLC16A12/SLC1A5/SLC15A2/INSR/SLCO2B1	15
BP	GO:0090025	regulation of monocyte chemotaxis	8/1158	29/18614	0.000289892	0.00318755	0.00240537	FPR2/GREM1/LYN/CXCL12/CCR2/CCR1/AIF1/SERPINE1	8
BP	GO:0048754	branching morphogenesis of an epithelial tube	22/1158	157/18614	0.000292014	0.00319627	0.00241195	SALL1/TIE1/TBX2/KDR/DCHS1/NOTCH4/FOXF1/ENG/SIX1/SFRP2/COL4A1/PLXND1/GREM1/TBX3/CTSH/WNT2/SIX4/DLL4/CTSZ/TNF/NFATC4/CLIC4	22
BP	GO:0003197	endocardial cushion development	11/1158	52/18614	0.000293213	0.00319627	0.00241195	TBX2/ACVRL1/SNAI1/DCHS1/NOS3/FOXF1/ENG/APLNR/TBX3/TWIST1/TMEM100	11
BP	GO:0007157	heterophilic cell-cell adhesion via plasma membrane cell adhesion molecules	11/1158	52/18614	0.000293213	0.00319627	0.00241195	SELP/SELE/DCHS1/SELL/VCAM1/CD209/FAT4/ITGA5/ICAM1/SCARF2/PTPRD	11
BP	GO:0022602	ovulation cycle process	11/1158	52/18614	0.000293213	0.00319627	0.00241195	TNFAIP6/NOS3/FZD4/A2M/ADAMTS1/PDGFRA/ARRB2/MMP2/INHBA/PTPRN/TGFB3	11
BP	GO:1904407	positive regulation of nitric oxide metabolic process	10/1158	44/18614	0.000296599	0.0032193	0.00242933	TLR4/TMEM106A/IL1B/KLF2/AIF1/TLR6/SOD2/INSR/PTK2B/TNF	10
BP	GO:1905521	regulation of macrophage migration	10/1158	44/18614	0.000296599	0.0032193	0.00242933	SLAMF1/CD200/RARRES2/C5AR1/EMILIN1/CMKLR1/THBS1/STAP1/C3AR1/PTK2B	10
BP	GO:0022604	regulation of cell morphogenesis	30/1158	245/18614	0.000302134	0.00327236	0.00246937	UNC13A/CDC42EP2/KDR/RNF157/ITGA7/RHOJ/DLC1/FZD4/TPM1/SH3KBP1/FGD5/PLXND1/FERMT2/PLXNC1/FAM171A1/ENPP2/SYNE3/FYN/CPNE5/LPAR1/PLEKHO1/CXCR4/CORO1A/HCK/FMNL3/STRIP2/FMNL1/PTK2B/PTPRD/FN1	30
BP	GO:0001867	complement activation, lectin pathway	5/1158	11/18614	0.000311077	0.00334771	0.00252623	FCN3/MASP1/A2M/FCN1/SERPING1	5
BP	GO:0032493	response to bacterial lipoprotein	5/1158	11/18614	0.000311077	0.00334771	0.00252623	TLR2/TLR1/TLR10/CD14/TLR6	5
BP	GO:0033089	positive regulation of T cell differentiation in thymus	5/1158	11/18614	0.000311077	0.00334771	0.00252623	IL7R/IL2RG/TESPA1/VNN1/ADAM8	5
BP	GO:0045619	regulation of lymphocyte differentiation	27/1158	212/18614	0.000316531	0.00339917	0.00256507	JAK3/TLR9/IL7R/SASH3/CD27/IRF4/LILRB2/SPI1/NFAM1/XBP1/CCR2/PTPRC/IKZF3/RUNX3/CR1/NLRP3/IL2RA/PRDM1/IL2RG/TESPA1/FGL2/VNN1/INHBA/NCKAP1L/BTK/ADAM8/ZAP70	27
BP	GO:1901214	regulation of neuron death	37/1158	327/18614	0.000317974	0.00340745	0.00257131	CD34/KDR/TLR4/NES/CSF3/CD200/TNFRSF1B/ITGA1/SIX1/SNCG/PLXND1/TRPM2/MEF2C/SIX4/TYROBP/AGAP2/ANGPT1/KMO/FYN/ARRB2/DDR2/F2R/WFS1/SERPINF1/CORO1A/HMOX1/DCC/TLR6/SOD2/NDNF/CPEB4/PTK2B/ADAM8/CTSZ/TNF/NFATC4/TGFB3	37
BP	GO:0034113	heterotypic cell-cell adhesion	12/1158	61/18614	0.000323036	0.00345436	0.00260671	ITGA7/CD200/THY1/VCAM1/SKAP1/IL1B/LILRB2/PTPRC/ITGA5/ITGAX/ITGA4/TNF	12
BP	GO:0051960	regulation of nervous system development	48/1158	461/18614	0.000325512	0.0034735	0.00262116	SEMA6B/SEMA3G/SHANK3/TGM2/TLR2/TNFRSF1B/FZD4/DISC1/THY1/SEMA7A/SLIT1/SEMA5B/HGF/PLXND1/PLXNC1/IL1B/SHOX2/LYN/WNT2/SRPX2/SEMA3A/CXCL12/TRIM46/TNR/NTN1/JAM2/VEGFC/ARHGAP4/TRPV2/TG/SEMA5A/DLL4/ITGAX/SERPINF1/CXCR4/DAAM2/DCC/LRRN1/BHLHE41/SKIL/MAP1B/MME/SEMA3B/PTPRD/TNF/NFATC4/FN1/CST7	48
BP	GO:0052547	regulation of peptidase activity	45/1158	425/18614	0.000343151	0.00364633	0.00275158	TFPI/DLC1/SERPINI1/WFDC1/SFRP2/PLAUR/HGF/TIMP1/SERPINB9/LYN/A2M/CTSH/CD27/MEFV/SERPINA1/CASP10/CARD8/P2RX1/BIRC3/FYN/ARRB2/ATP2A3/CR1/F2R/CTSL/NLRP3/SERPINF1/SPOCK2/CTSS/RCN3/PI15/TIMP2/THBS1/DAPK1/COL6A3/AQP1/SERPINA3/TIMP4/SERPINB6/SERPINE1/MMP9/DPEP1/TNF/SERPING1/CST7	45
BP	GO:0010934	macrophage cytokine production	9/1158	37/18614	0.000344592	0.00364633	0.00275158	TLR4/SEMA7A/IRAK3/TLR7/TWIST1/UBE2J1/PLCG2/LITAF/TGFB3	9
BP	GO:0010935	regulation of macrophage cytokine production	9/1158	37/18614	0.000344592	0.00364633	0.00275158	TLR4/SEMA7A/IRAK3/TLR7/TWIST1/UBE2J1/PLCG2/LITAF/TGFB3	9
BP	GO:0035909	aorta morphogenesis	9/1158	37/18614	0.000344592	0.00364633	0.00275158	TBX2/ACVRL1/ENG/SIX1/ADAMTS9/PDGFRB/FKBP10/DLL4/COL3A1	9
BP	GO:0032609	type II interferon production	18/1158	118/18614	0.000356934	0.00376119	0.00283825	TLR4/SLAMF1/TLR9/SLAMF6/IL1B/TLR8/SASH3/SLC11A1/TLR7/CCR2/IL1R1/CD14/CR1/PTPN22/ARID5A/INHBA/IRF8/TNF	18
BP	GO:0032649	regulation of type II interferon production	18/1158	118/18614	0.000356934	0.00376119	0.00283825	TLR4/SLAMF1/TLR9/SLAMF6/IL1B/TLR8/SASH3/SLC11A1/TLR7/CCR2/IL1R1/CD14/CR1/PTPN22/ARID5A/INHBA/IRF8/TNF	18
BP	GO:0043171	peptide catabolic process	7/1158	23/18614	0.000359049	0.00377339	0.00284745	CTSH/ECE1/DPEP2/ENPEP/ANPEP/MME/DPEP1	7
BP	GO:0030574	collagen catabolic process	10/1158	45/18614	0.000360329	0.00377339	0.00284745	FAP/ADAMTS2/MMP25/MMP2/CTSL/CTSS/MMP1/MMP3/MMP9/MMP13	10
BP	GO:1902622	regulation of neutrophil migration	10/1158	45/18614	0.000360329	0.00377339	0.00284745	TNFAIP6/RAC2/LBP/CXCL8/CCL21/C5AR1/IL1R1/NCKAP1L/C3AR1/ADAM8	10
BP	GO:0071229	cellular response to acid chemical	15/1158	89/18614	0.000364981	0.0038142	0.00287825	SIX1/COL4A1/SIPA1/XBP1/CYBA/FYN/KLF2/PDGFRA/MMP2/PDGFD/COL5A2/CPEB4/COL3A1/TNF/COL1A1	15
BP	GO:1901888	regulation of cell junction assembly	27/1158	214/18614	0.0003682	0.00383991	0.00289765	CLDN5/TEK/ACVRL1/KDR/SNAI1/DLC1/ARHGEF15/TLR2/THY1/GPM6B/SIX1/SLIT1/APLNR/FERMT2/GREM1/IL1B/MEF2C/SRPX2/NTN1/SIX4/PTPRJ/THBS1/PHLDB2/LRRN1/PTK2B/PTPRD/TNF	27
BP	GO:0045936	negative regulation of phosphate metabolic process	46/1158	439/18614	0.000373648	0.00388871	0.00293448	SLC8A3/SMAD6/PTPRB/TRIB3/TRIB1/SAMSN1/SH2B3/SPRY4/THY1/ENG/PPP1R16B/HYAL2/SFRP2/RASSF2/IRAK3/HGF/RGS2/GREM1/IL1B/LYN/PKN1/CD300A/PTPRJ/PIP4K2A/SH3BP5/ANGPT1/LAX1/PMEPA1/PTPRC/EMILIN1/ARRB2/DDR2/PLEK/PTPN22/HEG1/NR2F2/PKIG/FABP4/SLC8A1/CBFA2T3/INHBA/STAP1/NCKAP1L/SOCS3/TNF/UCHL1	46
BP	GO:0022617	extracellular matrix disassembly	12/1158	62/18614	0.000378215	0.00392011	0.00295817	FAP/ADAMTS4/DDR2/MMP2/LCP1/CTSS/MMP1/MMP3/ADAM8/MMP9/LAMC1/MMP13	12
BP	GO:1904036	negative regulation of epithelial cell apoptotic process	12/1158	62/18614	0.000378215	0.00392011	0.00295817	TEK/RAMP2/KDR/CDH5/ANGPT1/SEMA5A/WFS1/HMOX1/SCG2/ICAM1/NDNF/SERPINE1	12
BP	GO:0034341	response to type II interferon	20/1158	139/18614	0.000380964	0.00392661	0.00296308	CDC42EP2/TLR4/TLR2/WAS/SLC11A1/IFITM2/UBD/MEFV/TDGF1/CCL21/GBP5/RAB20/HCK/AIF1/DAPK1/CCL18/IRF8/ZYX/GBP4/TNF	20
BP	GO:0030500	regulation of bone mineralization	14/1158	80/18614	0.000381172	0.00392661	0.00296308	S1PR1/MGP/SRGN/GPM6B/GREM1/MEF2C/TMEM119/TWIST1/BMP6/CCR1/DDR2/ALOX5/SLC8A1/PTK2B	14
BP	GO:0048844	artery morphogenesis	14/1158	80/18614	0.000381172	0.00392661	0.00296308	GJA5/TBX2/ACVRL1/ADGRF5/FOXF1/ENG/SIX1/ADAMTS9/PDGFRB/FKBP10/AKT3/DLL4/PRDM1/COL3A1	14
BP	GO:0002548	monocyte chemotaxis	13/1158	71/18614	0.000387105	0.00396581	0.00299266	FLT1/FPR2/TNFSF11/GREM1/LYN/CXCL12/CCL21/CCR2/CCR1/AIF1/CCL18/SERPINE1/S100A12	13
BP	GO:0002730	regulation of dendritic cell cytokine production	6/1158	17/18614	0.000390465	0.00396581	0.00299266	TLR4/JAK3/TLR9/SCIMP/PLCG2/TICAM2	6
BP	GO:0010763	positive regulation of fibroblast migration	6/1158	17/18614	0.000390465	0.00396581	0.00299266	ACTA2/DDR2/SLC8A1/THBS1/AKAP12/AQP1	6
BP	GO:0033631	cell-cell adhesion mediated by integrin	6/1158	17/18614	0.000390465	0.00396581	0.00299266	PODXL/SKAP1/CXCL13/ITGA5/ITGA4/FERMT3	6
BP	GO:0036005	response to macrophage colony-stimulating factor	6/1158	17/18614	0.000390465	0.00396581	0.00299266	TLR4/TLR2/ALPL/DOK1/STAP1/TNF	6
BP	GO:1901550	regulation of endothelial cell development	6/1158	17/18614	0.000390465	0.00396581	0.00299266	CLDN5/CDH5/S1PR2/IL1B/S1PR3/TNF	6
BP	GO:1903140	regulation of establishment of endothelial barrier	6/1158	17/18614	0.000390465	0.00396581	0.00299266	CLDN5/CDH5/S1PR2/IL1B/S1PR3/TNF	6
BP	GO:0010563	negative regulation of phosphorus metabolic process	46/1158	440/18614	0.000392848	0.00398202	0.00300489	SLC8A3/SMAD6/PTPRB/TRIB3/TRIB1/SAMSN1/SH2B3/SPRY4/THY1/ENG/PPP1R16B/HYAL2/SFRP2/RASSF2/IRAK3/HGF/RGS2/GREM1/IL1B/LYN/PKN1/CD300A/PTPRJ/PIP4K2A/SH3BP5/ANGPT1/LAX1/PMEPA1/PTPRC/EMILIN1/ARRB2/DDR2/PLEK/PTPN22/HEG1/NR2F2/PKIG/FABP4/SLC8A1/CBFA2T3/INHBA/STAP1/NCKAP1L/SOCS3/TNF/UCHL1	46
BP	GO:0048675	axon extension	18/1158	119/18614	0.000396573	0.00401173	0.00302731	SEMA6B/SEMA3G/OLFM1/DISC1/SEMA7A/SLIT1/SEMA5B/SEMA3A/CXCL12/TRIM46/TNR/NTN1/ARHGAP4/TRPV2/SEMA5A/MAP1B/SEMA3B/FN1	18
BP	GO:0050829	defense response to Gram-negative bacterium	15/1158	90/18614	0.00041323	0.0041602	0.00313935	SELP/TREM1/TLR4/TLR9/RNASE6/LBP/IGHM/SLC11A1/CXCL6/RARRES2/MPEG1/AQP1/SERPINE1/LYZ/CD4	15
BP	GO:0038093	Fc receptor signaling pathway	11/1158	54/18614	0.000414539	0.0041602	0.00313935	VAV1/LYN/CLEC4E/PTPRJ/PTPRC/FYN/HCK/FCGR3A/PLCG2/BTK/FCER1G	11
BP	GO:0043550	regulation of lipid kinase activity	11/1158	54/18614	0.000414539	0.0041602	0.00313935	TEK/FLT1/LYN/PIK3R3/CCL21/PIP4K2A/AGAP2/PDGFRA/PDGFRB/CD19/PTK2B	11
BP	GO:0098703	calcium ion import across plasma membrane	11/1158	54/18614	0.000414539	0.0041602	0.00313935	SLC8A3/RAMP3/TRPM2/SLC24A4/CACNA1C/P2RX1/SCN3A/TRPV2/FYN/SLC8A1/SCN8A	11
BP	GO:0051017	actin filament bundle assembly	22/1158	161/18614	0.000417278	0.00417939	0.00315383	S1PR1/SHANK3/DLC1/ARHGEF15/WAS/TPM1/FERMT2/NEDD9/RAPGEF3/FAM171A1/SYNPO/LIMD2/PLEK/LPAR1/LCP1/ARRB1/CCDC88A/AIF1/PHLDB2/ZYX/PTK2B/TGFB3	22
BP	GO:0048846	axon extension involved in axon guidance	9/1158	38/18614	0.000426876	0.00425866	0.00321365	SEMA6B/SEMA3G/SEMA7A/SLIT1/SEMA5B/SEMA3A/CXCL12/SEMA5A/SEMA3B	9
BP	GO:1902284	neuron projection extension involved in neuron projection guidance	9/1158	38/18614	0.000426876	0.00425866	0.00321365	SEMA6B/SEMA3G/SEMA7A/SLIT1/SEMA5B/SEMA3A/CXCL12/SEMA5A/SEMA3B	9
BP	GO:0007266	Rho protein signal transduction	19/1158	130/18614	0.000432171	0.00429514	0.00324117	STARD8/RHOJ/DLC1/WAS/ARHGAP29/STARD13/ARHGEF2/GPR4/NTN1/P2RY8/ARHGAP4/PDGFRB/LPAR1/F2R/HEG1/ARRB1/ARHGDIB/P2RY10/COL3A1	19
BP	GO:0022408	negative regulation of cell-cell adhesion	26/1158	205/18614	0.000432231	0.00429514	0.00324117	PODXL/JAK3/SH2B3/NOTCH4/PAG1/LRRC32/CD300A/CXCL12/TNR/LILRB2/SPI1/CCL21/LAX1/TNFAIP8L2/BMP6/RUNX3/CR1/PTPN22/TSPAN32/C1QTNF1/IL2RA/AKNA/TIGIT/FGL2/NCKAP1L/PLA2G2D	26
BP	GO:0016525	negative regulation of angiogenesis	21/1158	151/18614	0.000440114	0.00435811	0.00328869	CLDN5/NPR1/TIE1/TEK/ECSCR/COL4A2/GPR4/PTPRM/STAB1/PDE3B/ADAMTS1/CCR2/ADAMTS9/KLF2/EMILIN1/SERPINF1/ALOX5/THBS1/VASH1/SERPINE1/TNF	21
BP	GO:0032731	positive regulation of interleukin-1 beta production	12/1158	63/18614	0.000441153	0.00435811	0.00328869	TLR4/TMEM106A/LILRA5/TLR8/MEFV/CARD8/TYROBP/MNDA/GBP5/NLRP3/TLR6/TNF	12
BP	GO:0060393	regulation of pathway-restricted SMAD protein phosphorylation	12/1158	63/18614	0.000441153	0.00435811	0.00328869	SMAD6/ACVRL1/ENG/GREM1/RBPMS/PMEPA1/BMP6/EMILIN1/DAB2/TNXB/INHBA/TGFB3	12
BP	GO:0050767	regulation of neurogenesis	41/1158	381/18614	0.000444736	0.00438494	0.00330894	SEMA6B/SEMA3G/SHANK3/TGM2/TLR2/TNFRSF1B/FZD4/DISC1/THY1/SEMA7A/SLIT1/SEMA5B/PLXND1/PLXNC1/IL1B/SHOX2/LYN/WNT2/SEMA3A/CXCL12/TRIM46/TNR/NTN1/VEGFC/ARHGAP4/TRPV2/SEMA5A/DLL4/SERPINF1/CXCR4/DAAM2/DCC/BHLHE41/SKIL/MAP1B/MME/SEMA3B/PTPRD/TNF/NFATC4/FN1	41
BP	GO:0045055	regulated exocytosis	28/1158	228/18614	0.000450684	0.00443494	0.00334667	SNAP25/UNC13A/PIK3CG/RPH3A/FOXF1/SCAMP5/RAB27A/RAC2/LYN/SLC4A8/CD300A/PTAFR/SPI1/P2RX1/CCR2/SYT11/PLEK/MILR1/PRKCB/CORO1A/HMOX1/HCK/FCGR3A/RAB31/PTGDS/NCKAP1L/UNC13D/BTK	28
BP	GO:0070482	response to oxygen levels	37/1158	333/18614	0.000452111	0.00444034	0.00335075	SLC8A3/ACVRL1/CD34/RYR2/TLR2/VCAM1/LOXL2/CXCL12/STC2/VEGFC/CYBA/TWIST1/PDGFRB/DDR2/LPAR1/MMP2/UCP2/CXCR4/HMOX1/SLC8A1/THBS1/CYGB/SOD2/NDNF/SOD3/AQP1/PLOD2/CBFA2T3/PLAT/CPEB4/PTK2B/ADAM8/CD38/VASN/TNF/COL1A1/TGFB3	37
BP	GO:0031345	negative regulation of cell projection organization	25/1158	195/18614	0.000469446	0.00460166	0.00347248	SEMA6B/SEMA3G/PMP22/THY1/SEMA7A/SLIT1/SEMA5B/PTPRG/ITM2C/SEMA3A/TRIM46/TNR/NTN1/CCL21/ARHGAP4/FYN/SEMA5A/DENND5A/LPAR1/DAB2/DCC/STAP1/CD38/SEMA3B/NFATC4	25
BP	GO:0032612	interleukin-1 production	19/1158	131/18614	0.000476618	0.00463746	0.00349949	TLR4/TMEM106A/LILRA5/S1PR3/TLR8/MEFV/CARD8/IL16/TYROBP/MNDA/ARRB2/GBP5/F2R/SAA1/IGHD/NLRP3/TLR6/SPHK1/TNF	19
BP	GO:0032652	regulation of interleukin-1 production	19/1158	131/18614	0.000476618	0.00463746	0.00349949	TLR4/TMEM106A/LILRA5/S1PR3/TLR8/MEFV/CARD8/IL16/TYROBP/MNDA/ARRB2/GBP5/F2R/SAA1/IGHD/NLRP3/TLR6/SPHK1/TNF	19
BP	GO:0001958	endochondral ossification	8/1158	31/18614	0.000476765	0.00463746	0.00349949	ALPL/MEF2C/COL13A1/TMEM119/CSGALNACT1/BMP6/COL1A1/MMP13	8
BP	GO:0036075	replacement ossification	8/1158	31/18614	0.000476765	0.00463746	0.00349949	ALPL/MEF2C/COL13A1/TMEM119/CSGALNACT1/BMP6/COL1A1/MMP13	8
BP	GO:0034329	cell junction assembly	46/1158	444/18614	0.00047879	0.00464085	0.00350205	CLDN5/GJA5/GJC1/TEK/RAMP2/ACVRL1/PCDH17/KDR/SNAI1/CDH5/ESAM/GJA4/SHANK3/DLC1/ARHGEF15/TLR2/THY1/GPM6B/SIX1/SLIT1/CNTNAP1/APLNR/PLXND1/FERMT2/GREM1/IL1B/PECAM1/MEF2C/SRPX2/NTN1/SIX4/PTPRJ/THSD1/ITGA5/SPOCK2/CDH11/THBS1/PHLDB2/LRRN1/NRXN2/PTK2B/MAP1B/PTPRD/LAMC1/TNF/FN1	46
BP	GO:0051043	regulation of membrane protein ectodomain proteolysis	7/1158	24/18614	0.000479866	0.00464085	0.00350205	TNFRSF1B/TIMP1/IL1B/TIMP2/TIMP4/ADAM8/TNF	7
BP	GO:2001026	regulation of endothelial cell chemotaxis	7/1158	24/18614	0.000479866	0.00464085	0.00350205	KDR/CXCL13/SEMA5A/SMOC2/THBS1/TMSB4X/FGFR1	7
BP	GO:0034614	cellular response to reactive oxygen species	21/1158	152/18614	0.000481387	0.00464667	0.00350644	UCP1/TRPA1/NOS3/TPM1/HGF/TRPM2/NCF1/FYN/KLF2/PDGFRA/DDR2/MMP2/SOD2/SOD3/FBLN5/AQP1/PDGFD/SPHK1/BTK/MMP9/ERN1	21
BP	GO:0010518	positive regulation of phospholipase activity	11/1158	55/18614	0.000489455	0.00471554	0.00355842	SELE/S1PR4/FLT1/P2RY6/PTAFR/C5AR1/PDGFRA/PDGFRB/LPAR1/FGFR1/PLCB2	11
BP	GO:0051279	regulation of release of sequestered calcium ion into cytosol	14/1158	82/18614	0.000494912	0.00475906	0.00359126	RYR2/THY1/P2RY6/APLNR/LYN/CACNA1C/CYBA/TMEM38A/JSRP1/F2R/CORO1A/SLC8A1/CD19/PTK2B	14
BP	GO:0002887	negative regulation of myeloid leukocyte mediated immunity	5/1158	12/18614	0.000505996	0.00482892	0.00364398	FOXF1/CD300A/SPI1/CCR2/HMOX1	5
BP	GO:0034154	toll-like receptor 7 signaling pathway	5/1158	12/18614	0.000505996	0.00482892	0.00364398	TLR7/SCIMP/PTPN22/TREML4/PIK3AP1	5
BP	GO:1903238	positive regulation of leukocyte tethering or rolling	5/1158	12/18614	0.000505996	0.00482892	0.00364398	SELP/SELE/PTAFR/CHST2/ITGA4	5
BP	GO:2001214	positive regulation of vasculogenesis	5/1158	12/18614	0.000505996	0.00482892	0.00364398	RAMP2/CD34/KDR/RRAS/TMEM100	5
BP	GO:0045601	regulation of endothelial cell differentiation	10/1158	47/18614	0.000522241	0.00494662	0.00373279	CLDN5/ACVRL1/CDH5/S1PR2/NOTCH4/IL1B/S1PR3/BMP6/TMEM100/TNF	10
BP	GO:0050919	negative chemotaxis	10/1158	47/18614	0.000522241	0.00494662	0.00373279	SEMA6B/SEMA3G/SEMA7A/SLIT1/SEMA5B/SEMA3A/NTN1/SEMA5A/UNC5C/SEMA3B	10
BP	GO:0061383	trabecula morphogenesis	10/1158	47/18614	0.000522241	0.00494662	0.00373279	S1PR1/TEK/ENG/GREM1/ADAMTS1/MMP2/DLL4/HEG1/SLC40A1/COL1A1	10
BP	GO:1905314	semi-lunar valve development	10/1158	47/18614	0.000522241	0.00494662	0.00373279	GJA5/TIE1/SMAD6/SNAI1/NOS3/TNFRSF1B/TWIST1/EMILIN1/DLL4/CDH11	10
BP	GO:0030851	granulocyte differentiation	9/1158	39/18614	0.000524656	0.0049602	0.00374304	ZBTB46/TESC/TRIB1/CSF3/SPI1/EVI2B/HCLS1/CBFA2T3/C1QC	9
BP	GO:2000181	negative regulation of blood vessel morphogenesis	21/1158	153/18614	0.000525986	0.0049635	0.00374553	CLDN5/NPR1/TIE1/TEK/ECSCR/COL4A2/GPR4/PTPRM/STAB1/PDE3B/ADAMTS1/CCR2/ADAMTS9/KLF2/EMILIN1/SERPINF1/ALOX5/THBS1/VASH1/SERPINE1/TNF	21
BP	GO:0072676	lymphocyte migration	18/1158	122/18614	0.000539202	0.00507874	0.00383249	S1PR1/PIK3CG/CD200/NEDD9/STK10/CXCL13/CXCL12/CCL21/JAM2/CCR2/SAA1/ITGA4/CORO1A/AIF1/CCL18/PTK2B/ADAM8/ZAP70	18
BP	GO:0002532	production of molecular mediator involved in inflammatory response	16/1158	102/18614	0.000542361	0.005099	0.00384778	TLR4/LBP/LYN/MEFV/NCF1/GPSM3/P2RX1/ALOX5AP/GBP5/ALOX5/TLR6/TICAM2/BTK/SERPINE1/NLRC3/TNF	16
BP	GO:0001906	cell killing	25/1158	197/18614	0.000547247	0.00513539	0.00387524	TREM1/VAV1/SLAMF6/IL7R/RAB27A/SERPINB9/CTSH/CXCL6/SLAMF7/SPI1/TYROBP/PTPRC/ARRB2/CR1/IGHG1/C3/CORO1A/FCGR3A/ICAM1/STAP1/NCKAP1L/UNC13D/S100A12/LYZ/SH2D1A	25
BP	GO:1903169	regulation of calcium ion transmembrane transport	24/1158	186/18614	0.0005497	0.00514886	0.00388541	RAMP3/TSPAN13/PIK3CG/RYR2/TLR9/THY1/P2RY6/APLNR/LYN/CRACR2A/CACNA1C/P2RX1/CYBA/TMEM38A/REM1/FYN/JSRP1/F2R/CORO1A/SLC8A1/PLCG2/CD19/EHD3/PTK2B	24
BP	GO:0001946	lymphangiogenesis	6/1158	18/18614	0.000555023	0.00515102	0.00388704	TIE1/SOX18/ACVRL1/CLEC14A/VEGFC/VASH1	6
BP	GO:0002371	dendritic cell cytokine production	6/1158	18/18614	0.000555023	0.00515102	0.00388704	TLR4/JAK3/TLR9/SCIMP/PLCG2/TICAM2	6
BP	GO:0002827	positive regulation of T-helper 1 type immune response	6/1158	18/18614	0.000555023	0.00515102	0.00388704	SLAMF1/IL1B/SLC11A1/CCR2/IL1R1/ARID5A	6
BP	GO:0043116	negative regulation of vascular permeability	6/1158	18/18614	0.000555023	0.00515102	0.00388704	CLDN5/RAMP2/FERMT2/PTPRJ/ANGPT1/AKAP12	6
BP	GO:0090520	sphingolipid mediated signaling pathway	6/1158	18/18614	0.000555023	0.00515102	0.00388704	S1PR1/S1PR4/PIK3CG/S1PR2/S1PR3/SPHK1	6
BP	GO:0042692	muscle cell differentiation	43/1158	410/18614	0.000560881	0.0051953	0.00392045	SORBS2/TMEM204/TBX2/RAMP2/NID1/TPM1/FOXF1/ENG/SIX1/CNTNAP1/APLNR/RGS2/GREM1/SHOX2/TBX3/MEF2C/TMEM119/SIX4/JAM2/XBP1/PLPP7/LAMA2/DOCK2/PDGFRA/PDGFRB/ARRB2/MYL9/TMEM182/BHLHA15/PLEKHO1/CD53/IGF2/CTH/SLC8A1/SYNE1/SOD2/SGCD/ADAM12/BHLHE41/LAMC1/NFATC4/UCHL1/MEGF10	43
BP	GO:0035023	regulation of Rho protein signal transduction	14/1158	83/18614	0.000561848	0.0051953	0.00392045	STARD8/DLC1/STARD13/ARHGEF2/GPR4/P2RY8/PDGFRB/LPAR1/F2R/HEG1/ARRB1/ARHGDIB/P2RY10/COL3A1	14
BP	GO:1901343	negative regulation of vasculature development	21/1158	154/18614	0.000574132	0.0052992	0.00399885	CLDN5/NPR1/TIE1/TEK/ECSCR/COL4A2/GPR4/PTPRM/STAB1/PDE3B/ADAMTS1/CCR2/ADAMTS9/KLF2/EMILIN1/SERPINF1/ALOX5/THBS1/VASH1/SERPINE1/TNF	21
BP	GO:0140962	multicellular organismal-level chemical homeostasis	11/1158	56/18614	0.000575359	0.00530085	0.0040001	KDR/ADGRF5/HYAL2/CTSH/SLC11A1/BMP6/WFS1/RCN3/AQP1/SLC40A1/HAS2	11
BP	GO:0061572	actin filament bundle organization	22/1158	165/18614	0.000587146	0.00539961	0.00407463	S1PR1/SHANK3/DLC1/ARHGEF15/WAS/TPM1/FERMT2/NEDD9/RAPGEF3/FAM171A1/SYNPO/LIMD2/PLEK/LPAR1/LCP1/ARRB1/CCDC88A/AIF1/PHLDB2/ZYX/PTK2B/TGFB3	22
BP	GO:0071901	negative regulation of protein serine/threonine kinase activity	18/1158	123/18614	0.000595671	0.00546806	0.00412628	SLC8A3/SH2B3/SPRY4/HYAL2/SFRP2/IRAK3/RGS2/IL1B/LYN/CD300A/PTPRJ/LAX1/PTPN22/HEG1/NR2F2/PKIG/SLC8A1/UCHL1	18
BP	GO:0002313	mature B cell differentiation involved in immune response	8/1158	32/18614	0.000601372	0.0055104	0.00415823	POU2AF1/SPI1/XBP1/CR1/PLCG2/IRF8/LGALS1/PTK2B	8
BP	GO:0036230	granulocyte activation	10/1158	48/18614	0.000623394	0.00569156	0.00429494	CXCL6/CD300A/PTAFR/SPI1/CXCL8/TYROBP/CCR2/PREX1/FCER1G/TNF	10
BP	GO:0043300	regulation of leukocyte degranulation	10/1158	48/18614	0.000623394	0.00569156	0.00429494	FOXF1/RAC2/LYN/CD300A/PTAFR/SPI1/CCR2/HMOX1/NCKAP1L/UNC13D	10
BP	GO:0050927	positive regulation of positive chemotaxis	7/1158	25/18614	0.000630982	0.00574012	0.00433158	S1PR1/KDR/CXCL12/CXCL8/IL16/VEGFC/SCG2	7
BP	GO:0090023	positive regulation of neutrophil chemotaxis	7/1158	25/18614	0.000630982	0.00574012	0.00433158	RAC2/LBP/CXCL8/CCL21/C5AR1/NCKAP1L/C3AR1	7
BP	GO:0061515	myeloid cell development	14/1158	84/18614	0.000636315	0.00577825	0.00436035	SH2B3/TLR2/ADGRF5/TNFSF11/FLI1/TYROBP/PIP4K2A/FBN1/KLF2/EVI2B/THPO/NRROS/TSPAN2/NCKAP1L	14
BP	GO:0051651	maintenance of location in cell	28/1158	233/18614	0.00063829	0.00578579	0.00436605	TRPA1/RYR2/SRGN/THY1/P2RY6/APLNR/TRPM2/RASA3/LYN/CACNA1C/ANXA6/CCL21/CYBA/TMEM38A/PTPRC/JSRP1/F2R/CORO1A/CCDC88A/SLC8A1/SYNE1/VPS13C/PLCG2/CD19/TMSB4X/PTK2B/CD4/PLCB2	28
BP	GO:0010762	regulation of fibroblast migration	9/1158	40/18614	0.000640059	0.00579145	0.00437031	ACTA2/HYAL2/ARHGAP4/DDR2/SLC8A1/THBS1/CYGB/AKAP12/AQP1	9
BP	GO:0110053	regulation of actin filament organization	31/1158	268/18614	0.000649276	0.00586436	0.00442533	S1PR1/CDC42EP2/SSH2/ESAM/SHANK3/DLC1/ARHGEF15/CSF3/WAS/TPM1/GMFG/FERMT2/RAPGEF3/CXCL12/SYNPO/PLEKHG2/CCL21/SEMA5A/PLEK/HCLS1/LPAR1/CORO1A/CCDC88A/HCK/DAAM2/PHLDB2/COTL1/TMSB4X/NCKAP1L/PTK2B/TGFB3	31
BP	GO:0002448	mast cell mediated immunity	11/1158	57/18614	0.000673474	0.00607207	0.00458208	PIK3CG/FOXF1/SERPINB9/RAC2/LYN/CD300A/MILR1/HMOX1/PTGDS/UNC13D/BTK	11
BP	GO:0010517	regulation of phospholipase activity	12/1158	66/18614	0.00068528	0.00616752	0.0046541	SELE/S1PR4/FLT1/P2RY6/RGS2/PTAFR/C5AR1/PDGFRA/PDGFRB/LPAR1/FGFR1/PLCB2	12
BP	GO:0001933	negative regulation of protein phosphorylation	37/1158	341/18614	0.000708138	0.00635224	0.0047935	SLC8A3/SMAD6/PTPRB/TRIB3/TRIB1/SAMSN1/SH2B3/SPRY4/THY1/ENG/HYAL2/SFRP2/RASSF2/IRAK3/HGF/RGS2/GREM1/IL1B/LYN/PKN1/CD300A/PTPRJ/SH3BP5/ANGPT1/LAX1/PMEPA1/PTPRC/EMILIN1/ARRB2/PTPN22/HEG1/NR2F2/PKIG/FABP4/SLC8A1/SOCS3/UCHL1	37
BP	GO:0001666	response to hypoxia	33/1158	293/18614	0.000708316	0.00635224	0.0047935	SLC8A3/ACVRL1/CD34/RYR2/TLR2/VCAM1/LOXL2/CXCL12/STC2/VEGFC/CYBA/TWIST1/DDR2/MMP2/UCP2/CXCR4/HMOX1/SLC8A1/THBS1/CYGB/SOD2/NDNF/SOD3/AQP1/PLOD2/CBFA2T3/PLAT/PTK2B/ADAM8/CD38/VASN/TNF/TGFB3	33
BP	GO:0045860	positive regulation of protein kinase activity	39/1158	366/18614	0.00073258	0.00655821	0.00494892	TLR4/CASS4/FLT1/PIK3CG/TLR9/TCL1A/FZD4/TNFSF11/RASSF2/FERMT2/NEDD9/GREM1/LILRA5/IL1B/SLC11A1/MEF2C/CD300A/NCF1/TDGF1/CCL21/VEGFC/AGAP2/ANGPT1/PTPRC/PDGFRB/DDR2/CCDC88A/THBS1/TLR6/LCP2/PDGFD/INSR/PTK2B/ADAM8/FGFR1/S100A12/TNF/CD4/ERN1	39
BP	GO:0006911	phagocytosis, engulfment	10/1158	49/18614	0.000740191	0.00661464	0.00499151	CD300A/BIN2/C3/AIF1/RAB31/THBS1/PLCG2/STAP1/NCKAP1L/MEGF10	10
BP	GO:1901889	negative regulation of cell junction assembly	8/1158	33/18614	0.000750998	0.00669938	0.00505545	ACVRL1/DLC1/TLR2/SLIT1/IL1B/THBS1/PHLDB2/TNF	8
BP	GO:0048863	stem cell differentiation	29/1158	247/18614	0.000752354	0.00669966	0.00505566	SOX17/SEMA6B/TBX2/SOX18/SEMA3G/SH2B3/ZNF281/SEMA7A/SIX1/SFRP2/TEAD2/SEMA5B/GREM1/TBX3/A2M/MEF2C/MEOX1/SEMA3A/SHC4/ANXA6/TWIST1/LBH/OSM/PTPRC/SEMA5A/PDGFRA/FRZB/SEMA3B/FN1	29
BP	GO:0036293	response to decreased oxygen levels	34/1158	306/18614	0.000754596	0.00670781	0.00506182	SLC8A3/ACVRL1/CD34/RYR2/TLR2/VCAM1/LOXL2/CXCL12/STC2/VEGFC/CYBA/TWIST1/DDR2/MMP2/UCP2/CXCR4/HMOX1/SLC8A1/THBS1/CYGB/SOD2/NDNF/SOD3/AQP1/PLOD2/CBFA2T3/PLAT/CPEB4/PTK2B/ADAM8/CD38/VASN/TNF/TGFB3	34
BP	GO:0002755	MyD88-dependent toll-like receptor signaling pathway	6/1158	19/18614	0.000768757	0.00680976	0.00513874	TLR4/TLR9/IRAK3/CD300A/TLR6/BTK	6
BP	GO:0010759	positive regulation of macrophage chemotaxis	6/1158	19/18614	0.000768757	0.00680976	0.00513874	SLAMF1/RARRES2/C5AR1/CMKLR1/THBS1/C3AR1	6
BP	GO:0001503	ossification	44/1158	429/18614	0.00077465	0.00683973	0.00516136	S1PR1/SMAD6/TNFAIP6/SNAI1/DCHS1/TWIST2/MGP/SRGN/ALPL/TNFSF11/SEMA7A/GPM6B/SFRP2/RASSF2/HGF/FERMT2/GREM1/SHOX2/VCAN/MEF2C/COL13A1/TMEM119/VEGFC/CSGALNACT1/TWIST1/SMOC1/BMP6/CCR1/ADAMTS7/DDR2/MMP2/ALOX5/IGF2/CTHRC1/CDH11/SLC8A1/RRBP1/SNX10/COL5A2/PTK2B/TCIRG1/TNF/COL1A1/MMP13	44
BP	GO:0032965	regulation of collagen biosynthetic process	9/1158	41/18614	0.00077539	0.00683973	0.00516136	ENG/EMILIN1/PDGFRB/ARRB2/DDR2/F2R/CYGB/INHBA/TGFB3	9
BP	GO:0060100	positive regulation of phagocytosis, engulfment	5/1158	13/18614	0.000780253	0.00683973	0.00516136	C3/RAB31/PLCG2/STAP1/NCKAP1L	5
BP	GO:0070424	regulation of nucleotide-binding oligomerization domain containing signaling pathway	5/1158	13/18614	0.000780253	0.00683973	0.00516136	TLR4/BIRC3/PTPN22/SLC15A3/SLC15A2	5
BP	GO:0072537	fibroblast activation	5/1158	13/18614	0.000780253	0.00683973	0.00516136	ACTA2/PDGFRB/DDR2/CYGB/AKAP12	5
BP	GO:1905155	positive regulation of membrane invagination	5/1158	13/18614	0.000780253	0.00683973	0.00516136	C3/RAB31/PLCG2/STAP1/NCKAP1L	5
BP	GO:0060389	pathway-restricted SMAD protein phosphorylation	12/1158	67/18614	0.000788335	0.00689861	0.00520579	SMAD6/ACVRL1/ENG/GREM1/RBPMS/PMEPA1/BMP6/EMILIN1/DAB2/TNXB/INHBA/TGFB3	12
BP	GO:0006022	aminoglycan metabolic process	18/1158	126/18614	0.000796631	0.00695917	0.0052515	TNFAIP6/LYVE1/HYAL2/ST3GAL2/EGFLAM/IL1B/CSGALNACT1/ANGPT1/CHST2/CHST15/PDGFRB/CHPF/CHI3L2/SPOCK2/HS3ST1/NDNF/DSEL/HAS2	18
BP	GO:0050777	negative regulation of immune response	24/1158	191/18614	0.000805935	0.00702006	0.00529744	SLAMF1/SAMSN1/JAK3/IL7R/FOXF1/IRAK3/SERPINB9/LYN/A2M/CD300A/SPI1/CCR2/PTPRC/FYN/ARRB2/CR1/HMOX1/HCK/FGL2/NCKAP1L/NLRC3/COL3A1/SAMHD1/SERPING1	24
BP	GO:0007411	axon guidance	27/1158	225/18614	0.000807797	0.00702006	0.00529744	SEMA6B/SEMA3G/NOVA2/SCN1B/ROBO4/SEMA7A/SLIT1/SEMA5B/PLXND1/PLXNC1/SEMA3A/PTPRM/ECE1/CHN1/CXCL12/TNR/NTN1/FYN/SEMA5A/UNC5C/ARHGEF40/DCC/KLF7/UNC5A/SEMA3B/KIAA1755/EMB	27
BP	GO:0097485	neuron projection guidance	27/1158	225/18614	0.000807797	0.00702006	0.00529744	SEMA6B/SEMA3G/NOVA2/SCN1B/ROBO4/SEMA7A/SLIT1/SEMA5B/PLXND1/PLXNC1/SEMA3A/PTPRM/ECE1/CHN1/CXCL12/TNR/NTN1/FYN/SEMA5A/UNC5C/ARHGEF40/DCC/KLF7/UNC5A/SEMA3B/KIAA1755/EMB	27
BP	GO:0008625	extrinsic apoptotic signaling pathway via death domain receptors	14/1158	86/18614	0.000810541	0.00702006	0.00529744	TNFRSF10C/NOS3/SFRP2/HGF/ARHGEF2/CASP10/SPI1/HMOX1/THBS1/DAPK1/ICAM1/SKIL/SERPINE1/TNF	14
BP	GO:0048041	focal adhesion assembly	14/1158	86/18614	0.000810541	0.00702006	0.00529744	TEK/ACVRL1/KDR/DLC1/THY1/GPM6B/FERMT2/GREM1/PTPRJ/THSD1/CDH11/THBS1/PHLDB2/PTK2B	14
BP	GO:0050857	positive regulation of antigen receptor-mediated signaling pathway	7/1158	26/18614	0.000817506	0.00705622	0.00532473	NFAM1/PTPRC/CMTM3/PRKCB/TRAT1/TESPA1/STAP1	7
BP	GO:0050926	regulation of positive chemotaxis	7/1158	26/18614	0.000817506	0.00705622	0.00532473	S1PR1/KDR/CXCL12/CXCL8/IL16/VEGFC/SCG2	7
BP	GO:1903510	mucopolysaccharide metabolic process	15/1158	96/18614	0.000833047	0.00717812	0.00541671	TNFAIP6/LYVE1/HYAL2/ST3GAL2/EGFLAM/IL1B/CSGALNACT1/ANGPT1/CHST2/CHST15/CHPF/SPOCK2/NDNF/DSEL/HAS2	15
BP	GO:0002705	positive regulation of leukocyte mediated immunity	20/1158	148/18614	0.000861744	0.00741276	0.00559378	SLAMF1/VAV1/SLAMF6/IL1B/SASH3/PTAFR/SPI1/TYROBP/IL1R1/PTPRC/SCIMP/NLRP3/TNFSF13/C3/ARID5A/PLCG2/TICAM2/STAP1/BTK/TNF	20
BP	GO:0008154	actin polymerization or depolymerization	24/1158	192/18614	0.000868082	0.00745459	0.00562535	CDC42EP2/SSH2/ESAM/CSF3/WAS/WIPF1/CXCL12/PLEKHG2/CCL21/PREX1/SEMA5A/PLEK/HCLS1/CORO1A/HCK/AIF1/DAAM2/COTL1/TMSB4X/PSTPIP1/MICAL2/MSRB1/NCKAP1L/PTK2B	24
BP	GO:0001704	formation of primary germ layer	18/1158	127/18614	0.000875395	0.00750465	0.00566312	SOX17/SNAI1/ITGA7/FOXF1/SFRP2/COL4A2/TXNRD1/DUSP4/ITGA5/MMP2/MIXL1/ITGA4/COL12A1/COL5A2/INHBA/MMP9/DUSP5/FN1	18
BP	GO:0048771	tissue remodeling	23/1158	181/18614	0.000878286	0.00750813	0.00566574	TIE1/S1PR1/ACVRL1/TNFRSF11B/NOS3/RSPO3/TNFSF11/RASSF2/TIMP1/GREM1/MEF2C/TMEM119/CCR2/DDR2/MMP2/F2R/DLL4/CTHRC1/SNX10/PTK2B/ADAM8/CD38/TCIRG1	23
BP	GO:0051346	negative regulation of hydrolase activity	37/1158	345/18614	0.000878768	0.00750813	0.00566574	TFPI/NOS3/SERPINI1/WFDC1/SFRP2/PLAUR/HGF/TIMP1/RGS2/SERPINB9/A2M/CD27/SERPINA1/CARD8/BIRC3/ARRB2/CR1/SLC39A14/GMIP/SERPINF1/SPOCK2/PI15/FICD/TIMP2/THBS1/COL6A3/AQP1/SERPINA3/NCKAP1L/TIMP4/SERPINB6/SERPINE1/MMP9/DPEP1/TNF/SERPING1/CST7	37
BP	GO:0007265	Ras protein signal transduction	36/1158	333/18614	0.000886954	0.00756528	0.00570888	SH2B2/STARD8/RHOJ/DLC1/PIK3CG/RASGRF2/WAS/SPRY4/RASGRP3/ARHGAP29/STARD13/SYDE1/RAPGEF3/RASA3/CYTH4/ARHGEF2/GPR4/NTN1/P2RY8/ARHGAP4/RAB30/RAB39B/DOK3/RASAL3/PDGFRB/DENND3/LPAR1/F2R/DOK2/DOK1/HEG1/ARRB1/AIF1/ARHGDIB/P2RY10/COL3A1	36
BP	GO:0030203	glycosaminoglycan metabolic process	17/1158	117/18614	0.000906924	0.00770962	0.00581779	TNFAIP6/LYVE1/HYAL2/ST3GAL2/EGFLAM/IL1B/CSGALNACT1/ANGPT1/CHST2/CHST15/PDGFRB/CHPF/SPOCK2/HS3ST1/NDNF/DSEL/HAS2	17
BP	GO:0071887	leukocyte apoptotic process	17/1158	117/18614	0.000906924	0.00770962	0.00581779	JAK3/IL7R/ST6GAL1/LYN/PKN1/CD27/MEF2C/CXCL12/CCL21/HSH2D/HCLS1/CTSL/IL2RA/PLEKHO2/MERTK/BTK/ADAM8	17
BP	GO:0048880	sensory system development	41/1158	395/18614	0.000913206	0.00775	0.00584826	TSPAN12/TBX2/ACVRL1/KDR/NES/RHOJ/ARHGEF15/PXDN/FLT1/FZD4/THY1/COL4A1/RPGRIP1/SLC44A4/WNT2/SEMA3A/PTPRM/CACNA1C/RCN1/TWIST1/SMOC1/FBN1/BCAR3/BMP6/PDGFRA/PDGFRB/MEIS3/LAMC3/DLL4/SERPINF1/C3/PRDM1/ALDH1A3/MERTK/MYO7A/AQP1/COL5A2/INHBA/SKIL/TCIRG1/CLIC4	41
BP	GO:0097191	extrinsic apoptotic signaling pathway	27/1158	227/18614	0.000924463	0.00780004	0.00588603	TNFRSF10C/NOS3/TNFRSF1B/HYAL2/SFRP2/HGF/IL1B/CD27/ARHGEF2/ITM2C/TNFSF12/CASP10/SPI1/PTPRC/G0S2/HMOX1/SCG2/THBS1/DAPK1/ICAM1/LTB/INHBA/BCL2A1/SKIL/SERPINE1/FGFR1/TNF	27
BP	GO:0034121	regulation of toll-like receptor signaling pathway	8/1158	34/18614	0.000929154	0.00780004	0.00588603	SMPDL3B/TLR9/TLR2/IRAK3/CD300A/IRF4/BIRC3/ARRB2	8
BP	GO:0060317	cardiac epithelial to mesenchymal transition	8/1158	34/18614	0.000929154	0.00780004	0.00588603	SNAI1/OLFM1/ENG/TBX3/WNT2/TWIST1/TMEM100/HAS2	8
BP	GO:0090022	regulation of neutrophil chemotaxis	8/1158	34/18614	0.000929154	0.00780004	0.00588603	TNFAIP6/RAC2/LBP/CXCL8/CCL21/C5AR1/NCKAP1L/C3AR1	8
BP	GO:2000406	positive regulation of T cell migration	8/1158	34/18614	0.000929154	0.00780004	0.00588603	CXCL13/CXCL12/CCL21/CCR2/ITGA4/CORO1A/AIF1/ADAM8	8
BP	GO:0014909	smooth muscle cell migration	15/1158	97/18614	0.000929898	0.00780004	0.00588603	TLR4/TRIB1/S1PR2/TPM1/P2RY6/MEF2C/ADAMTS1/PDGFRB/DDR2/LPAR1/AIF1/PDGFD/PLAT/SERPINE1/HAS2	15
BP	GO:0034109	homotypic cell-cell adhesion	15/1158	97/18614	0.000929898	0.00780004	0.00588603	PEAR1/PIK3CG/SH2B3/TNFSF11/PLAUR/LYN/EMILIN1/PDGFRA/MYL9/PLEK/TSPAN32/C1QTNF1/FERMT3/TUBB1/MEGF10	15
BP	GO:0042119	neutrophil activation	9/1158	42/18614	0.000933127	0.00780125	0.00588694	CXCL6/CD300A/PTAFR/SPI1/CXCL8/TYROBP/PREX1/FCER1G/TNF	9
BP	GO:0045429	positive regulation of nitric oxide biosynthetic process	9/1158	42/18614	0.000933127	0.00780125	0.00588694	TLR4/IL1B/KLF2/AIF1/TLR6/SOD2/INSR/PTK2B/TNF	9
BP	GO:0033673	negative regulation of kinase activity	28/1158	239/18614	0.000951009	0.00792645	0.00598141	SLC8A3/PTPRB/TRIB3/TRIB1/SH2B3/SPRY4/THY1/HYAL2/SFRP2/IRAK3/RGS2/IL1B/LYN/PKN1/CD300A/PTPRJ/PIP4K2A/SH3BP5/LAX1/PTPRC/DDR2/PTPN22/HEG1/NR2F2/PKIG/FABP4/SLC8A1/UCHL1	28
BP	GO:0044409	entry into host	21/1158	160/18614	0.000951236	0.00792645	0.00598141	FCN3/SLAMF1/SELPLG/TNFRSF4/HYAL2/CD209/IFITM2/FCN1/CXCL8/CR1/ITGA5/CTSL/CXCR4/SLC1A5/ICAM1/ANPEP/SCARB1/INSR/LGALS1/SIGLEC1/CD4	21
BP	GO:0051235	maintenance of location	37/1158	347/18614	0.000976922	0.00812709	0.00613282	TRPA1/RYR2/SRGN/THY1/P2RY6/APLNR/FFAR2/TRPM2/IL1B/RASA3/LYN/CACNA1C/ANXA6/CCL21/CYBA/TMEM38A/FBN1/PTPRC/JSRP1/F2R/PLOD3/C3/CORO1A/CCDC88A/SLC8A1/SYNE1/VPS13C/NRROS/PLCG2/CD19/TMSB4X/SOAT1/SCARB1/PTK2B/TNF/CD4/PLCB2	37
BP	GO:0002819	regulation of adaptive immune response	25/1158	205/18614	0.000982384	0.00815911	0.00615699	SLAMF1/SAMSN1/JAK3/WAS/TNFRSF1B/IL7R/SKAP1/TNFSF13B/IL1B/PKN1/SASH3/SLC11A1/MEF2C/CCR2/IL1R1/PTPRC/CR1/NLRP3/TNFSF13/C3/ARID5A/NCKAP1L/BTK/TNF/CD4	25
BP	GO:0043254	regulation of protein-containing complex assembly	42/1158	409/18614	0.000984462	0.00816297	0.0061599	SMAD6/SELP/CDC42EP2/SSH2/CDH5/TLR4/ESAM/CSF3/TCL1A/FERMT2/SKAP1/MEFV/CXCL13/PLEKHG2/CARD8/CCL21/PMEPA1/GBP5/PLEK/HCLS1/PTPN22/TRABD2A/LCP1/MMP1/CORO1A/HCK/MMP3/DAAM2/TLR6/TUBB4A/COTL1/PLCG2/TMSB4X/NCKAP1L/SLAIN1/BTK/BMF/PTK2B/MAP1B/NLRC3/TNF/SVIP	42
BP	GO:0006469	negative regulation of protein kinase activity	26/1158	217/18614	0.00102266	0.00846579	0.00638841	SLC8A3/PTPRB/TRIB3/TRIB1/SH2B3/SPRY4/THY1/HYAL2/SFRP2/IRAK3/RGS2/IL1B/LYN/PKN1/CD300A/PTPRJ/SH3BP5/LAX1/PTPRC/PTPN22/HEG1/NR2F2/PKIG/FABP4/SLC8A1/UCHL1	26
BP	GO:2001238	positive regulation of extrinsic apoptotic signaling pathway	10/1158	51/18614	0.00102799	0.00849606	0.00641126	HYAL2/ITM2C/TNFSF12/PTPRC/G0S2/THBS1/LTB/INHBA/SKIL/TNF	10
BP	GO:0045576	mast cell activation	12/1158	69/18614	0.00103349	0.00851883	0.00642844	PIK3CG/FOXF1/RAC2/LYN/CD300A/MILR1/HMOX1/LCP2/PTGDS/UNC13D/BTK/S100A12	12
BP	GO:0045926	negative regulation of growth	29/1158	252/18614	0.00103451	0.00851883	0.00642844	NPR1/SOX17/SEMA6B/SEMA3G/ACVRL1/TLL2/SEMA7A/WFDC1/HYAL2/SFRP2/SLIT1/SEMA5B/RGS2/GREM1/SIPA1/SEMA3A/EAF2/TRIM46/TNR/STC2/NTN1/PTPRJ/ARHGAP4/SEMA5A/DAB2/FRZB/DCC/INHBA/SEMA3B	29
BP	GO:0002544	chronic inflammatory response	6/1158	20/18614	0.00104085	0.00851883	0.00642844	VCAM1/CXCL13/THBS1/VNN1/UNC13D/TNF	6
BP	GO:0002577	regulation of antigen processing and presentation	6/1158	20/18614	0.00104085	0.00851883	0.00642844	WAS/SLC11A1/LILRB2/CCL21/THBS1/FGL2	6
BP	GO:1900227	positive regulation of NLRP3 inflammasome complex assembly	6/1158	20/18614	0.00104085	0.00851883	0.00642844	TLR4/GBP5/PTPN22/TLR6/PLCG2/BTK	6
BP	GO:2000251	positive regulation of actin cytoskeleton reorganization	6/1158	20/18614	0.00104085	0.00851883	0.00642844	TEK/CSF3/HCLS1/HCK/DAAM2/STAP1	6
BP	GO:0032967	positive regulation of collagen biosynthetic process	7/1158	27/18614	0.00104497	0.00853873	0.00644345	ENG/PDGFRB/ARRB2/DDR2/F2R/INHBA/TGFB3	7
BP	GO:0060350	endochondral bone morphogenesis	11/1158	60/18614	0.00105463	0.00859884	0.00648882	ALPL/SHOX2/MEF2C/COL13A1/TMEM119/ANXA6/CSGALNACT1/BMP6/COL3A1/COL1A1/MMP13	11
BP	GO:0010959	regulation of metal ion transport	43/1158	423/18614	0.00105573	0.00859884	0.00648882	SCN1B/TRPC6/RAMP3/TESC/NOS3/TSPAN13/PIK3CG/JAK3/RYR2/TLR9/THY1/P2RY6/APLNR/LILRA5/LYN/CRACR2A/CACNA1C/ABCC9/CXCL12/STC2/LILRB2/P2RX1/IL16/CYBA/TRPV2/TMEM38A/REM1/FYN/JSRP1/PDGFRB/CCR1/ARRB2/F2R/WFS1/CXCR4/CORO1A/SLC8A1/GLRX/PLCG2/CD19/EHD3/PTK2B/CD4	43
BP	GO:0003176	aortic valve development	9/1158	43/18614	0.00111592	0.00905993	0.00683676	TIE1/SMAD6/SNAI1/NOS3/TNFRSF1B/TWIST1/EMILIN1/DLL4/CDH11	9
BP	GO:0042554	superoxide anion generation	9/1158	43/18614	0.00111592	0.00905993	0.00683676	FPR2/NCF4/NCF1C/NCF1B/NCF1/TYROBP/CYBA/SOD2/NCF2	9
BP	GO:0002719	negative regulation of cytokine production involved in immune response	8/1158	35/18614	0.00113961	0.0091786	0.00692631	SLAMF1/JAK3/IRAK3/TWIST1/ANGPT1/HMOX1/TNF/TGFB3	8
BP	GO:0018149	peptide cross-linking	8/1158	35/18614	0.00113961	0.0091786	0.00692631	TGM2/F13A1/EGFLAM/SPOCK2/THBS1/NDNF/COL3A1/FN1	8
BP	GO:0035025	positive regulation of Rho protein signal transduction	8/1158	35/18614	0.00113961	0.0091786	0.00692631	GPR4/P2RY8/PDGFRB/LPAR1/F2R/ARRB1/P2RY10/COL3A1	8
BP	GO:0035633	maintenance of blood-brain barrier	8/1158	35/18614	0.00113961	0.0091786	0.00692631	CLDN5/CDH5/ESAM/PECAM1/JAM2/ANGPT1/LAMA2/LAMC1	8
BP	GO:0045773	positive regulation of axon extension	8/1158	35/18614	0.00113961	0.0091786	0.00692631	DISC1/SEMA7A/CXCL12/NTN1/TRPV2/SEMA5A/MAP1B/FN1	8
BP	GO:0002312	B cell activation involved in immune response	14/1158	89/18614	0.00114629	0.00918275	0.00692944	TLR4/POU2AF1/CD180/SPI1/XBP1/PLCL2/PTPRC/CR1/TNFSF13/PLCG2/CD19/IRF8/LGALS1/PTK2B	14
BP	GO:0050930	induction of positive chemotaxis	5/1158	14/18614	0.00115185	0.00918275	0.00692944	CXCL12/CXCL8/IL16/VEGFC/SCG2	5
BP	GO:0071415	cellular response to purine-containing compound	5/1158	14/18614	0.00115185	0.00918275	0.00692944	RYR2/P2RY6/TRPM2/TMEM38A/SLC8A1	5
BP	GO:1904152	regulation of retrograde protein transport, ER to cytosol	5/1158	14/18614	0.00115185	0.00918275	0.00692944	DERL3/UBE2J1/ERLEC1/EDEM1/SVIP	5
BP	GO:0032602	chemokine production	15/1158	99/18614	0.00115235	0.00918275	0.00692944	ACKR1/TREM1/TLR4/TLR9/TLR2/FFAR2/IL1B/LBP/CXCL6/MEFV/TLR7/TWIST1/HMOX1/AIF1/TNF	15
BP	GO:0060349	bone morphogenesis	15/1158	99/18614	0.00115235	0.00918275	0.00692944	ALPL/SFRP4/SHOX2/MEF2C/COL13A1/TMEM119/ANXA6/CSGALNACT1/TWIST1/BMP6/HAS2/COL3A1/COL1A1/MMP13/TGFB3	15
BP	GO:0045621	positive regulation of lymphocyte differentiation	18/1158	130/18614	0.00115284	0.00918275	0.00692944	IL7R/SASH3/CD27/LILRB2/SPI1/XBP1/PTPRC/RUNX3/CR1/NLRP3/IL2RA/IL2RG/TESPA1/VNN1/NCKAP1L/BTK/ADAM8/ZAP70	18
BP	GO:0043627	response to estrogen	12/1158	70/18614	0.001178	0.00936846	0.00706958	SMAD6/TNFRSF11B/SERPINB9/HAPLN3/PDGFRB/MMP2/ZNF366/HMOX1/ARID5A/MME/ARSB/TGFB3	12
BP	GO:0034599	cellular response to oxidative stress	32/1158	290/18614	0.00119185	0.00946367	0.00714143	UCP1/TRPA1/TLR4/NOS3/TPM1/MGAT3/HGF/TRPM2/NCF1/FYN/KLF2/PDGFRA/DDR2/MMP2/ALOX5/HMOX1/MMP3/AIF1/DAPK1/TLR6/SOD2/SOD3/TP53INP1/FBLN5/AQP1/PDGFD/VNN1/SPHK1/BTK/MMP9/TNF/ERN1	32
BP	GO:0048588	developmental cell growth	27/1158	231/18614	0.00120241	0.00950699	0.00717412	SORBS2/UNC13A/SEMA6B/SEMA3G/RNF157/OLFM1/DISC1/SEMA7A/SLIT1/TMEM108/SEMA5B/RGS2/SEMA3A/CXCL12/TRIM46/TNR/NTN1/ARHGAP4/TRPV2/SEMA5A/CPNE5/CXCR4/ITGA4/DCC/MAP1B/SEMA3B/FN1	27
BP	GO:0002762	negative regulation of myeloid leukocyte differentiation	10/1158	52/18614	0.00120294	0.00950699	0.00717412	ZBTB46/TNFAIP6/TLR4/TNFRSF11B/TRIB1/LYN/FBN1/INHBA/LILRB3/C1QC	10
BP	GO:0010543	regulation of platelet activation	10/1158	52/18614	0.00120294	0.00950699	0.00717412	SELP/TLR4/NOS3/SH2B3/LYN/EMILIN1/PDGFRA/PLEK/C1QTNF1/FCER1G	10
BP	GO:0043535	regulation of blood vessel endothelial cell migration	20/1158	152/18614	0.00120493	0.00950785	0.00717476	TBXA2R/ACVRL1/KDR/NOS3/RHOJ/STARD13/MEF2C/SRPX2/ETS1/VEGFC/ANGPT1/AKT3/DLL4/HMOX1/THBS1/TMSB4X/VASH1/PRCP/FGFR1/TNF	20
BP	GO:1902903	regulation of supramolecular fiber organization	39/1158	376/18614	0.00121834	0.00959866	0.00724329	S1PR1/CDC42EP2/SSH2/CDH5/ESAM/SHANK3/DLC1/ARHGEF15/CSF3/WAS/TPM1/GMFG/FERMT2/RAPGEF3/ARHGEF2/CXCL12/SYNPO/PLEKHG2/CCL21/SEMA5A/EMILIN1/PLEK/HCLS1/LPAR1/CORO1A/CCDC88A/HCK/DAAM2/PHLDB2/TNXB/TUBB4A/COTL1/TMSB4X/NCKAP1L/SLAIN1/PTK2B/MAP1B/AEBP1/TGFB3	39
BP	GO:0002720	positive regulation of cytokine production involved in immune response	13/1158	80/18614	0.00125058	0.00982213	0.00741193	TLR4/SLAMF1/SEMA7A/FFAR2/IL1B/SASH3/TLR7/IL1R1/SCIMP/NLRP3/ARID5A/PLCG2/TICAM2	13
BP	GO:0071230	cellular response to amino acid stimulus	13/1158	80/18614	0.00125058	0.00982213	0.00741193	SIX1/COL4A1/XBP1/CYBA/FYN/PDGFRA/MMP2/PDGFD/COL5A2/CPEB4/COL3A1/TNF/COL1A1	13
BP	GO:0014910	regulation of smooth muscle cell migration	14/1158	90/18614	0.00128133	0.010048	0.00758239	TLR4/TRIB1/S1PR2/TPM1/P2RY6/MEF2C/ADAMTS1/PDGFRB/DDR2/LPAR1/AIF1/PDGFD/SERPINE1/HAS2	14
BP	GO:0046718	viral entry into host cell	20/1158	153/18614	0.00130703	0.0102322	0.00772139	FCN3/SLAMF1/SELPLG/TNFRSF4/HYAL2/CD209/IFITM2/FCN1/CR1/ITGA5/CTSL/CXCR4/SLC1A5/ICAM1/ANPEP/SCARB1/INSR/LGALS1/SIGLEC1/CD4	20
BP	GO:0048568	embryonic organ development	45/1158	453/18614	0.00130887	0.0102322	0.00772139	SALL1/SOX17/TBX2/SOX18/KDR/SNAI1/NES/TBX15/RYR2/SH2B3/RSPO3/FOXF1/ENG/SIX1/APLNR/TEAD2/SHOX2/TBX3/SLC44A4/A2M/MEF2C/WNT2/ECE1/NTN1/TPO/CXCL8/SIX4/RARRES2/TWIST1/FBN1/PDGFRA/PCDH12/FRZB/NR2F2/PRDM1/IGF2/CTHRC1/ALDH1A3/MYO7A/VASH1/MICAL2/SOCS3/SOBP/TNF/TGFB3	45
BP	GO:0003272	endocardial cushion formation	7/1158	28/18614	0.00131932	0.0102506	0.00773523	TBX2/SNAI1/DCHS1/ENG/APLNR/TBX3/TMEM100	7
BP	GO:0010714	positive regulation of collagen metabolic process	7/1158	28/18614	0.00131932	0.0102506	0.00773523	ENG/PDGFRB/ARRB2/DDR2/F2R/INHBA/TGFB3	7
BP	GO:0031664	regulation of lipopolysaccharide-mediated signaling pathway	7/1158	28/18614	0.00131932	0.0102506	0.00773523	TRIB1/CD180/CARD8/LY96/BMP6/CD14/SCIMP	7
BP	GO:0071624	positive regulation of granulocyte chemotaxis	7/1158	28/18614	0.00131932	0.0102506	0.00773523	RAC2/LBP/CXCL8/CCL21/C5AR1/NCKAP1L/C3AR1	7
BP	GO:0050856	regulation of T cell receptor signaling pathway	9/1158	44/18614	0.00132661	0.0102776	0.0077556	THY1/CD300A/PTPRJ/PTPN22/TRAT1/TESPA1/SLA2/UBASH3A/SH2D1A	9
BP	GO:0030282	bone mineralization	17/1158	121/18614	0.00132686	0.0102776	0.0077556	S1PR1/MGP/SRGN/ALPL/GPM6B/GREM1/MEF2C/TMEM119/TWIST1/BMP6/CCR1/DDR2/ALOX5/SLC8A1/SNX10/PTK2B/MMP13	17
BP	GO:0072678	T cell migration	12/1158	71/18614	0.00133886	0.0103547	0.00781381	S1PR1/PIK3CG/CD200/CXCL13/CXCL12/CCL21/CCR2/ITGA4/CORO1A/AIF1/ADAM8/ZAP70	12
BP	GO:0034122	negative regulation of toll-like receptor signaling pathway	6/1158	21/18614	0.00138117	0.010617	0.00801173	SMPDL3B/TLR9/IRAK3/CD300A/IRF4/ARRB2	6
BP	GO:0090026	positive regulation of monocyte chemotaxis	6/1158	21/18614	0.00138117	0.010617	0.00801173	FPR2/CXCL12/CCR2/CCR1/AIF1/SERPINE1	6
BP	GO:1903209	positive regulation of oxidative stress-induced cell death	6/1158	21/18614	0.00138117	0.010617	0.00801173	TLR4/TRPM2/MMP3/TLR6/VNN1/TNF	6
BP	GO:1903428	positive regulation of reactive oxygen species biosynthetic process	6/1158	21/18614	0.00138117	0.010617	0.00801173	TLR4/RAB27A/CYBA/TLR6/SOD2/PLCG2	6
BP	GO:0001569	branching involved in blood vessel morphogenesis	8/1158	36/18614	0.0013864	0.010641	0.00802987	KDR/NOTCH4/ENG/SFRP2/COL4A1/PLXND1/DLL4/NFATC4	8
BP	GO:0043030	regulation of macrophage activation	11/1158	62/18614	0.00139619	0.0106837	0.00806207	TLR4/CD200/ADGRF5/LBP/SYT11/PTPRC/THBS1/TLR6/SPHK1/STAP1/CST7	11
BP	GO:0090303	positive regulation of wound healing	11/1158	62/18614	0.00139619	0.0106837	0.00806207	TBXA2R/FERMT2/XBP1/EMILIN1/DDR2/F2R/CXCR4/SMOC2/THBS1/PLAT/SERPINE1	11
BP	GO:0014074	response to purine-containing compound	19/1158	143/18614	0.00140552	0.0107388	0.00810369	SLC6A1/PIK3CG/RYR2/P2RY6/TRPM2/IL1B/RAPGEF3/ABCC9/PTAFR/P2RX1/TLR7/TMEM38A/NT5E/AQP9/SLC8A1/AQP1/PLAT/PTK2B/COL1A1	19
BP	GO:0070167	regulation of biomineral tissue development	15/1158	101/18614	0.00141799	0.0108178	0.00816328	S1PR1/NOS3/MGP/SRGN/GPM6B/GREM1/MEF2C/TMEM119/TWIST1/BMP6/CCR1/DDR2/ALOX5/SLC8A1/PTK2B	15
BP	GO:2000117	negative regulation of cysteine-type endopeptidase activity	14/1158	91/18614	0.00142942	0.0108886	0.00821668	SFRP2/PLAUR/HGF/SERPINB9/CD27/CARD8/BIRC3/ARRB2/THBS1/AQP1/MMP9/DPEP1/TNF/CST7	14
BP	GO:0060541	respiratory system development	25/1158	211/18614	0.0014814	0.0112675	0.00850266	TBX2/KDR/NOS3/MSC/FOXF1/SIX1/CTSH/WNT2/SIX4/ADAMTS2/KLF2/PDGFRA/PDGFRB/HEG1/PLOD3/RCN3/ALDH1A3/CRISPLD2/HSD11B1/FGF7/MME/COL3A1/CTSZ/TNF/TGFB3	25
BP	GO:0032611	interleukin-1 beta production	16/1158	112/18614	0.00152057	0.0115308	0.00870132	TLR4/TMEM106A/LILRA5/S1PR3/TLR8/MEFV/CARD8/TYROBP/MNDA/ARRB2/GBP5/F2R/NLRP3/TLR6/SPHK1/TNF	16
BP	GO:0032651	regulation of interleukin-1 beta production	16/1158	112/18614	0.00152057	0.0115308	0.00870132	TLR4/TMEM106A/LILRA5/S1PR3/TLR8/MEFV/CARD8/TYROBP/MNDA/ARRB2/GBP5/F2R/NLRP3/TLR6/SPHK1/TNF	16
BP	GO:0003205	cardiac chamber development	21/1158	166/18614	0.00152446	0.0115414	0.00870935	SALL1/GJA5/SMAD6/TBX2/TEK/NOS3/RYR2/TPM1/FOXF1/ENG/SFRP2/APLNR/PLXND1/SHOX2/TBX3/MEF2C/WNT2/ADAMTS1/DLL4/HEG1/PRDM1	21
BP	GO:0016049	cell growth	48/1158	495/18614	0.00152654	0.0115414	0.00870935	SORBS2/NPR1/UNC13A/SOX17/SEMA6B/SEMA3G/ACVRL1/RNF157/OLFM1/DISC1/SEMA7A/WFDC1/HYAL2/SFRP2/SLIT1/TMEM108/SEMA5B/RGS2/GREM1/SLC44A4/SIPA1/SEMA3A/IGFBP7/EAF2/CXCL12/TRIM46/TNR/NTN1/PTPRJ/ARHGAP4/CYBA/TRPV2/SEMA5A/CPNE5/DAB2/FRZB/CXCR4/ITGA4/DCC/FBLN5/SPHK1/INHBA/IGFBP4/PTK2B/CD38/MAP1B/SEMA3B/FN1	48
BP	GO:0008037	cell recognition	20/1158	155/18614	0.0015335	0.0115595	0.00872301	PEAR1/FCN3/ROBO4/PLXND1/CD209/NEDD9/PECAM1/LBP/VCAN/C4B/FCN1/CCL21/DOCK2/SEMA5A/PCDH12/CXCR4/CD5/SCARB1/EMB/MEGF10	20
BP	GO:0043524	negative regulation of neuron apoptotic process	20/1158	155/18614	0.0015335	0.0115595	0.00872301	KDR/NES/SIX1/PLXND1/MEF2C/SIX4/AGAP2/ANGPT1/ARRB2/F2R/WFS1/CORO1A/HMOX1/SOD2/NDNF/CPEB4/PTK2B/ADAM8/NFATC4/TGFB3	20
BP	GO:0031295	T cell costimulation	9/1158	45/18614	0.00156818	0.0117858	0.00889373	VAV1/TNFSF13B/LYN/LILRB2/CCL21/TNFRSF13C/FYN/CD5/LGALS1	9
BP	GO:0097028	dendritic cell differentiation	9/1158	45/18614	0.00156818	0.0117858	0.00889373	ZBTB46/TRPM2/LYN/UBD/TMEM176B/IRF4/LILRB2/SPI1/IRF8	9
BP	GO:0003151	outflow tract morphogenesis	13/1158	82/18614	0.00157828	0.0118266	0.00892452	CLDN5/SOX17/GJA5/SMAD6/TBX2/SOX18/ENG/SIX1/SFRP2/PLXND1/TBX3/MEF2C/TWIST1	13
BP	GO:0050848	regulation of calcium-mediated signaling	13/1158	82/18614	0.00157828	0.0118266	0.00892452	SLC24A4/LMCD1/PLEK/CMKLR1/TRAT1/SLA2/PLCG2/PTK2B/TMEM100/TBC1D10C/TNF/CD4/ZAP70	13
BP	GO:0002090	regulation of receptor internalization	11/1158	63/18614	0.00159822	0.0119582	0.00902387	SELE/SFRP4/GREM1/ANGPT1/ARRB2/LPAR1/ARRB1/PLCG2/INSR/RSPO1/RIN3	11
BP	GO:0043303	mast cell degranulation	10/1158	54/18614	0.00162571	0.012146	0.00916557	PIK3CG/FOXF1/RAC2/LYN/CD300A/MILR1/HMOX1/PTGDS/UNC13D/BTK	10
BP	GO:0002468	dendritic cell antigen processing and presentation	5/1158	15/18614	0.00163983	0.0121604	0.00917639	SLC11A1/CCL21/THBS1/FGL2/CLEC4A	5
BP	GO:0010832	negative regulation of myotube differentiation	5/1158	15/18614	0.00163983	0.0121604	0.00917639	TMEM119/XBP1/PLPP7/BHLHA15/BHLHE41	5
BP	GO:0032905	transforming growth factor beta1 production	5/1158	15/18614	0.00163983	0.0121604	0.00917639	TYROBP/LUM/THBS1/NRROS/COL3A1	5
BP	GO:0050966	detection of mechanical stimulus involved in sensory perception of pain	5/1158	15/18614	0.00163983	0.0121604	0.00917639	TRPA1/CXCL12/FYN/CXCR4/TNF	5
BP	GO:2001028	positive regulation of endothelial cell chemotaxis	5/1158	15/18614	0.00163983	0.0121604	0.00917639	KDR/SEMA5A/SMOC2/TMSB4X/FGFR1	5
BP	GO:0006910	phagocytosis, recognition	7/1158	29/18614	0.00164687	0.0121604	0.00917639	PEAR1/FCN3/LBP/C4B/FCN1/SCARB1/MEGF10	7
BP	GO:0030970	retrograde protein transport, ER to cytosol	7/1158	29/18614	0.00164687	0.0121604	0.00917639	DERL3/SEL1L/UBE2J1/ERLEC1/EDEM1/SVIP/SYVN1	7
BP	GO:1903513	endoplasmic reticulum to cytosol transport	7/1158	29/18614	0.00164687	0.0121604	0.00917639	DERL3/SEL1L/UBE2J1/ERLEC1/EDEM1/SVIP/SYVN1	7
BP	GO:2001236	regulation of extrinsic apoptotic signaling pathway	20/1158	156/18614	0.00165872	0.0122301	0.00922899	NOS3/HYAL2/SFRP2/HGF/IL1B/ARHGEF2/ITM2C/TNFSF12/PTPRC/G0S2/HMOX1/SCG2/THBS1/ICAM1/LTB/INHBA/SKIL/SERPINE1/FGFR1/TNF	20
BP	GO:0007200	phospholipase C-activating G protein-coupled receptor signaling pathway	16/1158	113/18614	0.00167144	0.0123059	0.00928619	S1PR1/TGM2/FPR2/P2RY6/FPR1/FFAR2/GPR4/P2RY8/C5AR1/LPAR1/F2R/PRKCB/CMKLR1/P2RY10/C3AR1/PLCB2	16
BP	GO:0002822	regulation of adaptive immune response based on somatic recombination of immune receptors built from immunoglobulin superfamily domains	23/1158	190/18614	0.0016932	0.0124299	0.00937981	SLAMF1/JAK3/WAS/TNFRSF1B/IL7R/TNFSF13B/IL1B/PKN1/SASH3/SLC11A1/MEF2C/CCR2/IL1R1/PTPRC/CR1/NLRP3/TNFSF13/C3/ARID5A/NCKAP1L/BTK/TNF/CD4	23
BP	GO:0051495	positive regulation of cytoskeleton organization	23/1158	190/18614	0.0016932	0.0124299	0.00937981	TEK/CDC42EP2/NES/ARHGEF15/CSF3/TPM1/FERMT2/RAPGEF3/SYNPO/CCL21/SEMA5A/PLEK/HCLS1/LPAR1/CCDC88A/HCK/DAAM2/STAP1/NCKAP1L/SLAIN1/PTK2B/MAP1B/TGFB3	23
BP	GO:0070527	platelet aggregation	12/1158	73/18614	0.00171521	0.0125733	0.00948798	PEAR1/PIK3CG/SH2B3/LYN/EMILIN1/PDGFRA/MYL9/PLEK/TSPAN32/C1QTNF1/FERMT3/TUBB1	12
BP	GO:0045639	positive regulation of myeloid cell differentiation	15/1158	103/18614	0.00173315	0.012668	0.00955947	TESC/TRIB1/CSF3/TNFSF11/NEDD9/ETS1/TYROBP/EVI2B/CCR1/HCLS1/THPO/INHBA/NCKAP1L/TNF/CD4	15
BP	GO:0048144	fibroblast proliferation	15/1158	103/18614	0.00173315	0.012668	0.00955947	WNT2/CD300A/GNG2/PDGFRA/PDGFRB/CD248/DDR2/SOD2/TP53INP1/AQP1/PDGFD/SPHK1/NLRC3/COL3A1/FN1	15
BP	GO:0046209	nitric oxide metabolic process	13/1158	83/18614	0.00176705	0.0128971	0.00973238	CD34/TLR4/NOS3/TLR2/TMEM106A/IL1B/KLF2/AIF1/TLR6/SOD2/INSR/PTK2B/TNF	13
BP	GO:0033630	positive regulation of cell adhesion mediated by integrin	6/1158	22/18614	0.00180017	0.0131011	0.00988626	PODXL/SFRP2/SKAP1/CXCL13/CCL21/NCKAP1L	6
BP	GO:2001044	regulation of integrin-mediated signaling pathway	6/1158	22/18614	0.00180017	0.0131011	0.00988626	LIMS2/SLC2A10/NID1/TIMP1/LAMA2/LAMC1	6
BP	GO:0030100	regulation of endocytosis	25/1158	214/18614	0.00180377	0.0131085	0.00989183	SELE/SGIP1/MCTP1/SCAMP5/SFRP4/GREM1/CD300A/CCL21/ANGPT1/SYT11/CD14/ARRB2/LPAR1/DAB2/C3/ARRB1/RAB31/PLCG2/SPHK1/STAP1/NCKAP1L/INSR/SERPINE1/RSPO1/RIN3	25
BP	GO:0051893	regulation of focal adhesion assembly	11/1158	64/18614	0.00182351	0.0132139	0.00997143	TEK/ACVRL1/KDR/DLC1/THY1/GPM6B/FERMT2/GREM1/PTPRJ/THBS1/PHLDB2	11
BP	GO:0090109	regulation of cell-substrate junction assembly	11/1158	64/18614	0.00182351	0.0132139	0.00997143	TEK/ACVRL1/KDR/DLC1/THY1/GPM6B/FERMT2/GREM1/PTPRJ/THBS1/PHLDB2	11
BP	GO:0014911	positive regulation of smooth muscle cell migration	9/1158	46/18614	0.0018438	0.0133418	0.0100679	TLR4/P2RY6/ADAMTS1/PDGFRB/DDR2/LPAR1/AIF1/PDGFD/HAS2	9
BP	GO:0002686	negative regulation of leukocyte migration	10/1158	55/18614	0.00187821	0.0135521	0.0102266	TNFAIP6/CD200/GREM1/CD300A/CXCL12/CCL21/EMILIN1/HMOX1/STAP1/RIN3	10
BP	GO:0010761	fibroblast migration	10/1158	55/18614	0.00187821	0.0135521	0.0102266	ACTA2/HYAL2/ARHGAP4/CD248/DDR2/SLC8A1/THBS1/CYGB/AKAP12/AQP1	10
BP	GO:0001952	regulation of cell-matrix adhesion	17/1158	125/18614	0.00190067	0.0136946	0.0103341	TEK/ACVRL1/KDR/DLC1/DISC1/THY1/GPM6B/FERMT2/SKAP1/GREM1/CCL21/PTPRJ/RRAS/THBS1/PHLDB2/SERPINE1/PTK2B	17
BP	GO:0009612	response to mechanical stimulus	25/1158	215/18614	0.00192379	0.0138414	0.010445	PIEZO2/TNFRSF8/TRPA1/TLR4/SHANK3/RYR2/ENG/IL1B/TLR8/CXCL12/TLR7/CYBA/FYN/BMP6/DDR2/MMP2/CXCR4/SLC8A1/THBS1/AQP1/NRXN2/PTK2B/MAP1B/TNF/COL1A1	25
BP	GO:0051145	smooth muscle cell differentiation	12/1158	74/18614	0.00193367	0.0138718	0.0104679	TMEM204/TBX2/RAMP2/FOXF1/ENG/SIX1/APLNR/TBX3/MEF2C/CTH/SOD2/NFATC4	12
BP	GO:0098659	inorganic cation import across plasma membrane	18/1158	136/18614	0.00193623	0.0138718	0.0104679	SLC8A3/RAMP3/SLC6A1/SLC39A8/TRPM2/SLC24A4/KCNJ8/CACNA1C/ABCC9/SLC12A5/SLC12A7/P2RX1/SCN3A/TRPV2/FYN/SLC39A14/SLC8A1/SCN8A	18
BP	GO:0099587	inorganic ion import across plasma membrane	18/1158	136/18614	0.00193623	0.0138718	0.0104679	SLC8A3/RAMP3/SLC6A1/SLC39A8/TRPM2/SLC24A4/KCNJ8/CACNA1C/ABCC9/SLC12A5/SLC12A7/P2RX1/SCN3A/TRPV2/FYN/SLC39A14/SLC8A1/SCN8A	18
BP	GO:2001057	reactive nitrogen species metabolic process	13/1158	84/18614	0.00197408	0.0141229	0.0106574	CD34/TLR4/NOS3/TLR2/TMEM106A/IL1B/KLF2/AIF1/TLR6/SOD2/INSR/PTK2B/TNF	13
BP	GO:0002369	T cell cytokine production	8/1158	38/18614	0.00200631	0.0142527	0.0107553	SLAMF1/TNFRSF1B/IL1B/SASH3/CCR2/IL1R1/NLRP3/ARID5A	8
BP	GO:0002724	regulation of T cell cytokine production	8/1158	38/18614	0.00200631	0.0142527	0.0107553	SLAMF1/TNFRSF1B/IL1B/SASH3/CCR2/IL1R1/NLRP3/ARID5A	8
BP	GO:0003180	aortic valve morphogenesis	8/1158	38/18614	0.00200631	0.0142527	0.0107553	TIE1/SMAD6/SNAI1/NOS3/TWIST1/EMILIN1/DLL4/CDH11	8
BP	GO:0043368	positive T cell selection	8/1158	38/18614	0.00200631	0.0142527	0.0107553	SLAMF6/IRF4/DOCK2/PTPRC/CTSL/THEMIS/LY9/ZAP70	8
BP	GO:0140894	endolysosomal toll-like receptor signaling pathway	8/1158	38/18614	0.00200631	0.0142527	0.0107553	TLR9/TLR8/TLR7/SCIMP/PTPN22/TREML4/TNF/PIK3AP1	8
BP	GO:0048259	regulation of receptor-mediated endocytosis	16/1158	115/18614	0.002011	0.014266	0.0107653	SELE/SGIP1/SFRP4/GREM1/CCL21/ANGPT1/ARRB2/LPAR1/DAB2/C3/ARRB1/PLCG2/INSR/SERPINE1/RSPO1/RIN3	16
BP	GO:0062197	cellular response to chemical stress	36/1158	349/18614	0.00202268	0.0143287	0.0108127	UCP1/TRPA1/TLR4/NOS3/TPM1/MGAT3/HGF/TRPM2/ARHGEF2/NCF1/RCSD1/FYN/KLF2/PDGFRA/DDR2/MMP2/NLRP3/ALOX5/HMOX1/MMP3/AIF1/DAPK1/TLR6/SOD2/SOD3/TP53INP1/FBLN5/AQP1/PDGFD/VNN1/SPHK1/BTK/SERPINB6/MMP9/TNF/ERN1	36
BP	GO:0002825	regulation of T-helper 1 type immune response	7/1158	30/18614	0.00203428	0.0143908	0.0108595	SLAMF1/JAK3/IL1B/SLC11A1/CCR2/IL1R1/ARID5A	7
BP	GO:0007254	JNK cascade	21/1158	170/18614	0.0020521	0.0144965	0.0109393	MECOM/SH2D3C/TLR4/TRIB1/SLAMF1/TLR9/TNFSF11/SFRP2/RASSF2/IL1B/CD27/SEMA3A/NCF1/CCL21/TLR7/PTPN22/MAP4K1/PTK2B/ARHGEF6/TNF/TRAF5	21
BP	GO:0003206	cardiac chamber morphogenesis	17/1158	126/18614	0.00207286	0.0145903	0.01101	SMAD6/TBX2/TEK/NOS3/RYR2/TPM1/FOXF1/ENG/SFRP2/APLNR/SHOX2/TBX3/MEF2C/WNT2/ADAMTS1/DLL4/HEG1	17
BP	GO:0019730	antimicrobial humoral response	17/1158	126/18614	0.00207286	0.0145903	0.01101	RNASE6/JCHAIN/IGHA2/IGHM/SLC11A1/IGKV3-20/CXCL6/CXCL13/IGHA1/CXCL8/CXCL5/RARRES2/CXCL1/CXCL2/CXCL3/S100A12/LYZ	17
BP	GO:0080164	regulation of nitric oxide metabolic process	11/1158	65/18614	0.00207402	0.0145903	0.01101	CD34/TLR4/TMEM106A/IL1B/KLF2/AIF1/TLR6/SOD2/INSR/PTK2B/TNF	11
BP	GO:0051092	positive regulation of NF-kappaB transcription factor activity	20/1158	159/18614	0.0020877	0.0146661	0.0110672	TLR4/TLR9/TLR2/TNFSF11/IRAK3/GREM1/IL1B/ARHGEF2/PRKCB/NLRP3/CTH/TLR6/PLCG2/SPHK1/TICAM2/BTK/ADAM8/S100A12/TNF/TRAF5	20
BP	GO:1901653	cellular response to peptide	38/1158	375/18614	0.00211736	0.0148538	0.0112089	SH2B2/TRIB3/TLR4/JAK3/FPR2/TNS2/VCAM1/TSHR/IL1B/MZB1/LYN/ARHGEF2/PIK3R3/PDE3B/XBP1/RARRES2/CYBA/PIP4K2A/FBN1/BCAR3/FYN/KLF2/DDR2/PTPN22/SLC39A14/UCP2/PRKCB/ITGA4/IGF2/RAB31/ICAM1/TLR6/INHBA/PLAT/SOCS3/INSR/MAP1B/TNF	38
BP	GO:0002701	negative regulation of production of molecular mediator of immune response	9/1158	47/18614	0.0021568	0.0150794	0.0113792	SLAMF1/JAK3/IRAK3/TWIST1/ANGPT1/CR1/HMOX1/TNF/TGFB3	9
BP	GO:0031294	lymphocyte costimulation	9/1158	47/18614	0.0021568	0.0150794	0.0113792	VAV1/TNFSF13B/LYN/LILRB2/CCL21/TNFRSF13C/FYN/CD5/LGALS1	9
BP	GO:0001954	positive regulation of cell-matrix adhesion	10/1158	56/18614	0.00216144	0.0150794	0.0113792	TEK/KDR/DISC1/THY1/FERMT2/SKAP1/CCL21/PTPRJ/RRAS/PTK2B	10
BP	GO:0002279	mast cell activation involved in immune response	10/1158	56/18614	0.00216144	0.0150794	0.0113792	PIK3CG/FOXF1/RAC2/LYN/CD300A/MILR1/HMOX1/PTGDS/UNC13D/BTK	10
BP	GO:1904705	regulation of vascular associated smooth muscle cell proliferation	14/1158	95/18614	0.00217215	0.0151282	0.0114159	S1PR2/TPM1/CALCRL/P2RY6/MEF2C/ADAMTS1/DDR2/MMP2/HMOX1/SOD2/MMP9/TNF/ERN1/TGFB3	14
BP	GO:0043536	positive regulation of blood vessel endothelial cell migration	12/1158	75/18614	0.00217441	0.0151282	0.0114159	KDR/NOS3/RHOJ/SRPX2/ETS1/VEGFC/ANGPT1/AKT3/HMOX1/THBS1/TMSB4X/FGFR1	12
BP	GO:0045582	positive regulation of T cell differentiation	16/1158	116/18614	0.00220128	0.0152522	0.0115095	IL7R/SASH3/CD27/LILRB2/XBP1/PTPRC/RUNX3/CR1/NLRP3/IL2RA/IL2RG/TESPA1/VNN1/NCKAP1L/ADAM8/ZAP70	16
BP	GO:0048640	negative regulation of developmental growth	16/1158	116/18614	0.00220128	0.0152522	0.0115095	SEMA6B/SEMA3G/TLL2/SEMA7A/SLIT1/SEMA5B/RGS2/SEMA3A/TRIM46/TNR/STC2/NTN1/ARHGAP4/SEMA5A/DCC/SEMA3B	16
BP	GO:0071346	cellular response to type II interferon	16/1158	116/18614	0.00220128	0.0152522	0.0115095	CDC42EP2/TLR4/TLR2/WAS/TDGF1/CCL21/GBP5/RAB20/HCK/AIF1/DAPK1/CCL18/IRF8/ZYX/GBP4/TNF	16
BP	GO:0150063	visual system development	39/1158	389/18614	0.00225685	0.0155801	0.011757	TSPAN12/TBX2/ACVRL1/KDR/NES/RHOJ/ARHGEF15/PXDN/FLT1/FZD4/THY1/COL4A1/RPGRIP1/WNT2/PTPRM/CACNA1C/RCN1/TWIST1/SMOC1/FBN1/BCAR3/BMP6/PDGFRA/PDGFRB/MEIS3/LAMC3/DLL4/SERPINF1/C3/PRDM1/ALDH1A3/MERTK/MYO7A/AQP1/COL5A2/INHBA/SKIL/TCIRG1/CLIC4	39
BP	GO:0003188	heart valve formation	5/1158	16/18614	0.00226401	0.0155801	0.011757	GJA5/DCHS1/OLFM1/TWIST1/CDH11	5
BP	GO:0034134	toll-like receptor 2 signaling pathway	5/1158	16/18614	0.00226401	0.0155801	0.011757	TLR1/LYN/CYBA/TLR6/PIK3AP1	5
BP	GO:0060841	venous blood vessel development	5/1158	16/18614	0.00226401	0.0155801	0.011757	ACVRL1/FOXF1/ENG/APLNR/HEG1	5
BP	GO:2001212	regulation of vasculogenesis	5/1158	16/18614	0.00226401	0.0155801	0.011757	RAMP2/CD34/KDR/RRAS/TMEM100	5
BP	GO:0043409	negative regulation of MAPK cascade	22/1158	183/18614	0.00230202	0.0157299	0.01187	MECOM/TLR4/TLR9/SH2B3/SPRY4/HYAL2/SFRP2/IRAK3/RGS2/IL1B/LYN/CD300A/PTPRJ/LAX1/DUSP4/PTPRC/EMILIN1/PTPN22/DAB2/DUSP5/TBC1D10C/UCHL1	22
BP	GO:0036303	lymph vessel morphogenesis	6/1158	23/18614	0.0023088	0.0157299	0.01187	TIE1/SOX18/ACVRL1/CLEC14A/VEGFC/VASH1	6
BP	GO:0006828	manganese ion transport	4/1158	10/18614	0.00231065	0.0157299	0.01187	SLC39A8/TRPM2/SLC11A1/SLC39A14	4
BP	GO:0050861	positive regulation of B cell receptor signaling pathway	4/1158	10/18614	0.00231065	0.0157299	0.01187	NFAM1/CMTM3/PRKCB/STAP1	4
BP	GO:0070391	response to lipoteichoic acid	4/1158	10/18614	0.00231065	0.0157299	0.01187	TLR4/TLR2/LBP/CD14	4
BP	GO:0070862	negative regulation of protein exit from endoplasmic reticulum	4/1158	10/18614	0.00231065	0.0157299	0.01187	DERL3/UBE2J1/ERLEC1/SVIP	4
BP	GO:0071223	cellular response to lipoteichoic acid	4/1158	10/18614	0.00231065	0.0157299	0.01187	TLR4/TLR2/LBP/CD14	4
BP	GO:0071421	manganese ion transmembrane transport	4/1158	10/18614	0.00231065	0.0157299	0.01187	SLC39A8/TRPM2/SLC11A1/SLC39A14	4
BP	GO:0071902	positive regulation of protein serine/threonine kinase activity	23/1158	195/18614	0.00237769	0.0161644	0.0121979	TLR4/FLT1/PIK3CG/TLR9/TCL1A/FZD4/TNFSF11/FERMT2/IL1B/MEF2C/TDGF1/PTPRC/PDGFRB/THBS1/TLR6/PDGFD/INSR/PTK2B/ADAM8/FGFR1/S100A12/TNF/ERN1	23
BP	GO:0070664	negative regulation of leukocyte proliferation	14/1158	96/18614	0.00240078	0.0162995	0.0122998	LRRC32/GREM1/LYN/PKN1/CD300A/LILRB2/TYROBP/MNDA/CR1/TSPAN32/IL2RA/TNFRSF13B/BTK/PLA2G2D	14
BP	GO:0002637	regulation of immunoglobulin production	12/1158	76/18614	0.00243909	0.0164932	0.012446	TLR9/TNFRSF4/MZB1/PKN1/SASH3/XBP1/PTPRC/CR1/TNFSF13/DNAJB9/BTK/TNF	12
BP	GO:0050772	positive regulation of axonogenesis	12/1158	76/18614	0.00243909	0.0164932	0.012446	DISC1/SEMA7A/PLXND1/PLXNC1/SHOX2/CXCL12/NTN1/TRPV2/SEMA5A/SKIL/MAP1B/FN1	12
BP	GO:1903036	positive regulation of response to wounding	12/1158	76/18614	0.00243909	0.0164932	0.012446	TBXA2R/SCARF1/FERMT2/XBP1/EMILIN1/DDR2/F2R/CXCR4/SMOC2/THBS1/PLAT/SERPINE1	12
BP	GO:0048638	regulation of developmental growth	34/1158	328/18614	0.00244892	0.0165376	0.0124795	UNC13A/SEMA6B/TBX2/SEMA3G/RNF157/TLL2/OLFM1/DISC1/SEMA7A/SIX1/SLIT1/SEMA5B/RGS2/SASH3/MEF2C/WNT2/SEMA3A/CXCL12/TRIM46/TNR/STC2/NTN1/SIX4/ARHGAP4/TRPV2/SEMA5A/CPNE5/CXCR4/IGF2/DCC/INSR/MAP1B/SEMA3B/FN1	34
BP	GO:2000377	regulation of reactive oxygen species metabolic process	19/1158	150/18614	0.00245877	0.0165819	0.012513	UCP1/TLR4/FPR2/RAB27A/RAC2/TYROBP/CYBA/FYN/PDGFRB/ALOX5/MMP3/THBS1/TLR6/SOD2/PLCG2/FBLN5/PTK2B/PRCP/TNF	19
BP	GO:0046578	regulation of Ras protein signal transduction	22/1158	184/18614	0.00246519	0.0166031	0.0125289	SH2B2/STARD8/DLC1/PIK3CG/SPRY4/STARD13/SYDE1/RASA3/CYTH4/ARHGEF2/GPR4/P2RY8/RASAL3/PDGFRB/DENND3/LPAR1/F2R/HEG1/ARRB1/ARHGDIB/P2RY10/COL3A1	22
BP	GO:1901215	negative regulation of neuron death	25/1158	219/18614	0.00247454	0.0166439	0.0125598	CD34/KDR/NES/CSF3/CD200/TNFRSF1B/SIX1/PLXND1/MEF2C/SIX4/AGAP2/ANGPT1/ARRB2/F2R/WFS1/SERPINF1/CORO1A/HMOX1/SOD2/NDNF/CPEB4/PTK2B/ADAM8/NFATC4/TGFB3	25
BP	GO:0035767	endothelial cell chemotaxis	7/1158	31/18614	0.00248856	0.0166717	0.0125807	KDR/CXCL13/SEMA5A/SMOC2/THBS1/TMSB4X/FGFR1	7
BP	GO:0060325	face morphogenesis	7/1158	31/18614	0.00248856	0.0166717	0.0125807	CLDN5/PDGFRA/RRAS/MMP2/CRISPLD2/COL1A1/TGFB3	7
BP	GO:1902042	negative regulation of extrinsic apoptotic signaling pathway via death domain receptors	7/1158	31/18614	0.00248856	0.0166717	0.0125807	NOS3/SFRP2/HGF/ARHGEF2/HMOX1/ICAM1/SERPINE1	7
BP	GO:0003044	regulation of systemic arterial blood pressure mediated by a chemical signal	9/1158	48/18614	0.00251066	0.0167532	0.0126422	NOS3/TPM1/RPS6KA2/ECE1/CYBA/ENPEP/F2R/SOD2/CTSZ	9
BP	GO:1903426	regulation of reactive oxygen species biosynthetic process	9/1158	48/18614	0.00251066	0.0167532	0.0126422	UCP1/TLR4/RAB27A/CYBA/FYN/ALOX5/TLR6/SOD2/PLCG2	9
BP	GO:2000404	regulation of T cell migration	9/1158	48/18614	0.00251066	0.0167532	0.0126422	CD200/CXCL13/CXCL12/CCL21/CCR2/ITGA4/CORO1A/AIF1/ADAM8	9
BP	GO:0031214	biomineral tissue development	21/1158	173/18614	0.00254278	0.0169452	0.0127871	S1PR1/NOS3/MGP/SRGN/ALPL/GPM6B/GREM1/MEF2C/SLC24A4/TMEM119/TWIST1/BMP6/CCR1/DDR2/ALOX5/SLC8A1/SNX10/PTK2B/TCIRG1/COL1A1/MMP13	21
BP	GO:1990874	vascular associated smooth muscle cell proliferation	14/1158	97/18614	0.00264888	0.0176028	0.0132834	S1PR2/TPM1/CALCRL/P2RY6/MEF2C/ADAMTS1/DDR2/MMP2/HMOX1/SOD2/MMP9/TNF/ERN1/TGFB3	14
BP	GO:0050769	positive regulation of neurogenesis	26/1158	232/18614	0.00265287	0.0176028	0.0132834	SHANK3/TGM2/TLR2/TNFRSF1B/FZD4/DISC1/SEMA7A/PLXND1/PLXNC1/IL1B/SHOX2/LYN/WNT2/CXCL12/NTN1/VEGFC/TRPV2/SEMA5A/SERPINF1/CXCR4/SKIL/MAP1B/MME/PTPRD/TNF/FN1	26
BP	GO:0009620	response to fungus	11/1158	67/18614	0.00265887	0.0176028	0.0132834	TLR4/ZBP1/SPI1/CLEC4E/RARRES2/SCIMP/COTL1/PLCG2/BTK/CLEC4A/S100A12	11
BP	GO:0060193	positive regulation of lipase activity	11/1158	67/18614	0.00265887	0.0176028	0.0132834	SELE/S1PR4/FLT1/P2RY6/PTAFR/C5AR1/PDGFRA/PDGFRB/LPAR1/FGFR1/PLCB2	11
BP	GO:1901224	positive regulation of NIK/NF-kappaB signaling	11/1158	67/18614	0.00265887	0.0176028	0.0132834	TLR4/TLR9/TLR2/PTP4A3/GREM1/IL1B/CD27/TLR7/CD14/SPHK1/TNF	11
BP	GO:0042542	response to hydrogen peroxide	17/1158	129/18614	0.00266963	0.017651	0.0133197	TRPA1/HGF/TRPM2/FYN/KLF2/PDGFRB/DDR2/MMP2/HMOX1/SLC8A1/SOD2/AQP1/PDGFD/SPHK1/PTK2B/COL1A1/ERN1	17
BP	GO:0045861	negative regulation of proteolysis	34/1158	330/18614	0.00270211	0.0178424	0.0134641	TFPI/SERPINI1/WFDC1/SFRP2/PLAUR/HGF/TIMP1/SERPINB9/A2M/CD27/SERPINA1/CARD8/BIRC3/ARRB2/CR1/SERPINF1/SPOCK2/PI15/TIMP2/THBS1/COL6A3/AQP1/SERPINA3/PLAT/TIMP4/SERPINB6/SERPINE1/MMP9/DPEP1/CTSZ/TNF/SVIP/SERPING1/CST7	34
BP	GO:0048145	regulation of fibroblast proliferation	13/1158	87/18614	0.00271819	0.0179252	0.0135266	WNT2/CD300A/PDGFRA/PDGFRB/CD248/DDR2/SOD2/TP53INP1/AQP1/PDGFD/SPHK1/NLRC3/FN1	13
BP	GO:0071634	regulation of transforming growth factor beta production	8/1158	40/18614	0.00282583	0.0185946	0.0140317	CD34/CD200/LRRC32/TYROBP/LUM/THBS1/TNXB/FN1	8
BP	GO:0001755	neural crest cell migration	10/1158	58/18614	0.00283073	0.0185946	0.0140317	SEMA6B/SEMA3G/SEMA7A/SEMA5B/SEMA3A/ANXA6/TWIST1/SEMA5A/SEMA3B/FN1	10
BP	GO:0099024	plasma membrane invagination	10/1158	58/18614	0.00283073	0.0185946	0.0140317	CD300A/BIN2/C3/AIF1/RAB31/THBS1/PLCG2/STAP1/NCKAP1L/MEGF10	10
BP	GO:0072006	nephron development	19/1158	152/18614	0.00285981	0.0187612	0.0141575	SALL1/TEK/CD34/PODXL/DCHS1/ACTA2/NID1/SIX1/GREM1/PECAM1/MEF2C/GPR4/SIX4/ANGPT1/PDGFRA/PDGFRB/ENPEP/AQP1/PDGFD	19
BP	GO:0015711	organic anion transport	42/1158	433/18614	0.00289344	0.0189573	0.0143054	TRPC4/SLC22A4/SLC2A10/SLC2A6/SLC16A4/SLCO1C1/SLC6A1/SLC39A8/SLC2A14/SLC17A9/SLC7A7/SLC25A20/TNFSF11/SLC16A3/SLC2A3/ABCB1/RGS2/IL1B/SLC4A8/SLC44A4/SLC43A1/SLC11A1/SLC16A10/KMO/SLCO2A1/SLC16A12/CR1/SLC39A14/UCP2/AQP9/FABP4/SLC1A5/THBS1/SLC26A8/SLC17A5/SLCO2B1/SLC51B/PLA2G2D/SLCO4C1/SLC43A2/TNF/EMB	42
BP	GO:1903305	regulation of regulated secretory pathway	17/1158	130/18614	0.00289782	0.0189614	0.0143086	RPH3A/FOXF1/SCAMP5/RAB27A/RAC2/LYN/SLC4A8/CD300A/PTAFR/SPI1/P2RX1/CCR2/SYT11/PRKCB/HMOX1/NCKAP1L/UNC13D	17
BP	GO:0010171	body morphogenesis	9/1158	49/18614	0.00290901	0.0190101	0.0143453	CLDN5/ZNF281/PDGFRA/RRAS/MMP2/PHLDB2/CRISPLD2/COL1A1/TGFB3	9
BP	GO:0032642	regulation of chemokine production	14/1158	98/18614	0.00291767	0.019042	0.0143694	ACKR1/TLR4/TLR9/TLR2/FFAR2/IL1B/LBP/CXCL6/MEFV/TLR7/TWIST1/HMOX1/AIF1/TNF	14
BP	GO:0045670	regulation of osteoclast differentiation	11/1158	68/18614	0.00299753	0.019538	0.0147437	TNFAIP6/TLR4/TNFRSF11B/TNFSF11/RASSF2/NEDD9/TYROBP/FBN1/CCR1/LILRB3/TNF	11
BP	GO:0021675	nerve development	13/1158	88/18614	0.00301195	0.0195388	0.0147443	SALL1/SIX1/VCAM1/SLC24A4/SEMA3A/ECE1/SIX4/KCNA2/KCNA3/LPAR1/ITGA4/ACKR3/TCIRG1	13
BP	GO:0050672	negative regulation of lymphocyte proliferation	13/1158	88/18614	0.00301195	0.0195388	0.0147443	LRRC32/LYN/PKN1/CD300A/LILRB2/TYROBP/MNDA/CR1/TSPAN32/IL2RA/TNFRSF13B/BTK/PLA2G2D	13
BP	GO:0002431	Fc receptor mediated stimulatory signaling pathway	7/1158	32/18614	0.00301697	0.0195388	0.0147443	VAV1/LYN/PTPRJ/PTPRC/FYN/HCK/FCER1G	7
BP	GO:0030204	chondroitin sulfate metabolic process	7/1158	32/18614	0.00301697	0.0195388	0.0147443	EGFLAM/CSGALNACT1/CHST15/CHPF/SPOCK2/NDNF/DSEL	7
BP	GO:0051482	positive regulation of cytosolic calcium ion concentration involved in phospholipase C-activating G protein-coupled signaling pathway	7/1158	32/18614	0.00301697	0.0195388	0.0147443	S1PR1/GPR4/P2RY8/LPAR1/F2R/P2RY10/C3AR1	7
BP	GO:0033623	regulation of integrin activation	5/1158	17/18614	0.00304465	0.0195867	0.0147804	SELP/FERMT2/SKAP1/CXCL13/PLEK	5
BP	GO:0072109	glomerular mesangium development	5/1158	17/18614	0.00304465	0.0195867	0.0147804	CD34/ACTA2/GPR4/PDGFRB/PDGFD	5
BP	GO:0043154	negative regulation of cysteine-type endopeptidase activity involved in apoptotic process	12/1158	78/18614	0.00304722	0.0195867	0.0147804	SFRP2/PLAUR/HGF/SERPINB9/CD27/BIRC3/ARRB2/THBS1/AQP1/MMP9/DPEP1/TNF	12
BP	GO:0030038	contractile actin filament bundle assembly	15/1158	109/18614	0.00304759	0.0195867	0.0147804	S1PR1/DLC1/ARHGEF15/WAS/TPM1/FERMT2/RAPGEF3/FAM171A1/LPAR1/ARRB1/CCDC88A/PHLDB2/ZYX/PTK2B/TGFB3	15
BP	GO:0043149	stress fiber assembly	15/1158	109/18614	0.00304759	0.0195867	0.0147804	S1PR1/DLC1/ARHGEF15/WAS/TPM1/FERMT2/RAPGEF3/FAM171A1/LPAR1/ARRB1/CCDC88A/PHLDB2/ZYX/PTK2B/TGFB3	15
BP	GO:1902106	negative regulation of leukocyte differentiation	15/1158	109/18614	0.00304759	0.0195867	0.0147804	ZBTB46/TNFAIP6/TLR4/TNFRSF11B/TRIB1/JAK3/LYN/TMEM176B/FBN1/RUNX3/CR1/FGL2/INHBA/LILRB3/C1QC	15
BP	GO:0035296	regulation of tube diameter	18/1158	142/18614	0.00312629	0.0200415	0.0151236	NPR1/TBXA2R/GJA5/TBXAS1/NOS3/ITGA1/RGS2/ECE1/P2RX1/KLF2/MMP2/F2R/PLOD3/SLC8A1/SOD2/SOD3/CD38/TNF	18
BP	GO:0097746	blood vessel diameter maintenance	18/1158	142/18614	0.00312629	0.0200415	0.0151236	NPR1/TBXA2R/GJA5/TBXAS1/NOS3/ITGA1/RGS2/ECE1/P2RX1/KLF2/MMP2/F2R/PLOD3/SLC8A1/SOD2/SOD3/CD38/TNF	18
BP	GO:0070304	positive regulation of stress-activated protein kinase signaling cascade	17/1158	131/18614	0.00314197	0.0201166	0.0151803	TLR4/SLAMF1/TLR9/TNFSF11/RASSF2/IL1B/LYN/CD27/SEMA3A/NCF1/SPI1/CCL21/SCIMP/SPHK1/PTK2B/TNF/TRAF5	17
BP	GO:0002763	positive regulation of myeloid leukocyte differentiation	10/1158	59/18614	0.00322237	0.0206052	0.015549	TESC/TRIB1/TNFSF11/NEDD9/TYROBP/EVI2B/CCR1/HCLS1/TNF/CD4	10
BP	GO:0032945	negative regulation of mononuclear cell proliferation	13/1158	89/18614	0.00333108	0.0212524	0.0160374	LRRC32/LYN/PKN1/CD300A/LILRB2/TYROBP/MNDA/CR1/TSPAN32/IL2RA/TNFRSF13B/BTK/PLA2G2D	13
BP	GO:0001654	eye development	38/1158	385/18614	0.00333198	0.0212524	0.0160374	TSPAN12/TBX2/ACVRL1/KDR/NES/RHOJ/ARHGEF15/PXDN/FLT1/FZD4/THY1/COL4A1/RPGRIP1/WNT2/PTPRM/CACNA1C/RCN1/TWIST1/SMOC1/FBN1/BCAR3/BMP6/PDGFRA/PDGFRB/MEIS3/LAMC3/DLL4/SERPINF1/PRDM1/ALDH1A3/MERTK/MYO7A/AQP1/COL5A2/INHBA/SKIL/TCIRG1/CLIC4	38
BP	GO:0038084	vascular endothelial growth factor signaling pathway	9/1158	50/18614	0.00335563	0.0213494	0.0161106	KDR/FLT1/PTP4A3/VEGFC/ADGRA2/PDGFRA/PDGFRB/SMOC2/TNXB	9
BP	GO:1902041	regulation of extrinsic apoptotic signaling pathway via death domain receptors	9/1158	50/18614	0.00335563	0.0213494	0.0161106	NOS3/SFRP2/HGF/ARHGEF2/HMOX1/THBS1/ICAM1/SKIL/SERPINE1	9
BP	GO:0150116	regulation of cell-substrate junction organization	11/1158	69/18614	0.00337002	0.0214129	0.0161585	TEK/ACVRL1/KDR/DLC1/THY1/GPM6B/FERMT2/GREM1/PTPRJ/THBS1/PHLDB2	11
BP	GO:0035150	regulation of tube size	18/1158	143/18614	0.00337408	0.0214129	0.0161585	NPR1/TBXA2R/GJA5/TBXAS1/NOS3/ITGA1/RGS2/ECE1/P2RX1/KLF2/MMP2/F2R/PLOD3/SLC8A1/SOD2/SOD3/CD38/TNF	18
BP	GO:0070997	neuron death	37/1158	373/18614	0.00344336	0.0216708	0.0163531	CD34/KDR/TLR4/NES/CSF3/CD200/TNFRSF1B/ITGA1/SIX1/SNCG/PLXND1/TRPM2/MEF2C/SIX4/TYROBP/AGAP2/ANGPT1/KMO/FYN/ARRB2/DDR2/F2R/WFS1/SERPINF1/CORO1A/HMOX1/DCC/TLR6/SOD2/NDNF/CPEB4/PTK2B/ADAM8/CTSZ/TNF/NFATC4/TGFB3	37
BP	GO:0002604	regulation of dendritic cell antigen processing and presentation	4/1158	11/18614	0.00345327	0.0216708	0.0163531	SLC11A1/CCL21/THBS1/FGL2	4
BP	GO:0033625	positive regulation of integrin activation	4/1158	11/18614	0.00345327	0.0216708	0.0163531	FERMT2/SKAP1/CXCL13/PLEK	4
BP	GO:0033632	regulation of cell-cell adhesion mediated by integrin	4/1158	11/18614	0.00345327	0.0216708	0.0163531	PODXL/SKAP1/CXCL13/FERMT3	4
BP	GO:0038063	collagen-activated tyrosine kinase receptor signaling pathway	4/1158	11/18614	0.00345327	0.0216708	0.0163531	COL4A1/COL4A2/DDR2/COL1A1	4
BP	GO:0043320	natural killer cell degranulation	4/1158	11/18614	0.00345327	0.0216708	0.0163531	RAB27A/CORO1A/FCGR3A/UNC13D	4
BP	GO:0097278	complement-dependent cytotoxicity	4/1158	11/18614	0.00345327	0.0216708	0.0163531	RAB27A/CR1/IGHG1/C3	4
BP	GO:0110011	regulation of basement membrane organization	4/1158	11/18614	0.00345327	0.0216708	0.0163531	NID1/LAMA2/PHLDB2/LAMC1	4
BP	GO:1904238	pericyte cell differentiation	4/1158	11/18614	0.00345327	0.0216708	0.0163531	CD34/ACTA2/GPR4/SPI1	4
BP	GO:0030101	natural killer cell activation	14/1158	100/18614	0.00352246	0.0220776	0.0166601	SLAMF1/RAB27A/SLAMF7/TYROBP/PTPRC/PTPN22/PRDM1/CORO1A/FCGR3A/MERTK/TICAM2/UNC13D/IL21R/IL2RB	14
BP	GO:0030947	regulation of vascular endothelial growth factor receptor signaling pathway	7/1158	33/18614	0.00362704	0.0226768	0.0171123	TMEM204/FZD4/IL1B/VEGFC/EMILIN1/ITGA5/PRKCB	7
BP	GO:0048566	embryonic digestive tract development	7/1158	33/18614	0.00362704	0.0226768	0.0171123	SALL1/FOXF1/SHOX2/CXCL8/RARRES2/PDGFRA/TNF	7
BP	GO:0050860	negative regulation of T cell receptor signaling pathway	6/1158	25/18614	0.00364079	0.0227347	0.017156	THY1/PTPRJ/PTPN22/SLA2/UBASH3A/SH2D1A	6
BP	GO:0090497	mesenchymal cell migration	10/1158	60/18614	0.00365592	0.022801	0.017206	SEMA6B/SEMA3G/SEMA7A/SEMA5B/SEMA3A/ANXA6/TWIST1/SEMA5A/SEMA3B/FN1	10
BP	GO:2000106	regulation of leukocyte apoptotic process	13/1158	90/18614	0.00367714	0.0229051	0.0172846	JAK3/IL7R/ST6GAL1/LYN/CD27/MEF2C/CXCL12/CCL21/HSH2D/HCLS1/MERTK/BTK/ADAM8	13
BP	GO:0046660	female sex differentiation	16/1158	122/18614	0.0036844	0.0229222	0.0172974	TNFAIP6/KDR/NOS3/FZD4/TBX3/A2M/ADAMTS1/PDGFRA/ARRB2/MMP2/NR2F2/MERTK/LHX8/INHBA/INSR/PTPRN	16
BP	GO:0032722	positive regulation of chemokine production	11/1158	70/18614	0.0037787	0.0234511	0.0176966	TLR4/TLR9/TLR2/FFAR2/IL1B/LBP/TLR7/TWIST1/HMOX1/AIF1/TNF	11
BP	GO:2000379	positive regulation of reactive oxygen species metabolic process	11/1158	70/18614	0.0037787	0.0234511	0.0176966	TLR4/FPR2/RAB27A/TYROBP/CYBA/PDGFRB/THBS1/TLR6/SOD2/PLCG2/PTK2B	11
BP	GO:0051961	negative regulation of nervous system development	19/1158	156/18614	0.00382695	0.0237215	0.0179006	SEMA6B/SEMA3G/TLR2/THY1/SEMA7A/SLIT1/SEMA5B/IL1B/SEMA3A/TRIM46/TNR/NTN1/ARHGAP4/SEMA5A/DAAM2/DCC/SEMA3B/TNF/NFATC4	19
BP	GO:0061564	axon development	45/1158	479/18614	0.00383445	0.0237388	0.0179137	SEMA6B/SEMA3G/NOVA2/SCN1B/ROBO4/SCARF1/OLFM1/DISC1/THY1/SEMA7A/GPM6B/SLIT1/CNTNAP1/SEMA5B/PLXND1/PLXNC1/SHOX2/SEMA3A/PTPRM/ECE1/CHN1/CXCL12/TRIM46/TNR/NTN1/ARHGAP4/TRPV2/FYN/SEMA5A/UNC5C/MMP2/ARHGEF40/ITGA4/CDH11/DCC/KLF7/UNC5A/TSPAN2/SKIL/MAP1B/SEMA3B/KIAA1755/EMB/UCHL1/FN1	45
BP	GO:0007409	axonogenesis	41/1158	427/18614	0.00385256	0.0238042	0.017963	SEMA6B/SEMA3G/NOVA2/SCN1B/ROBO4/OLFM1/DISC1/THY1/SEMA7A/SLIT1/CNTNAP1/SEMA5B/PLXND1/PLXNC1/SHOX2/SEMA3A/PTPRM/ECE1/CHN1/CXCL12/TRIM46/TNR/NTN1/ARHGAP4/TRPV2/FYN/SEMA5A/UNC5C/ARHGEF40/ITGA4/CDH11/DCC/KLF7/UNC5A/SKIL/MAP1B/SEMA3B/KIAA1755/EMB/UCHL1/FN1	41
BP	GO:0045058	T cell selection	9/1158	51/18614	0.00385441	0.0238042	0.017963	SLAMF6/IRF4/DOCK2/PTPRC/CTSL/THEMIS/LY9/CD4/ZAP70	9
BP	GO:0003159	morphogenesis of an endothelium	5/1158	18/18614	0.0040022	0.0245371	0.0185161	ACVRL1/STARD13/DLL4/ITGAX/CXCR4	5
BP	GO:0010755	regulation of plasminogen activation	5/1158	18/18614	0.0040022	0.0245371	0.0185161	PLAUR/THBS1/PLAT/SERPINE1/CTSZ	5
BP	GO:0033194	response to hydroperoxide	5/1158	18/18614	0.0040022	0.0245371	0.0185161	TRPM2/AIF1/DAPK1/TP53INP1/CD38	5
BP	GO:0051917	regulation of fibrinolysis	5/1158	18/18614	0.0040022	0.0245371	0.0185161	FAP/PLAUR/THBS1/PLAT/SERPINE1	5
BP	GO:0061154	endothelial tube morphogenesis	5/1158	18/18614	0.0040022	0.0245371	0.0185161	ACVRL1/STARD13/DLL4/ITGAX/CXCR4	5
BP	GO:0150079	negative regulation of neuroinflammatory response	5/1158	18/18614	0.0040022	0.0245371	0.0185161	CD200/TNFRSF1B/SYT11/PTPRC/CST7	5
BP	GO:0045580	regulation of T cell differentiation	21/1158	180/18614	0.0040826	0.0249998	0.0188652	JAK3/IL7R/SASH3/CD27/IRF4/LILRB2/XBP1/CCR2/PTPRC/RUNX3/CR1/NLRP3/IL2RA/PRDM1/IL2RG/TESPA1/FGL2/VNN1/NCKAP1L/ADAM8/ZAP70	21
BP	GO:0035306	positive regulation of dephosphorylation	10/1158	61/18614	0.00413441	0.0252254	0.0190355	CDH5/DLC1/ITGA1/PPP1R16B/MEF2C/CD300A/LILRB2/PTPRC/PDGFRB/PLEK	10
BP	GO:1900024	regulation of substrate adhesion-dependent cell spreading	10/1158	61/18614	0.00413441	0.0252254	0.0190355	LIMS2/CASS4/SPRY4/FERMT2/NEDD9/ST6GAL1/PREX1/DAB2/UNC13D/HAS2	10
BP	GO:1903409	reactive oxygen species biosynthetic process	10/1158	61/18614	0.00413441	0.0252254	0.0190355	UCP1/TLR4/RAB27A/NCF1/CYBA/FYN/ALOX5/TLR6/SOD2/PLCG2	10
BP	GO:0097305	response to alcohol	27/1158	252/18614	0.00415689	0.025332	0.0191159	UCP1/CLDN5/TBXA2R/TBXAS1/CSF3/P2RY6/GRAMD1A/VCAM1/RGS2/RGS19/ST6GAL1/A2M/CD27/IGFBP7/CCL21/CYBA/FYN/GNG2/KLF2/CD14/PTGFR/MAP4K1/SOD2/TP53INP1/INHBA/PTK2B/TNF	27
BP	GO:0055123	digestive system development	18/1158	146/18614	0.00421704	0.0256676	0.0193692	SALL1/SOX17/TBX2/DCHS1/FOXF1/SFRP2/SHOX2/CLMP/CXCL8/RARRES2/PDGFRA/MIXL1/PRDM1/IGF2/INSR/COL3A1/TNF/TGFB3	18
BP	GO:0008585	female gonad development	14/1158	102/18614	0.00422577	0.0256898	0.0193859	TNFAIP6/KDR/NOS3/FZD4/A2M/ADAMTS1/PDGFRA/ARRB2/MMP2/NR2F2/LHX8/INHBA/INSR/PTPRN	14
BP	GO:0030511	positive regulation of transforming growth factor beta receptor signaling pathway	7/1158	34/18614	0.00432649	0.0262076	0.0197767	SLC2A10/ZEB2/LRG1/DAB2/THBS1/TNXB/TGFB1I1	7
BP	GO:0032743	positive regulation of interleukin-2 production	7/1158	34/18614	0.00432649	0.0262076	0.0197767	IL1B/SASH3/IRF4/CCR2/PTPRC/PLCG2/CD4	7
BP	GO:1903846	positive regulation of cellular response to transforming growth factor beta stimulus	7/1158	34/18614	0.00432649	0.0262076	0.0197767	SLC2A10/ZEB2/LRG1/DAB2/THBS1/TNXB/TGFB1I1	7
BP	GO:0031346	positive regulation of cell projection organization	35/1158	353/18614	0.00439076	0.0265651	0.0200464	SCN1B/CDC42EP2/SCARF1/SERPINI1/FZD4/DISC1/SEMA7A/HGF/PLXND1/NEDD9/RGS2/PLXNC1/SHOX2/RAC2/LYN/CXCL12/ENPP2/NTN1/CCL21/RAB8B/TRPV2/FYN/SEMA5A/DDR2/ENC1/SERPINF1/CCDC88A/NDNF/SKIL/PTK2B/MAP1B/ARSB/PTPRD/TGFB3/FN1	35
BP	GO:0023061	signal release	45/1158	483/18614	0.00446515	0.0268629	0.0202712	SNAP25/UNC13A/MCTP1/RPH3A/DYSF/FZD4/TNFSF11/LIN7A/SNCG/FFAR2/TRPM2/IL1B/TBX3/LYN/SLC4A8/SLC44A4/MEF2C/CXCL12/P2RX1/KCNA2/RAB8B/SLC16A10/KMO/SYT11/OSM/BMP6/TMEM132A/FER1L4/F2R/DAB2/UCP2/SCG5/PRKCB/C1QTNF1/ALOX5/GIPR/KLF7/AQP1/INHBA/NRXN2/BTK/CD38/TCIRG1/PTPRN/TNF	45
BP	GO:0051051	negative regulation of transport	45/1158	483/18614	0.00446515	0.0268629	0.0202712	NOS3/MCTP1/TLR9/TLR2/CD200/DYSF/TNFRSF1B/FOXF1/SCAMP5/GPM6B/SFRP4/FFAR2/RGS2/IL1B/DERL3/SLC43A1/CD300A/LILRB2/SPI1/TWIST1/CCR2/ANGPT1/UBE2J1/SYT11/OSM/REM1/ERLEC1/F2R/UCP2/PRKCB/CORO1A/HMOX1/PKIG/THBS1/TRAT1/KLF7/INHBA/NCKAP1L/PTK2B/MAP1B/MMP9/SLC43A2/TNF/SVIP/RIN3	45
BP	GO:0002433	immune response-regulating cell surface receptor signaling pathway involved in phagocytosis	6/1158	26/18614	0.00448778	0.0268629	0.0202712	VAV1/LYN/PTPRJ/PTPRC/FYN/HCK	6
BP	GO:0002438	acute inflammatory response to antigenic stimulus	6/1158	26/18614	0.00448778	0.0268629	0.0202712	A2M/IGHG1/C3/FCGR3A/BTK/PLA2G2D	6
BP	GO:0002726	positive regulation of T cell cytokine production	6/1158	26/18614	0.00448778	0.0268629	0.0202712	SLAMF1/IL1B/SASH3/IL1R1/NLRP3/ARID5A	6
BP	GO:0038096	Fc-gamma receptor signaling pathway involved in phagocytosis	6/1158	26/18614	0.00448778	0.0268629	0.0202712	VAV1/LYN/PTPRJ/PTPRC/FYN/HCK	6
BP	GO:0060343	trabecula formation	6/1158	26/18614	0.00448778	0.0268629	0.0202712	TEK/GREM1/ADAMTS1/MMP2/SLC40A1/COL1A1	6
BP	GO:1903306	negative regulation of regulated secretory pathway	6/1158	26/18614	0.00448778	0.0268629	0.0202712	FOXF1/CD300A/SPI1/CCR2/HMOX1/NCKAP1L	6
BP	GO:1905523	positive regulation of macrophage migration	6/1158	26/18614	0.00448778	0.0268629	0.0202712	SLAMF1/RARRES2/C5AR1/CMKLR1/THBS1/C3AR1	6
BP	GO:0010463	mesenchymal cell proliferation	8/1158	43/18614	0.00451819	0.0269811	0.0203603	TBX2/KDR/DCHS1/FOXF1/SIX1/SHOX2/WNT2/FGF7	8
BP	GO:0032735	positive regulation of interleukin-12 production	8/1158	43/18614	0.00451819	0.0269811	0.0203603	TLR4/TLR9/TLR2/IL16/SCIMP/LTB/PLCG2/IRF8	8
BP	GO:0045667	regulation of osteoblast differentiation	18/1158	147/18614	0.00453389	0.027043	0.020407	SMAD6/TNFAIP6/TWIST2/SFRP2/RASSF2/HGF/FERMT2/GREM1/MEF2C/TMEM119/VEGFC/TWIST1/SMOC1/BMP6/DDR2/CTHRC1/TCIRG1/TNF	18
BP	GO:0019233	sensory perception of pain	14/1158	103/18614	0.00461787	0.0275114	0.0207605	TRPA1/CXCL12/PTAFR/KCNA2/CCR2/FYN/ARRB2/F2R/CXCR4/AQP1/TMEM100/MME/TNF/UCHL1	14
BP	GO:0045428	regulation of nitric oxide biosynthetic process	10/1158	62/18614	0.004661	0.0277357	0.0209298	CD34/TLR4/IL1B/KLF2/AIF1/TLR6/SOD2/INSR/PTK2B/TNF	10
BP	GO:0019882	antigen processing and presentation	15/1158	114/18614	0.00468891	0.0278362	0.0210056	WAS/CD209/RAB27A/CTSH/SLC11A1/LILRB2/CCL21/RAB8B/CTSL/CTSS/THBS1/FGL2/CLEC4A/WDFY4/FCER1G	15
BP	GO:0046634	regulation of alpha-beta T cell activation	15/1158	114/18614	0.00468891	0.0278362	0.0210056	JAK3/SASH3/CD300A/IRF4/CCR2/RASAL3/PTPRC/RUNX3/PTPN22/NLRP3/IL2RA/PRDM1/IL2RG/NCKAP1L/ZAP70	15
BP	GO:0006024	glycosaminoglycan biosynthetic process	11/1158	72/18614	0.00471443	0.027955	0.0210952	ST3GAL2/IL1B/CSGALNACT1/ANGPT1/CHST2/CHST15/PDGFRB/CHPF/HS3ST1/DSEL/HAS2	11
BP	GO:2001233	regulation of apoptotic signaling pathway	37/1158	381/18614	0.00487226	0.0288096	0.0217401	SNAI1/NOS3/HYAL2/SFRP2/PLAUR/HGF/IL1B/CTSH/ARHGEF2/ITM2C/TNFSF12/CXCL12/XBP1/PTPRC/ARRB2/MEIS3/G0S2/WFS1/CTSL/CTSS/HMOX1/CTH/SCG2/THBS1/ICAM1/LTB/ACKR3/SOD2/VNN1/INHBA/SKIL/SERPINE1/FGFR1/MMP9/TNF/NFATC4/SYVN1	37
BP	GO:0003174	mitral valve development	4/1158	12/18614	0.00492691	0.0288096	0.0217401	GJA5/SMAD6/DCHS1/TWIST1	4
BP	GO:0032957	inositol trisphosphate metabolic process	4/1158	12/18614	0.00492691	0.0288096	0.0217401	P2RY6/PTAFR/PLCG2/PTK2B	4
BP	GO:0034135	regulation of toll-like receptor 2 signaling pathway	4/1158	12/18614	0.00492691	0.0288096	0.0217401	TLR1/LYN/CYBA/TLR6	4
BP	GO:0034145	positive regulation of toll-like receptor 4 signaling pathway	4/1158	12/18614	0.00492691	0.0288096	0.0217401	LBP/CD14/PTPN22/TICAM2	4
BP	GO:0043383	negative T cell selection	4/1158	12/18614	0.00492691	0.0288096	0.0217401	DOCK2/PTPRC/THEMIS/ZAP70	4
BP	GO:0060394	negative regulation of pathway-restricted SMAD protein phosphorylation	4/1158	12/18614	0.00492691	0.0288096	0.0217401	SMAD6/GREM1/PMEPA1/EMILIN1	4
BP	GO:0060788	ectodermal placode formation	4/1158	12/18614	0.00492691	0.0288096	0.0217401	TBX2/SIX1/TBX3/SIX4	4
BP	GO:0071697	ectodermal placode morphogenesis	4/1158	12/18614	0.00492691	0.0288096	0.0217401	TBX2/SIX1/TBX3/SIX4	4
BP	GO:0086067	AV node cell to bundle of His cell communication	4/1158	12/18614	0.00492691	0.0288096	0.0217401	GJA5/GJC1/RYR2/CACNA1C	4
BP	GO:1905809	negative regulation of synapse organization	4/1158	12/18614	0.00492691	0.0288096	0.0217401	ARHGEF15/TLR2/SLIT1/NFATC4	4
BP	GO:2000035	regulation of stem cell division	4/1158	12/18614	0.00492691	0.0288096	0.0217401	SOX17/SFRP2/LBH/EVI2B	4
BP	GO:0008277	regulation of G protein-coupled receptor signaling pathway	17/1158	137/18614	0.0049907	0.0291489	0.0219962	RAMP2/RAMP3/RGS5/APLNR/RGS2/SLC24A4/RGS18/CXCL8/RGS3/ARRB2/PLEK/SLC39A14/PDE4A/C3/ARRB1/GIPR/KCTD12	17
BP	GO:0002639	positive regulation of immunoglobulin production	9/1158	53/18614	0.00502463	0.0292795	0.0220947	TLR9/TNFRSF4/MZB1/SASH3/XBP1/PTPRC/TNFSF13/DNAJB9/BTK	9
BP	GO:0048146	positive regulation of fibroblast proliferation	9/1158	53/18614	0.00502463	0.0292795	0.0220947	WNT2/PDGFRA/PDGFRB/CD248/DDR2/AQP1/PDGFD/SPHK1/FN1	9
BP	GO:1903707	negative regulation of hemopoiesis	15/1158	115/18614	0.00509059	0.0296297	0.022359	ZBTB46/TNFAIP6/TLR4/TNFRSF11B/TRIB1/JAK3/LYN/TMEM176B/FBN1/RUNX3/CR1/FGL2/INHBA/LILRB3/C1QC	15
BP	GO:0002281	macrophage activation involved in immune response	5/1158	19/18614	0.005157	0.029913	0.0225728	DYSF/LBP/TYROBP/PLCG2/TNF	5
BP	GO:0035743	CD4-positive, alpha-beta T cell cytokine production	5/1158	19/18614	0.005157	0.029913	0.0225728	SLAMF1/IL1B/IL1R1/NLRP3/ARID5A	5
BP	GO:0043031	negative regulation of macrophage activation	5/1158	19/18614	0.005157	0.029913	0.0225728	CD200/ADGRF5/SYT11/PTPRC/CST7	5
BP	GO:0008064	regulation of actin polymerization or depolymerization	18/1158	149/18614	0.00522641	0.030183	0.0227765	CDC42EP2/SSH2/ESAM/CSF3/WAS/CXCL12/PLEKHG2/CCL21/SEMA5A/PLEK/HCLS1/CORO1A/HCK/DAAM2/COTL1/TMSB4X/NCKAP1L/PTK2B	18
BP	GO:0006509	membrane protein ectodomain proteolysis	8/1158	44/18614	0.00522742	0.030183	0.0227765	TNFRSF1B/TIMP1/IL1B/TIMP2/ADAM19/TIMP4/ADAM8/TNF	8
BP	GO:1900026	positive regulation of substrate adhesion-dependent cell spreading	8/1158	44/18614	0.00522742	0.030183	0.0227765	LIMS2/CASS4/FERMT2/NEDD9/PREX1/DAB2/UNC13D/HAS2	8
BP	GO:1904646	cellular response to amyloid-beta	8/1158	44/18614	0.00522742	0.030183	0.0227765	TLR4/FPR2/VCAM1/FYN/ITGA4/ICAM1/TLR6/TNF	8
BP	GO:0071260	cellular response to mechanical stimulus	11/1158	73/18614	0.00524655	0.0302589	0.0228338	PIEZO2/TNFRSF8/TLR4/ENG/IL1B/TLR8/TLR7/CYBA/BMP6/AQP1/COL1A1	11
BP	GO:0002706	regulation of lymphocyte mediated immunity	21/1158	184/18614	0.00526675	0.0303408	0.0228956	SLAMF1/VAV1/WAS/TNFRSF1B/SLAMF6/IL7R/SERPINB9/IL1B/SASH3/CCR2/IL1R1/PTPRC/ARRB2/CR1/NLRP3/TNFSF13/C3/ARID5A/NCKAP1L/BTK/TNF	21
BP	GO:0003073	regulation of systemic arterial blood pressure	13/1158	94/18614	0.00536391	0.0308653	0.0232915	GJA5/NOS3/TPM1/RPS6KA2/ECE1/CYBA/ENPEP/F2R/NR2F2/SOD2/PRCP/CTSZ/TNF	13
BP	GO:0032740	positive regulation of interleukin-17 production	6/1158	27/18614	0.00547144	0.0312856	0.0236085	SLAMF6/OSM/ARID5A/SPHK1/BTK/LY9	6
BP	GO:0042730	fibrinolysis	6/1158	27/18614	0.00547144	0.0312856	0.0236085	FAP/PLAUR/THBS1/PLAT/SERPINE1/SERPING1	6
BP	GO:0062149	detection of stimulus involved in sensory perception of pain	6/1158	27/18614	0.00547144	0.0312856	0.0236085	TRPA1/CXCL12/FYN/ARRB2/CXCR4/TNF	6
BP	GO:0070861	regulation of protein exit from endoplasmic reticulum	6/1158	27/18614	0.00547144	0.0312856	0.0236085	DERL3/UBE2J1/ERLEC1/EDEM1/SLC51B/SVIP	6
BP	GO:0003014	renal system process	16/1158	127/18614	0.00547405	0.0312856	0.0236085	NPR1/GJA5/CD34/ADGRF5/JCHAIN/IGHA2/HYAL2/PKN1/IGKV3-20/IGHA1/CYBA/F2R/WFS1/AQP1/SLC15A2/HAS2	16
BP	GO:0014902	myotube differentiation	16/1158	127/18614	0.00547405	0.0312856	0.0236085	SIX1/CNTNAP1/SHOX2/MEF2C/TMEM119/SIX4/JAM2/XBP1/PLPP7/DOCK2/TMEM182/BHLHA15/PLEKHO1/CD53/ADAM12/BHLHE41	16
BP	GO:0031098	stress-activated protein kinase signaling cascade	26/1158	245/18614	0.00549913	0.0313934	0.02369	MECOM/SH2D3C/TLR4/TRIB1/SLAMF1/TLR9/TNFSF11/SFRP2/RASSF2/HGF/IL1B/LYN/CD27/SEMA3A/NCF1/SPI1/CCL21/TLR7/SCIMP/PTPN22/MAP4K1/SPHK1/PTK2B/ARHGEF6/TNF/TRAF5	26
BP	GO:0044000	movement in host	21/1158	185/18614	0.00560336	0.0318473	0.0240324	FCN3/SLAMF1/SELPLG/TNFRSF4/HYAL2/CD209/IFITM2/FCN1/CXCL8/CR1/ITGA5/CTSL/CXCR4/SLC1A5/ICAM1/ANPEP/SCARB1/INSR/LGALS1/SIGLEC1/CD4	21
BP	GO:0031644	regulation of nervous system process	18/1158	150/18614	0.00560381	0.0318473	0.0240324	SLC8A3/NOS3/SHANK3/S1PR2/TNFRSF1B/TMEM108/HGF/TNR/PTAFR/JAM2/F2R/ITGAX/NPTX2/NRXN2/PTK2B/TMEM100/TNF/CST7	18
BP	GO:0050768	negative regulation of neurogenesis	18/1158	150/18614	0.00560381	0.0318473	0.0240324	SEMA6B/SEMA3G/THY1/SEMA7A/SLIT1/SEMA5B/IL1B/SEMA3A/TRIM46/TNR/NTN1/ARHGAP4/SEMA5A/DAAM2/DCC/SEMA3B/TNF/NFATC4	18
BP	GO:1903038	negative regulation of leukocyte cell-cell adhesion	18/1158	150/18614	0.00560381	0.0318473	0.0240324	JAK3/PAG1/LRRC32/CD300A/CXCL12/LILRB2/CCL21/LAX1/TNFAIP8L2/RUNX3/CR1/PTPN22/TSPAN32/IL2RA/TIGIT/FGL2/NCKAP1L/PLA2G2D	18
BP	GO:0007178	transmembrane receptor protein serine/threonine kinase signaling pathway	38/1158	398/18614	0.00576524	0.032728	0.024697	CLDN5/SMAD6/TNFAIP6/SLC2A10/ACVRL1/KDR/CDH5/ENG/SFRP2/SFRP4/FERMT2/LRRC32/GREM1/ZEB2/RBPMS/FSTL1/SPI1/FBN1/PMEPA1/BMP6/LRG1/EMILIN1/ARRB2/FMOD/DAB2/THBS1/TNXB/LPXN/NRROS/INHBA/SKIL/ZYX/HTRA3/TMEM100/VASN/TGFB1I1/COL3A1/TGFB3	38
BP	GO:0030041	actin filament polymerization	19/1158	162/18614	0.00577392	0.0327405	0.0247064	CDC42EP2/SSH2/ESAM/CSF3/WAS/PLEKHG2/CCL21/PREX1/HCLS1/CORO1A/HCK/AIF1/DAAM2/COTL1/TMSB4X/PSTPIP1/MSRB1/NCKAP1L/PTK2B	19
BP	GO:0006023	aminoglycan biosynthetic process	11/1158	74/18614	0.00582499	0.032993	0.024897	ST3GAL2/IL1B/CSGALNACT1/ANGPT1/CHST2/CHST15/PDGFRB/CHPF/HS3ST1/DSEL/HAS2	11
BP	GO:0002753	cytosolic pattern recognition receptor signaling pathway	13/1158	95/18614	0.00586992	0.0331074	0.0249833	TLR4/SEC14L1/TLR9/TLR8/TLR7/BIRC3/SCIMP/PTPN22/SLC15A3/TREML4/SLC15A2/TNF/PIK3AP1	13
BP	GO:0014033	neural crest cell differentiation	13/1158	95/18614	0.00586992	0.0331074	0.0249833	SEMA6B/SEMA3G/SEMA7A/SIX1/SEMA5B/MEF2C/SEMA3A/ANXA6/TWIST1/SEMA5A/FRZB/SEMA3B/FN1	13
BP	GO:0046330	positive regulation of JNK cascade	13/1158	95/18614	0.00586992	0.0331074	0.0249833	TLR4/SLAMF1/TLR9/TNFSF11/RASSF2/IL1B/CD27/SEMA3A/NCF1/CCL21/PTK2B/TNF/TRAF5	13
BP	GO:0071300	cellular response to retinoic acid	10/1158	64/18614	0.00587136	0.0331074	0.0249833	TESC/FZD4/TEAD2/LYN/WNT2/SERPINF1/AQP1/PTK2B/TNF/COL1A1	10
BP	GO:0030324	lung development	21/1158	186/18614	0.00595748	0.0335556	0.0253216	TBX2/KDR/NOS3/FOXF1/CTSH/WNT2/ADAMTS2/KLF2/PDGFRA/PDGFRB/HEG1/PLOD3/RCN3/CRISPLD2/HSD11B1/FGF7/MME/COL3A1/CTSZ/TNF/TGFB3	21
BP	GO:0046545	development of primary female sexual characteristics	14/1158	106/18614	0.00597363	0.0336091	0.025362	TNFAIP6/KDR/NOS3/FZD4/A2M/ADAMTS1/PDGFRA/ARRB2/MMP2/NR2F2/LHX8/INHBA/INSR/PTPRN	14
BP	GO:0034765	regulation of monoatomic ion transmembrane transport	44/1158	478/18614	0.00605258	0.0340155	0.0256686	SCN1B/TRPC6/RAMP3/TESC/SHANK3/TSPAN13/PIK3CG/RYR2/TLR9/THY1/P2RY6/APLNR/ABCB1/LYN/CRACR2A/KCNJ8/CACNA1C/ABCC9/PTAFR/P2RX1/KCNA2/CYBA/SCN3A/TWIST1/CCR2/TMEM38A/KCNA3/REM1/FYN/JSRP1/F2R/CTSS/CORO1A/SLC8A1/GLRX/PLCG2/CD19/TMSB4X/EHD3/PTK2B/TCIRG1/MMP9/SCN8A/CLIC4	44
BP	GO:0051090	regulation of DNA-binding transcription factor activity	43/1158	465/18614	0.00610389	0.0342658	0.0258575	TLR4/TRIB1/CSF3/TLR9/TLR2/CD200/TMIGD3/FZD4/TNFRSF4/TNFSF11/SFRP4/ADGRG3/IRAK3/GREM1/IL1B/WNT2/ARHGEF2/SPI1/CARD8/NFAM1/TWIST1/ARRB2/DDR2/HCLS1/WFS1/PRKCB/CMKLR1/NLRP3/ARRB1/HMOX1/HCK/CTH/TLR6/PLCG2/TMSB4X/SPHK1/TICAM2/BTK/ADAM8/NLRC3/S100A12/TNF/TRAF5	43
BP	GO:0034767	positive regulation of monoatomic ion transmembrane transport	20/1158	175/18614	0.00627228	0.0351721	0.0265414	TRPC6/RAMP3/TESC/SHANK3/RYR2/THY1/P2RY6/APLNR/ABCB1/CRACR2A/PTAFR/P2RX1/CCR2/F2R/CTSS/GLRX/PLCG2/CD19/TMSB4X/EHD3	20
BP	GO:0002821	positive regulation of adaptive immune response	16/1158	129/18614	0.00636323	0.0355638	0.026837	SLAMF1/SKAP1/TNFSF13B/IL1B/SASH3/SLC11A1/CCR2/IL1R1/PTPRC/NLRP3/TNFSF13/C3/ARID5A/BTK/TNF/CD4	16
BP	GO:0032874	positive regulation of stress-activated MAPK cascade	16/1158	129/18614	0.00636323	0.0355638	0.026837	TLR4/SLAMF1/TLR9/TNFSF11/RASSF2/IL1B/CD27/SEMA3A/NCF1/SPI1/CCL21/SCIMP/SPHK1/PTK2B/TNF/TRAF5	16
BP	GO:0046683	response to organophosphorus	16/1158	129/18614	0.00636323	0.0355638	0.026837	PIK3CG/P2RY6/IL1B/RAPGEF3/ABCC9/PTAFR/P2RX1/TLR7/NT5E/LPAR1/AQP9/SLC8A1/AQP1/PLAT/PTK2B/COL1A1	16
BP	GO:0002042	cell migration involved in sprouting angiogenesis	13/1158	96/18614	0.00641328	0.0358039	0.0270182	TBXA2R/KDR/RHOJ/CLEC14A/STARD13/GREM1/SRPX2/PIK3R3/TDGF1/AKT3/DLL4/HMOX1/THBS1	13
BP	GO:0030832	regulation of actin filament length	18/1158	152/18614	0.00642542	0.0358322	0.0270395	CDC42EP2/SSH2/ESAM/CSF3/WAS/CXCL12/PLEKHG2/CCL21/SEMA5A/PLEK/HCLS1/CORO1A/HCK/DAAM2/COTL1/TMSB4X/NCKAP1L/PTK2B	18
BP	GO:0034755	iron ion transmembrane transport	5/1158	20/18614	0.00652905	0.0362502	0.0273549	SLC39A8/SCARA5/SLC11A1/SLC39A14/SLC40A1	5
BP	GO:0045342	MHC class II biosynthetic process	5/1158	20/18614	0.00652905	0.0362502	0.0273549	TLR4/TMEM106A/SLC11A1/SPI1/XBP1	5
BP	GO:0140131	positive regulation of lymphocyte chemotaxis	5/1158	20/18614	0.00652905	0.0362502	0.0273549	NEDD9/CXCL13/CCL21/CCR2/PTK2B	5
BP	GO:1903978	regulation of microglial cell activation	5/1158	20/18614	0.00652905	0.0362502	0.0273549	SYT11/PTPRC/SPHK1/STAP1/CST7	5
BP	GO:0010324	membrane invagination	10/1158	65/18614	0.00656178	0.036392	0.0274619	CD300A/BIN2/C3/AIF1/RAB31/THBS1/PLCG2/STAP1/NCKAP1L/MEGF10	10
BP	GO:0003171	atrioventricular valve development	6/1158	28/18614	0.00660383	0.0364255	0.0274872	GJA5/SMAD6/DCHS1/OLFM1/APLNR/TWIST1	6
BP	GO:0030194	positive regulation of blood coagulation	6/1158	28/18614	0.00660383	0.0364255	0.0274872	TBXA2R/EMILIN1/F2R/THBS1/PLAT/SERPINE1	6
BP	GO:0036037	CD8-positive, alpha-beta T cell activation	6/1158	28/18614	0.00660383	0.0364255	0.0274872	TNFSF8/RUNX3/PTPN22/NCKAP1L/CLEC4A/WDFY4	6
BP	GO:1900048	positive regulation of hemostasis	6/1158	28/18614	0.00660383	0.0364255	0.0274872	TBXA2R/EMILIN1/F2R/THBS1/PLAT/SERPINE1	6
BP	GO:1903779	regulation of cardiac conduction	6/1158	28/18614	0.00660383	0.0364255	0.0274872	SLC8A3/GJA5/RYR2/ATP2A3/SLC8A1/EHD3	6
BP	GO:0070555	response to interleukin-1	17/1158	141/18614	0.0066576	0.0366821	0.0276808	SELE/ZBP1/HYAL2/IRAK3/IL1B/CXCL8/CCL21/CYBA/IL1R1/KMO/KLF2/ADAMTS7/MMP2/AKAP12/CCL18/CD38/HAS2	17
BP	GO:0002524	hypersensitivity	4/1158	13/18614	0.00676986	0.036859	0.0278143	IGHG1/C3/FCGR3A/BTK	4
BP	GO:0002756	MyD88-independent toll-like receptor signaling pathway	4/1158	13/18614	0.00676986	0.036859	0.0278143	TLR4/TNIP3/TLR6/TICAM2	4
BP	GO:0032621	interleukin-18 production	4/1158	13/18614	0.00676986	0.036859	0.0278143	TLR9/TLR2/GBP5/TNF	4
BP	GO:0032661	regulation of interleukin-18 production	4/1158	13/18614	0.00676986	0.036859	0.0278143	TLR9/TLR2/GBP5/TNF	4
BP	GO:0035589	G protein-coupled purinergic nucleotide receptor signaling pathway	4/1158	13/18614	0.00676986	0.036859	0.0278143	P2RY6/PTAFR/P2RY8/P2RY13	4
BP	GO:0036006	cellular response to macrophage colony-stimulating factor stimulus	4/1158	13/18614	0.00676986	0.036859	0.0278143	TLR4/TLR2/DOK1/STAP1	4
BP	GO:0036302	atrioventricular canal development	4/1158	13/18614	0.00676986	0.036859	0.0278143	TBX2/ENG/TBX3/HAS2	4
BP	GO:0051451	myoblast migration	4/1158	13/18614	0.00676986	0.036859	0.0278143	SIX1/SIX4/PLEKHO1/MEGF10	4
BP	GO:0071696	ectodermal placode development	4/1158	13/18614	0.00676986	0.036859	0.0278143	TBX2/SIX1/TBX3/SIX4	4
BP	GO:0071888	macrophage apoptotic process	4/1158	13/18614	0.00676986	0.036859	0.0278143	ST6GAL1/MEF2C/CTSL/PLEKHO2	4
BP	GO:2001046	positive regulation of integrin-mediated signaling pathway	4/1158	13/18614	0.00676986	0.036859	0.0278143	LIMS2/NID1/LAMA2/LAMC1	4
BP	GO:0051403	stress-activated MAPK cascade	25/1158	237/18614	0.00689304	0.037393	0.0282173	MECOM/SH2D3C/TLR4/TRIB1/SLAMF1/TLR9/TNFSF11/SFRP2/RASSF2/HGF/IL1B/CD27/SEMA3A/NCF1/SPI1/CCL21/TLR7/SCIMP/PTPN22/MAP4K1/SPHK1/PTK2B/ARHGEF6/TNF/TRAF5	25
BP	GO:0035272	exocrine system development	8/1158	46/18614	0.00689752	0.037393	0.0282173	TGM2/HGF/PLXND1/IGF2/INSR/FGF7/TNF/TGFB3	8
BP	GO:0035307	positive regulation of protein dephosphorylation	8/1158	46/18614	0.00689752	0.037393	0.0282173	CDH5/DLC1/ITGA1/PPP1R16B/CD300A/LILRB2/PTPRC/PDGFRB	8
BP	GO:0042088	T-helper 1 type immune response	8/1158	46/18614	0.00689752	0.037393	0.0282173	TLR4/SLAMF1/JAK3/IL1B/SLC11A1/CCR2/IL1R1/ARID5A	8
BP	GO:0002286	T cell activation involved in immune response	15/1158	119/18614	0.0069849	0.0377453	0.0284832	JAK3/SLAMF6/ENTPD7/APBB1IP/RAB27A/SLC11A1/IRF4/CLEC4E/LCP1/NLRP3/ICAM1/FGL2/NCKAP1L/LY9/FCER1G	15
BP	GO:0030278	regulation of ossification	15/1158	119/18614	0.0069849	0.0377453	0.0284832	S1PR1/SMAD6/MGP/SRGN/GPM6B/GREM1/MEF2C/TMEM119/TWIST1/BMP6/CCR1/DDR2/ALOX5/SLC8A1/PTK2B	15
BP	GO:0046632	alpha-beta T cell differentiation	15/1158	119/18614	0.0069849	0.0377453	0.0284832	JAK3/TNFSF8/SLAMF6/ENTPD7/SASH3/IRF4/RUNX3/CTSL/NLRP3/PRDM1/IL2RG/NCKAP1L/LY9/PLA2G2D/ZAP70	15
BP	GO:0050654	chondroitin sulfate proteoglycan metabolic process	7/1158	37/18614	0.00704052	0.0379348	0.0286262	EGFLAM/CSGALNACT1/CHST15/CHPF/SPOCK2/NDNF/DSEL	7
BP	GO:0060323	head morphogenesis	7/1158	37/18614	0.00704052	0.0379348	0.0286262	CLDN5/PDGFRA/RRAS/MMP2/CRISPLD2/COL1A1/TGFB3	7
BP	GO:0032231	regulation of actin filament bundle assembly	14/1158	108/18614	0.00704247	0.0379348	0.0286262	S1PR1/SHANK3/DLC1/ARHGEF15/WAS/TPM1/FERMT2/RAPGEF3/SYNPO/PLEK/LPAR1/CCDC88A/PHLDB2/TGFB3	14
BP	GO:0001649	osteoblast differentiation	26/1158	250/18614	0.00712277	0.0382859	0.0288911	SMAD6/TNFAIP6/SNAI1/TWIST2/ALPL/SEMA7A/SFRP2/RASSF2/HGF/FERMT2/GREM1/SHOX2/VCAN/MEF2C/TMEM119/VEGFC/TWIST1/SMOC1/BMP6/DDR2/IGF2/CTHRC1/RRBP1/TCIRG1/TNF/COL1A1	26
BP	GO:0016485	protein processing	26/1158	250/18614	0.00712277	0.0382859	0.0288911	TLL2/SRGN/MASP1/PLAUR/RPS6KA2/CTSH/ECE1/SEC11C/CARD8/ADAMTS2/ENPEP/SPON1/SCG5/CTSL/CTSS/CPXM1/THBS1/ADAM19/PLAT/SERPINE1/ADAM8/MME/AEBP1/CTSZ/C1R/CST7	26
BP	GO:0061448	connective tissue development	28/1158	275/18614	0.00713583	0.0383153	0.0289133	ACVRL1/CD34/SNAI1/ACTA2/MGP/HYAL2/SFRP2/TIMP1/GREM1/SHOX2/LOXL2/MEF2C/GPR4/ANXA6/SPI1/XBP1/CSGALNACT1/BMP6/PDGFRB/ADAMTS7/SLC39A14/FRZB/ARID5A/KLF7/PDGFD/COL3A1/COL1A1/MMP13	28
BP	GO:0060986	endocrine hormone secretion	9/1158	56/18614	0.00727481	0.0389788	0.029414	FZD4/IL1B/TBX3/RAB8B/BMP6/DAB2/C1QTNF1/AQP1/INHBA	9
BP	GO:2000107	negative regulation of leukocyte apoptotic process	9/1158	56/18614	0.00727481	0.0389788	0.029414	JAK3/IL7R/ST6GAL1/CD27/CXCL12/CCL21/HSH2D/HCLS1/MERTK	9
BP	GO:0050868	negative regulation of T cell activation	16/1158	131/18614	0.00736545	0.0394227	0.0297489	JAK3/PAG1/LRRC32/CD300A/LILRB2/LAX1/TNFAIP8L2/RUNX3/CR1/PTPN22/TSPAN32/IL2RA/TIGIT/FGL2/NCKAP1L/PLA2G2D	16
BP	GO:0030323	respiratory tube development	21/1158	190/18614	0.00756267	0.0404355	0.0305132	TBX2/KDR/NOS3/FOXF1/CTSH/WNT2/ADAMTS2/KLF2/PDGFRA/PDGFRB/HEG1/PLOD3/RCN3/CRISPLD2/HSD11B1/FGF7/MME/COL3A1/CTSZ/TNF/TGFB3	21
BP	GO:0033209	tumor necrosis factor-mediated signaling pathway	14/1158	109/18614	0.00763119	0.0407158	0.0307247	TNFRSF1B/TNFRSF4/TNFSF11/TNFSF13B/TNFRSF17/CARD8/TNFRSF13C/BIRC3/PLVAP/TMSB4X/SPHK1/PTK2B/TNF/TRAF5	14
BP	GO:0036503	ERAD pathway	14/1158	109/18614	0.00763119	0.0407158	0.0307247	UBXN10/DERL3/XBP1/SDF2L1/SEL1L/UBE2J1/ERLEC1/WFS1/RCN3/DNAJB9/EDEM1/MAN1A1/SVIP/SYVN1	14
BP	GO:0060041	retina development in camera-type eye	18/1158	155/18614	0.00783887	0.041694	0.0314629	TSPAN12/ACVRL1/RHOJ/ARHGEF15/FZD4/THY1/COL4A1/RPGRIP1/PTPRM/PDGFRA/PDGFRB/LAMC3/DLL4/SERPINF1/PRDM1/MERTK/TCIRG1/CLIC4	18
BP	GO:0001937	negative regulation of endothelial cell proliferation	11/1158	77/18614	0.0078653	0.041694	0.0314629	ACVRL1/FLT1/MEF2C/PTPRM/DLL4/NR2F2/ALOX5/SCG2/THBS1/VASH1/TNF	11
BP	GO:0006809	nitric oxide biosynthetic process	11/1158	77/18614	0.0078653	0.041694	0.0314629	CD34/TLR4/NOS3/IL1B/KLF2/AIF1/TLR6/SOD2/INSR/PTK2B/TNF	11
BP	GO:0002920	regulation of humoral immune response	8/1158	47/18614	0.00786998	0.041694	0.0314629	IL1B/A2M/CXCL13/PTPRC/CR1/C3/TNF/SERPING1	8
BP	GO:0001773	myeloid dendritic cell activation	6/1158	29/18614	0.00789696	0.041694	0.0314629	SLAMF1/UBD/IRF4/SPI1/DOCK2/TSPAN32	6
BP	GO:0010955	negative regulation of protein processing	6/1158	29/18614	0.00789696	0.041694	0.0314629	CARD8/THBS1/PLAT/SERPINE1/CTSZ/CST7	6
BP	GO:0031342	negative regulation of cell killing	6/1158	29/18614	0.00789696	0.041694	0.0314629	IL7R/SERPINB9/PTPRC/ARRB2/CR1/NCKAP1L	6
BP	GO:0060441	epithelial tube branching involved in lung morphogenesis	6/1158	29/18614	0.00789696	0.041694	0.0314629	TBX2/FOXF1/CTSH/WNT2/CTSZ/TNF	6
BP	GO:1900017	positive regulation of cytokine production involved in inflammatory response	6/1158	29/18614	0.00789696	0.041694	0.0314629	TLR4/GPSM3/GBP5/TLR6/TICAM2/TNF	6
BP	GO:1903318	negative regulation of protein maturation	6/1158	29/18614	0.00789696	0.041694	0.0314629	CARD8/THBS1/PLAT/SERPINE1/CTSZ/CST7	6
BP	GO:0001659	temperature homeostasis	20/1158	179/18614	0.00801276	0.0422613	0.031891	UCP1/NOVA2/TLR4/ALPL/TNFSF11/PCTP/TRPM2/TSHR/IL1B/IRF4/TRPV2/CCR2/PLCL2/LAMA4/G0S2/UCP2/CMKLR1/CXCR4/FABP4/TNF	20
BP	GO:0070613	regulation of protein processing	10/1158	67/18614	0.00813018	0.0426537	0.0321871	PLAUR/RPS6KA2/CARD8/SPON1/THBS1/PLAT/SERPINE1/ADAM8/CTSZ/CST7	10
BP	GO:0038083	peptidyl-tyrosine autophosphorylation	5/1158	21/18614	0.00813776	0.0426537	0.0321871	KDR/GREM1/BTK/INSR/PTK2B	5
BP	GO:0060252	positive regulation of glial cell proliferation	5/1158	21/18614	0.00813776	0.0426537	0.0321871	IL1B/LYN/NTN1/VEGFC/TNF	5
BP	GO:0060445	branching involved in salivary gland morphogenesis	5/1158	21/18614	0.00813776	0.0426537	0.0321871	TGM2/HGF/PLXND1/FGF7/TNF	5
BP	GO:0071498	cellular response to fluid shear stress	5/1158	21/18614	0.00813776	0.0426537	0.0321871	MEF2C/KLF2/MMP2/PTK2B/HAS2	5
BP	GO:0097503	sialylation	5/1158	21/18614	0.00813776	0.0426537	0.0321871	ST8SIA4/ST3GAL2/ST6GAL1/ST3GAL5/ST6GALNAC4	5
BP	GO:0046849	bone remodeling	12/1158	88/18614	0.00817088	0.0427533	0.0322623	S1PR1/TNFRSF11B/TNFSF11/RASSF2/GREM1/TMEM119/CTHRC1/SNX10/PTK2B/ADAM8/CD38/TCIRG1	12
BP	GO:0097106	postsynaptic density organization	7/1158	38/18614	0.00817727	0.0427533	0.0322623	SHANK3/CNTNAP1/TMEM108/LILRB2/NRXN2/PTK2B/PTPRD	7
BP	GO:0042552	myelination	17/1158	144/18614	0.00818213	0.0427533	0.0322623	CLDN5/SLC8A3/TLR2/PMP22/TNFRSF1B/GPM6B/CNTNAP1/HGF/JAM2/TG/LPAR1/ITGAX/CXCR4/TSPAN2/TNF/SCN8A/CST7	17
BP	GO:0010596	negative regulation of endothelial cell migration	13/1158	99/18614	0.00828639	0.0432534	0.0326397	TBXA2R/ACVRL1/STARD13/MEF2C/PTPRM/CXCL13/ADAMTS9/DLL4/SERPINF1/NR2F2/THBS1/VASH1/TNF	13
BP	GO:0050804	modulation of chemical synaptic transmission	44/1158	487/18614	0.00833773	0.0434765	0.032808	SLC8A3/SNAP25/UNC13A/PCDH17/SLC6A1/SHANK3/MCTP1/RASGRF2/DYSF/S1PR2/ZDHHC2/DISC1/TMEM108/SNCG/IL1B/SLC4A8/MEF2C/TSHZ3/TNR/LILRB2/P2RX1/TYROBP/CCR2/PLCL2/LAMA2/KMO/SYT11/FYN/ARRB2/FER1L4/PRKCB/CDH11/DCC/AKAP12/NPTX2/NRXN2/PLAT/PTK2B/CD38/MAP1B/MME/PTPRD/TNF/NFATC4	44
BP	GO:0008643	carbohydrate transport	18/1158	156/18614	0.00836217	0.0435591	0.0328703	SLC2A10/TRIB3/SLC2A6/SLC2A14/SLC5A4/SLC45A4/SLC2A3/IL1B/SLC45A3/AQP9/PRKCB/C3/AQP1/SLC17A5/SLC2A11/INSR/SLC37A1/TNF	18
BP	GO:0034219	carbohydrate transmembrane transport	16/1158	133/18614	0.00849053	0.0441822	0.0333405	SLC2A10/TRIB3/SLC2A6/SLC2A14/SLC5A4/SLC2A3/IL1B/SLC45A3/AQP9/PRKCB/C3/AQP1/SLC17A5/SLC2A11/INSR/TNF	16
BP	GO:0051047	positive regulation of secretion	31/1158	317/18614	0.0085364	0.0443752	0.0334862	NPR1/TLR4/SLC6A1/TLR2/TNFSF11/SCAMP5/FFAR2/RAB27A/TRPM2/IL1B/SLC4A8/SEC24A/CXCL12/PTAFR/VEGFC/XBP1/RAB8B/CYBA/KMO/BMP6/TMEM132A/DAB2/PRKCB/C1QTNF1/GIPR/AQP1/INHBA/UNC13D/ADAM8/CD38/TGFB3	31
BP	GO:0051348	negative regulation of transferase activity	28/1158	279/18614	0.00862031	0.0447654	0.0337807	SLC8A3/PTPRB/TRIB3/TRIB1/SH2B3/SPRY4/THY1/HYAL2/SFRP2/IRAK3/RGS2/IL1B/LYN/PKN1/CD300A/PTPRJ/PIP4K2A/SH3BP5/LAX1/PTPRC/DDR2/PTPN22/HEG1/NR2F2/PKIG/FABP4/SLC8A1/UCHL1	28
BP	GO:0099177	regulation of trans-synaptic signaling	44/1158	488/18614	0.0086312	0.0447658	0.033781	SLC8A3/SNAP25/UNC13A/PCDH17/SLC6A1/SHANK3/MCTP1/RASGRF2/DYSF/S1PR2/ZDHHC2/DISC1/TMEM108/SNCG/IL1B/SLC4A8/MEF2C/TSHZ3/TNR/LILRB2/P2RX1/TYROBP/CCR2/PLCL2/LAMA2/KMO/SYT11/FYN/ARRB2/FER1L4/PRKCB/CDH11/DCC/AKAP12/NPTX2/NRXN2/PLAT/PTK2B/CD38/MAP1B/MME/PTPRD/TNF/NFATC4	44
BP	GO:0048705	skeletal system morphogenesis	24/1158	229/18614	0.00863809	0.0447658	0.033781	TBX15/MGP/ALPL/HYAL2/SIX1/SFRP4/GREM1/SHOX2/MEF2C/COL13A1/TMEM119/ANXA6/SIX4/CSGALNACT1/TWIST1/BMP6/PDGFRA/MMP2/FGFR1/HAS2/COL3A1/COL1A1/MMP13/TGFB3	24
BP	GO:0002437	inflammatory response to antigenic stimulus	11/1158	78/18614	0.00865633	0.0447686	0.0337831	LYN/A2M/FYN/IGHG1/IL2RA/C3/HCK/FCGR3A/BTK/PLA2G2D/TNF	11
BP	GO:0032720	negative regulation of tumor necrosis factor production	11/1158	78/18614	0.00865633	0.0447686	0.0337831	CD34/TLR4/SLAMF1/IRAK3/LBP/TWIST1/SYT11/ARRB2/PTPN22/CLEC4A/NLRC3	11
BP	GO:0090100	positive regulation of transmembrane receptor protein serine/threonine kinase signaling pathway	15/1158	122/18614	0.00874613	0.0451868	0.0340987	SLC2A10/ACVRL1/KDR/CDH5/ENG/ZEB2/RBPMS/BMP6/LRG1/DAB2/THBS1/TNXB/INHBA/TGFB1I1/TGFB3	15
BP	GO:0043367	CD4-positive, alpha-beta T cell differentiation	12/1158	89/18614	0.00892513	0.0458236	0.0345791	JAK3/SLAMF6/ENTPD7/SASH3/IRF4/RUNX3/CTSL/NLRP3/IL2RG/NCKAP1L/LY9/PLA2G2D	12
BP	GO:0060191	regulation of lipase activity	12/1158	89/18614	0.00892513	0.0458236	0.0345791	SELE/S1PR4/FLT1/P2RY6/RGS2/PTAFR/C5AR1/PDGFRA/PDGFRB/LPAR1/FGFR1/PLCB2	12
BP	GO:0071347	cellular response to interleukin-1	14/1158	111/18614	0.0089255	0.0458236	0.0345791	ZBP1/HYAL2/IRAK3/IL1B/CXCL8/CCL21/IL1R1/KMO/KLF2/ADAMTS7/MMP2/AKAP12/CCL18/HAS2	14
BP	GO:0032527	protein exit from endoplasmic reticulum	8/1158	48/18614	0.00894184	0.0458236	0.0345791	DERL3/SEL1L/UBE2J1/ERLEC1/EDEM1/SLC51B/SVIP/SYVN1	8
BP	GO:0032620	interleukin-17 production	8/1158	48/18614	0.00894184	0.0458236	0.0345791	TLR4/SLAMF6/OSM/ARID5A/SPHK1/NCKAP1L/BTK/LY9	8
BP	GO:0032660	regulation of interleukin-17 production	8/1158	48/18614	0.00894184	0.0458236	0.0345791	TLR4/SLAMF6/OSM/ARID5A/SPHK1/NCKAP1L/BTK/LY9	8
BP	GO:0035850	epithelial cell differentiation involved in kidney development	8/1158	48/18614	0.00894184	0.0458236	0.0345791	SALL1/CD34/PODXL/ACTA2/GREM1/MEF2C/GPR4/MMP9	8
BP	GO:0042311	vasodilation	8/1158	48/18614	0.00894184	0.0458236	0.0345791	GJA5/NOS3/ITGA1/RGS2/KLF2/PLOD3/SOD2/TNF	8
BP	GO:0051057	positive regulation of small GTPase mediated signal transduction	10/1158	68/18614	0.00901512	0.0460226	0.0347293	TGM2/PIK3CG/GPR4/P2RY8/PDGFRB/LPAR1/F2R/ARRB1/P2RY10/COL3A1	10
BP	GO:0010752	regulation of cGMP-mediated signaling	4/1158	14/18614	0.00901707	0.0460226	0.0347293	NPR1/PDE10A/THBS1/PTK2B	4
BP	GO:0033004	negative regulation of mast cell activation	4/1158	14/18614	0.00901707	0.0460226	0.0347293	FOXF1/CD300A/MILR1/HMOX1	4
BP	GO:0072672	neutrophil extravasation	4/1158	14/18614	0.00901707	0.0460226	0.0347293	PIK3CG/PECAM1/IL1R1/ADAM8	4
BP	GO:0051962	positive regulation of nervous system development	28/1158	280/18614	0.0090286	0.046035	0.0347387	SHANK3/TGM2/TLR2/TNFRSF1B/FZD4/DISC1/SEMA7A/PLXND1/PLXNC1/IL1B/SHOX2/LYN/WNT2/SRPX2/CXCL12/NTN1/VEGFC/TRPV2/SEMA5A/SERPINF1/CXCR4/LRRN1/SKIL/MAP1B/MME/PTPRD/TNF/FN1	28
BP	GO:0048565	digestive tract development	16/1158	134/18614	0.0091023	0.046364	0.034987	SALL1/SOX17/TBX2/DCHS1/FOXF1/SFRP2/SHOX2/CLMP/CXCL8/RARRES2/PDGFRA/MIXL1/PRDM1/COL3A1/TNF/TGFB3	16
BP	GO:0050732	negative regulation of peptidyl-tyrosine phosphorylation	9/1158	58/18614	0.00915567	0.0465889	0.0351567	SAMSN1/SH2B3/THY1/HYAL2/SFRP2/CD300A/SH3BP5/PTPRC/SOCS3	9
BP	GO:0007272	ensheathment of neurons	17/1158	146/18614	0.00934552	0.0473562	0.0357357	CLDN5/SLC8A3/TLR2/PMP22/TNFRSF1B/GPM6B/CNTNAP1/HGF/JAM2/TG/LPAR1/ITGAX/CXCR4/TSPAN2/TNF/SCN8A/CST7	17
BP	GO:0008366	axon ensheathment	17/1158	146/18614	0.00934552	0.0473562	0.0357357	CLDN5/SLC8A3/TLR2/PMP22/TNFRSF1B/GPM6B/CNTNAP1/HGF/JAM2/TG/LPAR1/ITGAX/CXCR4/TSPAN2/TNF/SCN8A/CST7	17
BP	GO:0051604	protein maturation	32/1158	332/18614	0.00934589	0.0473562	0.0357357	TESC/TLL2/SRGN/MASP1/PLAUR/F13A1/RPS6KA2/CTSH/ECE1/SEC11C/CARD8/ADAMTS2/ENPEP/SPON1/WFS1/SCG5/CTSL/TSPAN15/CTSS/CPXM1/THBS1/ADAM19/PLAT/SERPINE1/ADAM8/PRCP/MME/PRDX4/AEBP1/CTSZ/C1R/CST7	32
BP	GO:0007202	activation of phospholipase C activity	6/1158	30/18614	0.00936262	0.0473562	0.0357357	SELE/S1PR4/P2RY6/C5AR1/LPAR1/PLCB2	6
BP	GO:0050820	positive regulation of coagulation	6/1158	30/18614	0.00936262	0.0473562	0.0357357	TBXA2R/EMILIN1/F2R/THBS1/PLAT/SERPINE1	6
BP	GO:0090382	phagosome maturation	6/1158	30/18614	0.00936262	0.0473562	0.0357357	SYT11/RAB20/CORO1A/RAB31/MYO7A/TCIRG1	6
BP	GO:0051701	biological process involved in interaction with host	22/1158	206/18614	0.00940213	0.047479	0.0358284	FCN3/SLAMF1/SELPLG/TNFRSF4/HYAL2/CD209/IFITM2/FCN1/CXCL8/CR1/ITGA5/CTSL/CXCR4/SLC1A5/ICAM1/ANPEP/SCARB1/INSR/LGALS1/LRRC15/SIGLEC1/CD4	22
BP	GO:0002824	positive regulation of adaptive immune response based on somatic recombination of immune receptors built from immunoglobulin superfamily domains	15/1158	123/18614	0.00940569	0.047479	0.0358284	SLAMF1/TNFSF13B/IL1B/SASH3/SLC11A1/CCR2/IL1R1/PTPRC/NLRP3/TNFSF13/C3/ARID5A/BTK/TNF/CD4	15
BP	GO:0001990	regulation of systemic arterial blood pressure by hormone	7/1158	39/18614	0.00944353	0.0476225	0.0359366	NOS3/RPS6KA2/ECE1/CYBA/ENPEP/F2R/CTSZ	7
BP	GO:1904062	regulation of monoatomic cation transmembrane transport	33/1158	346/18614	0.00975536	0.0491263	0.0370715	SCN1B/RAMP3/TESC/TSPAN13/PIK3CG/RYR2/TLR9/THY1/P2RY6/APLNR/LYN/CRACR2A/CACNA1C/ABCC9/P2RX1/CYBA/TWIST1/TMEM38A/REM1/FYN/JSRP1/F2R/CTSS/CORO1A/SLC8A1/GLRX/PLCG2/CD19/TMSB4X/EHD3/PTK2B/TCIRG1/MMP9	33
BP	GO:0043523	regulation of neuron apoptotic process	23/1158	219/18614	0.00976117	0.0491263	0.0370715	KDR/NES/ITGA1/SIX1/PLXND1/MEF2C/SIX4/TYROBP/AGAP2/ANGPT1/ARRB2/F2R/WFS1/CORO1A/HMOX1/SOD2/NDNF/CPEB4/PTK2B/ADAM8/TNF/NFATC4/TGFB3	23
BP	GO:0030449	regulation of complement activation	5/1158	22/18614	0.0100018	0.0501377	0.0378346	IL1B/A2M/CR1/C3/SERPING1	5
BP	GO:0035313	wound healing, spreading of epidermal cells	5/1158	22/18614	0.0100018	0.0501377	0.0378346	ACVRL1/FERMT2/LRG1/ITGA5/PHLDB2	5
BP	GO:0071636	positive regulation of transforming growth factor beta production	5/1158	22/18614	0.0100018	0.0501377	0.0378346	CD34/CD200/LUM/THBS1/TNXB	5
BP	GO:2000310	regulation of NMDA receptor activity	5/1158	22/18614	0.0100018	0.0501377	0.0378346	RASGRF2/MEF2C/CCR2/DAPK1/PTK2B	5
BP	GO:0009266	response to temperature stimulus	20/1158	183/18614	0.0101256	0.0507081	0.0382651	UCP1/CD34/TRPA1/NOS3/SCARA5/TRPM2/LYN/TFEC/IGFBP7/CXCL12/SLC12A5/TRPV2/CD14/ARRB2/UCP2/CXCR4/HMOX1/THBS1/SOD2/TP53INP1	20
BP	GO:1902905	positive regulation of supramolecular fiber organization	19/1158	171/18614	0.0101481	0.0507706	0.0383122	CDC42EP2/ARHGEF15/CSF3/TPM1/FERMT2/RAPGEF3/SYNPO/CCL21/SEMA5A/PLEK/LPAR1/CCDC88A/HCK/TNXB/NCKAP1L/SLAIN1/PTK2B/MAP1B/TGFB3	19
BP	GO:0050808	synapse organization	42/1158	466/18614	0.010181	0.0508851	0.0383987	SLC8A3/UNC13A/PCDH17/SLC6A1/SHANK3/ARHGEF15/TLR2/ZDHHC2/DISC1/SIX1/SLIT1/CNTNAP1/TMEM108/COL4A1/SPARCL1/SNCG/PLXND1/NEDD9/PLXNC1/MEF2C/SRPX2/IL10RA/SYNPO/TNR/NTN1/LILRB2/SIX4/C5AR1/RAB39B/FYN/F2R/SPOCK2/C3/LRRN1/NRXN2/INSR/PTK2B/MAP1B/PTPRD/TNF/NFATC4/C1QC	42
BP	GO:0033619	membrane protein proteolysis	9/1158	59/18614	0.0102237	0.0509973	0.0384833	TNFRSF1B/TIMP1/IL1B/CTSH/TIMP2/ADAM19/TIMP4/ADAM8/TNF	9
BP	GO:0051289	protein homotetramerization	9/1158	59/18614	0.0102237	0.0509973	0.0384833	TRPA1/TRPM2/TDO2/GBP5/CTH/ALDH1A3/SOD2/UPB1/SAMHD1	9
BP	GO:0032414	positive regulation of ion transmembrane transporter activity	14/1158	113/18614	0.010387	0.0517099	0.0390211	TRPC6/TESC/SHANK3/RYR2/P2RY6/ABCB1/CRACR2A/PTAFR/CCR2/CTSS/GLRX/PLCG2/TMSB4X/EHD3	14
BP	GO:0044344	cellular response to fibroblast growth factor stimulus	14/1158	113/18614	0.010387	0.0517099	0.0390211	TBX2/SHISA2/SPRY4/HYAL2/CXCL13/TDGF1/CXCL8/DLL4/SMOC2/THBS1/NDNF/FGF7/FGFR1/COL1A1	14
BP	GO:1903556	negative regulation of tumor necrosis factor superfamily cytokine production	11/1158	80/18614	0.0104218	0.0518261	0.0391087	CD34/TLR4/SLAMF1/IRAK3/LBP/TWIST1/SYT11/ARRB2/PTPN22/CLEC4A/NLRC3	11
BP	GO:0001101	response to acid chemical	16/1158	136/18614	0.0104308	0.0518261	0.0391087	SIX1/COL4A1/LYN/SIPA1/XBP1/CYBA/FYN/KLF2/PDGFRA/MMP2/PDGFD/COL5A2/CPEB4/COL3A1/TNF/COL1A1	16
BP	GO:0030316	osteoclast differentiation	13/1158	102/18614	0.0105651	0.0523904	0.0395346	TNFAIP6/TLR4/TNFRSF11B/TNFSF11/RASSF2/NEDD9/TYROBP/FBN1/CCR1/SNX10/LILRB3/TCIRG1/TNF	13
BP	GO:1990830	cellular response to leukemia inhibitory factor	13/1158	102/18614	0.0105651	0.0523904	0.0395346	SOX17/MSC/SPRY4/FZD4/TNFSF11/PTP4A3/TEX14/VEGFC/SPOCK2/CTH/SNX10/SOCS3/GLDC	13
BP	GO:0070302	regulation of stress-activated protein kinase signaling cascade	21/1158	196/18614	0.010615	0.0525862	0.0396823	MECOM/TLR4/SLAMF1/TLR9/TNFSF11/SFRP2/RASSF2/HGF/IL1B/LYN/CD27/SEMA3A/NCF1/SPI1/CCL21/SCIMP/PTPN22/SPHK1/PTK2B/TNF/TRAF5	21
BP	GO:0051091	positive regulation of DNA-binding transcription factor activity	27/1158	271/18614	0.0106951	0.0529314	0.0399428	TLR4/CSF3/TLR9/TLR2/CD200/FZD4/TNFSF11/IRAK3/GREM1/IL1B/WNT2/ARHGEF2/NFAM1/DDR2/HCLS1/PRKCB/NLRP3/CTH/TLR6/PLCG2/SPHK1/TICAM2/BTK/ADAM8/S100A12/TNF/TRAF5	27
BP	GO:0097696	receptor signaling pathway via STAT	20/1158	184/18614	0.0107181	0.0529933	0.0399896	JAK3/SH2B3/CSF2RB/IL7R/IFNAR2/LYN/IL10RA/CD300A/CCR2/IL24/OSM/PTPRC/FYN/HCLS1/F2R/THPO/SOCS3/PTK2B/PTPRD/TNF	20
BP	GO:0002456	T cell mediated immunity	15/1158	125/18614	0.0108424	0.0535557	0.040414	SLAMF1/WAS/TNFRSF1B/IL7R/RAB27A/IL1B/CTSH/SASH3/CCR2/IL1R1/PTPRC/CR1/NLRP3/ARID5A/NCKAP1L	15
BP	GO:0035335	peptidyl-tyrosine dephosphorylation	6/1158	31/18614	0.0110124	0.0542892	0.0409674	PTPRB/TNS2/PTPRJ/PTPN5/PTPN22/DUSP5	6
BP	GO:0043304	regulation of mast cell degranulation	6/1158	31/18614	0.0110124	0.0542892	0.0409674	FOXF1/RAC2/LYN/CD300A/HMOX1/UNC13D	6
BP	GO:0034976	response to endoplasmic reticulum stress	26/1158	259/18614	0.0110345	0.0543454	0.0410098	TRIB3/UBXN10/RASGRF2/SCAMP5/DERL3/STC2/CXCL8/XBP1/SDF2L1/SEL1L/UBE2J1/ERLEC1/ATP2A3/WFS1/BHLHA15/ALOX5/RCN3/FICD/CTH/THBS1/DNAJB9/EDEM1/MAN1A1/ERN1/SVIP/SYVN1	26
BP	GO:0009743	response to carbohydrate	24/1158	234/18614	0.0111196	0.0546579	0.0412456	SLC6A1/CALCRL/RPS6KA2/IL1B/LYN/NCF1/SLC12A7/XBP1/CYBA/SLC39A14/UCP2/PRKCB/SERPINF1/SLC8A1/THBS1/SOD2/GIPR/KLF7/COL6A2/PTK2B/MAP1B/PTPRN/TNF/ERN1	24
BP	GO:2000116	regulation of cysteine-type endopeptidase activity	24/1158	234/18614	0.0111196	0.0546579	0.0412456	DLC1/SFRP2/PLAUR/HGF/SERPINB9/CTSH/CD27/MEFV/CASP10/CARD8/P2RX1/BIRC3/FYN/ARRB2/ATP2A3/F2R/NLRP3/THBS1/DAPK1/AQP1/MMP9/DPEP1/TNF/CST7	24
BP	GO:0021545	cranial nerve development	9/1158	60/18614	0.0113827	0.0557753	0.0420889	SALL1/SIX1/SLC24A4/SIX4/KCNA2/KCNA3/LPAR1/ACKR3/TCIRG1	9
BP	GO:0046579	positive regulation of Ras protein signal transduction	9/1158	60/18614	0.0113827	0.0557753	0.0420889	PIK3CG/GPR4/P2RY8/PDGFRB/LPAR1/F2R/ARRB1/P2RY10/COL3A1	9
BP	GO:0010862	positive regulation of pathway-restricted SMAD protein phosphorylation	8/1158	50/18614	0.0114072	0.0557753	0.0420889	ACVRL1/ENG/RBPMS/BMP6/DAB2/TNXB/INHBA/TGFB3	8
BP	GO:0045776	negative regulation of blood pressure	8/1158	50/18614	0.0114072	0.0557753	0.0420889	GJA5/NOS3/ABCC9/PTAFR/VEGFC/SOD2/PRCP/TNF	8
BP	GO:0007259	receptor signaling pathway via JAK-STAT	19/1158	173/18614	0.0114113	0.0557753	0.0420889	JAK3/SH2B3/CSF2RB/IL7R/IFNAR2/LYN/IL10RA/CD300A/CCR2/IL24/OSM/PTPRC/FYN/HCLS1/F2R/SOCS3/PTK2B/PTPRD/TNF	19
BP	GO:1902882	regulation of response to oxidative stress	13/1158	103/18614	0.0114241	0.0557753	0.0420889	TLR4/MCTP1/HGF/TRPM2/FYN/DDR2/ALOX5/MMP3/TLR6/SOD2/FBLN5/VNN1/TNF	13
BP	GO:1990823	response to leukemia inhibitory factor	13/1158	103/18614	0.0114241	0.0557753	0.0420889	SOX17/MSC/SPRY4/FZD4/TNFSF11/PTP4A3/TEX14/VEGFC/SPOCK2/CTH/SNX10/SOCS3/GLDC	13
BP	GO:0003231	cardiac ventricle development	15/1158	126/18614	0.0116227	0.0566288	0.0427329	SALL1/GJA5/SMAD6/NOS3/RYR2/TPM1/FOXF1/ENG/SFRP2/APLNR/TBX3/MEF2C/DLL4/HEG1/PRDM1	15
BP	GO:0045471	response to ethanol	15/1158	126/18614	0.0116227	0.0566288	0.0427329	CLDN5/TBXA2R/TBXAS1/CSF3/VCAM1/RGS2/RGS19/ST6GAL1/CD27/FYN/CD14/SOD2/TP53INP1/PTK2B/TNF	15
BP	GO:0002679	respiratory burst involved in defense response	4/1158	15/18614	0.0116997	0.0566288	0.0427329	PIK3CG/LBP/NCF1/HCK	4
BP	GO:0034116	positive regulation of heterotypic cell-cell adhesion	4/1158	15/18614	0.0116997	0.0566288	0.0427329	THY1/SKAP1/IL1B/TNF	4
BP	GO:0043252	sodium-independent organic anion transport	4/1158	15/18614	0.0116997	0.0566288	0.0427329	SLCO1C1/SLCO2A1/SLCO2B1/SLCO4C1	4
BP	GO:0044406	adhesion of symbiont to host	4/1158	15/18614	0.0116997	0.0566288	0.0427329	CD209/ICAM1/SCARB1/LRRC15	4
BP	GO:0051956	negative regulation of amino acid transport	4/1158	15/18614	0.0116997	0.0566288	0.0427329	RGS2/SLC43A1/SLC43A2/TNF	4
BP	GO:0070207	protein homotrimerization	4/1158	15/18614	0.0116997	0.0566288	0.0427329	SCARA5/PXDN/ALOX5AP/SLC1A5	4
BP	GO:1902563	regulation of neutrophil activation	4/1158	15/18614	0.0116997	0.0566288	0.0427329	CD300A/PTAFR/SPI1/TNF	4
BP	GO:0043087	regulation of GTPase activity	34/1158	364/18614	0.0118582	0.0573411	0.0432705	S1PR1/TGM2/ARHGEF15/RASGRF2/VAV1/TBC1D1/RASGRP3/THY1/ARHGAP29/FGD5/PLXND1/FERMT2/NEDD9/PLXNC1/SYDE1/RAPGEF3/RASA3/ARHGAP9/SIPA1/CXCL13/CHN1/CCL21/AGAP2/TBC1D9/RASAL3/PREX1/BCAR3/ARRB2/F2R/GMIP/FICD/CCL18/PTK2B/TBC1D10C	34
BP	GO:0006887	exocytosis	33/1158	351/18614	0.0119134	0.0575529	0.0434302	SNAP25/UNC13A/SLC17A9/PIK3CG/RPH3A/LIN7A/FOXF1/SCAMP5/RAB27A/RAC2/LYN/SLC4A8/CD300A/SYTL2/PTAFR/SPI1/P2RX1/RAB8B/CCR2/SYT11/CCR1/PLEK/MILR1/PRKCB/CORO1A/HMOX1/HCK/FCGR3A/RAB31/PTGDS/NCKAP1L/UNC13D/BTK	33
BP	GO:0043010	camera-type eye development	32/1158	338/18614	0.0119478	0.0576641	0.0435142	TSPAN12/TBX2/ACVRL1/KDR/NES/RHOJ/ARHGEF15/FLT1/FZD4/THY1/COL4A1/RPGRIP1/WNT2/PTPRM/CACNA1C/RCN1/TWIST1/FBN1/BCAR3/PDGFRA/PDGFRB/LAMC3/DLL4/SERPINF1/PRDM1/ALDH1A3/MERTK/AQP1/INHBA/SKIL/TCIRG1/CLIC4	32
BP	GO:0035710	CD4-positive, alpha-beta T cell activation	14/1158	115/18614	0.0120294	0.0580027	0.0437697	JAK3/SLAMF6/ENTPD7/SASH3/IRF4/RUNX3/CTSL/NLRP3/IL2RA/IL2RG/NCKAP1L/LY9/TCIRG1/PLA2G2D	14
BP	GO:1903522	regulation of blood circulation	26/1158	261/18614	0.0121054	0.0582519	0.0439578	SLC8A3/TBXA2R/GJA5/GJC1/TBX2/SCN1B/TBXAS1/NOS3/PIK3CG/RYR2/TMIGD3/TPM1/RGS2/SHOX2/CACNA1C/ECE1/ABCC9/P2RX1/TMEM38A/ATP2A3/MMP2/F2R/SLC8A1/EHD3/CD38/TNF	26
BP	GO:1903317	regulation of protein maturation	10/1158	71/18614	0.0121153	0.0582519	0.0439578	PLAUR/RPS6KA2/CARD8/SPON1/THBS1/PLAT/SERPINE1/ADAM8/CTSZ/CST7	10
BP	GO:0032891	negative regulation of organic acid transport	5/1158	23/18614	0.0121387	0.0582519	0.0439578	RGS2/SLC43A1/THBS1/SLC43A2/TNF	5
BP	GO:0038095	Fc-epsilon receptor signaling pathway	5/1158	23/18614	0.0121387	0.0582519	0.0439578	VAV1/LYN/PLCG2/BTK/FCER1G	5
BP	GO:0061760	antifungal innate immune response	5/1158	23/18614	0.0121387	0.0582519	0.0439578	SPI1/CLEC4E/RARRES2/PLCG2/CLEC4A	5
BP	GO:0098751	bone cell development	7/1158	41/18614	0.0123964	0.059376	0.044806	SH2B3/TNFSF11/FLI1/TYROBP/PIP4K2A/FBN1/THPO	7
BP	GO:1901223	negative regulation of NIK/NF-kappaB signaling	7/1158	41/18614	0.0123964	0.059376	0.044806	ADGRG3/RASSF2/SPI1/NLRP3/TMSB4X/LITAF/NLRC3	7
BP	GO:0034644	cellular response to UV	12/1158	93/18614	0.0124974	0.059803	0.0451283	HYAL2/TIMP1/MFAP4/MMP2/MMP1/MMP3/TP53INP1/AQP1/BMF/MME/MMP9/NFATC4	12
BP	GO:0046328	regulation of JNK cascade	16/1158	139/18614	0.0127057	0.0607426	0.0458372	MECOM/TLR4/SLAMF1/TLR9/TNFSF11/SFRP2/RASSF2/IL1B/CD27/SEMA3A/NCF1/CCL21/PTPN22/PTK2B/TNF/TRAF5	16
BP	GO:0051180	vitamin transport	8/1158	51/18614	0.0128124	0.0610641	0.0460799	SLC19A3/SLC2A10/SLC2A6/SLC2A14/SLC2A3/TCN2/SLC44A4/SCARB1	8
BP	GO:0060688	regulation of morphogenesis of a branching structure	8/1158	51/18614	0.0128124	0.0610641	0.0460799	SIX1/HGF/GREM1/SHOX2/WNT2/SIX4/FGF7/TNF	8
BP	GO:1904707	positive regulation of vascular associated smooth muscle cell proliferation	8/1158	51/18614	0.0128124	0.0610641	0.0460799	CALCRL/P2RY6/ADAMTS1/DDR2/MMP2/MMP9/TNF/ERN1	8
BP	GO:0045834	positive regulation of lipid metabolic process	17/1158	151/18614	0.0128357	0.0610641	0.0460799	TEK/FLT1/ADGRF5/IL1B/LYN/CCL21/SLC45A3/TWIST1/AGAP2/BMP6/PDGFRA/PDGFRB/DAB2/CD19/SCARB1/PTK2B/TNF	17
BP	GO:0003382	epithelial cell morphogenesis	6/1158	32/18614	0.0128575	0.0610641	0.0460799	NOTCH4/SIPA1/HEG1/PLOD3/RILPL2/CLIC4	6
BP	GO:0007435	salivary gland morphogenesis	6/1158	32/18614	0.0128575	0.0610641	0.0460799	TGM2/HGF/PLXND1/FGF7/TNF/TGFB3	6
BP	GO:0061384	heart trabecula morphogenesis	6/1158	32/18614	0.0128575	0.0610641	0.0460799	S1PR1/TEK/ENG/ADAMTS1/DLL4/HEG1	6
BP	GO:0010633	negative regulation of epithelial cell migration	14/1158	116/18614	0.0129229	0.0613172	0.0462708	TBXA2R/ACVRL1/STARD13/PTPRG/MEF2C/PTPRM/CXCL13/ADAMTS9/DLL4/SERPINF1/NR2F2/THBS1/VASH1/TNF	14
BP	GO:0046635	positive regulation of alpha-beta T cell activation	10/1158	72/18614	0.013309	0.0630898	0.0476085	SASH3/CCR2/RASAL3/PTPRC/RUNX3/PTPN22/NLRP3/IL2RG/NCKAP1L/ZAP70	10
BP	GO:1900407	regulation of cellular response to oxidative stress	12/1158	94/18614	0.0135413	0.0641311	0.0483943	TLR4/HGF/TRPM2/FYN/DDR2/ALOX5/MMP3/TLR6/SOD2/FBLN5/VNN1/TNF	12
BP	GO:0030433	ubiquitin-dependent ERAD pathway	11/1158	83/18614	0.0135719	0.0642157	0.0484581	UBXN10/DERL3/SEL1L/UBE2J1/ERLEC1/WFS1/DNAJB9/EDEM1/MAN1A1/SVIP/SYVN1	11
BP	GO:0030307	positive regulation of cell growth	18/1158	164/18614	0.0136336	0.0644472	0.0486328	UNC13A/RNF157/DISC1/SEMA7A/SFRP2/SLC44A4/CXCL12/NTN1/CYBA/TRPV2/SEMA5A/CPNE5/CXCR4/SPHK1/PTK2B/CD38/MAP1B/FN1	18
BP	GO:0032233	positive regulation of actin filament bundle assembly	9/1158	62/18614	0.0139916	0.0660165	0.049817	ARHGEF15/TPM1/FERMT2/RAPGEF3/SYNPO/PLEK/LPAR1/CCDC88A/TGFB3	9
BP	GO:0043506	regulation of JUN kinase activity	9/1158	62/18614	0.0139916	0.0660165	0.049817	TLR9/FZD4/SFRP2/PTPN22/TLR6/TNXB/PTK2B/TNF/ERN1	9
BP	GO:1904037	positive regulation of epithelial cell apoptotic process	7/1158	42/18614	0.0140987	0.0664595	0.0501513	ECSCR/SFRP4/CD248/ARRB2/ITGA4/HMOX1/THBS1	7
BP	GO:0060324	face development	8/1158	52/18614	0.0143402	0.0674725	0.0509158	CLDN5/PDGFRA/RRAS/MMP2/ALDH1A3/CRISPLD2/COL1A1/TGFB3	8
BP	GO:0060425	lung morphogenesis	8/1158	52/18614	0.0143402	0.0674725	0.0509158	TBX2/FOXF1/CTSH/WNT2/PLOD3/FGF7/CTSZ/TNF	8
BP	GO:0048639	positive regulation of developmental growth	18/1158	165/18614	0.0144439	0.0678973	0.0512363	UNC13A/TBX2/RNF157/DISC1/SEMA7A/SASH3/MEF2C/WNT2/CXCL12/NTN1/TRPV2/SEMA5A/CPNE5/CXCR4/IGF2/INSR/MAP1B/FN1	18
BP	GO:0002053	positive regulation of mesenchymal cell proliferation	5/1158	24/18614	0.0145651	0.0682763	0.0515223	KDR/FOXF1/SIX1/SHOX2/WNT2	5
BP	GO:0002922	positive regulation of humoral immune response	5/1158	24/18614	0.0145651	0.0682763	0.0515223	IL1B/PTPRC/CR1/C3/TNF	5
BP	GO:0036120	cellular response to platelet-derived growth factor stimulus	5/1158	24/18614	0.0145651	0.0682763	0.0515223	TLR4/FYN/PDGFRB/PDGFD/HAS2	5
BP	GO:0001910	regulation of leukocyte mediated cytotoxicity	12/1158	95/18614	0.0146504	0.0686129	0.0517763	VAV1/SLAMF6/IL7R/SERPINB9/CXCL6/SPI1/TYROBP/PTPRC/ARRB2/ICAM1/STAP1/NCKAP1L	12
BP	GO:0010919	regulation of inositol phosphate biosynthetic process	4/1158	16/18614	0.0148449	0.0692672	0.0522701	P2RY6/PTAFR/PLEK/PTK2B	4
BP	GO:0038065	collagen-activated signaling pathway	4/1158	16/18614	0.0148449	0.0692672	0.0522701	COL4A1/COL4A2/DDR2/COL1A1	4
BP	GO:0051044	positive regulation of membrane protein ectodomain proteolysis	4/1158	16/18614	0.0148449	0.0692672	0.0522701	TNFRSF1B/IL1B/ADAM8/TNF	4
BP	GO:1902285	semaphorin-plexin signaling pathway involved in neuron projection guidance	4/1158	16/18614	0.0148449	0.0692672	0.0522701	PLXND1/PLXNC1/SEMA3A/ECE1	4
BP	GO:0033006	regulation of mast cell activation involved in immune response	6/1158	33/18614	0.0149087	0.0695007	0.0524463	FOXF1/RAC2/LYN/CD300A/HMOX1/UNC13D	6
BP	GO:0031638	zymogen activation	9/1158	63/18614	0.0154504	0.0717614	0.0541523	MASP1/PLAUR/CTSH/CTSL/THBS1/PLAT/SERPINE1/CTSZ/C1R	9
BP	GO:0032623	interleukin-2 production	9/1158	63/18614	0.0154504	0.0717614	0.0541523	CD34/IL1B/SASH3/IRF4/CCR2/PTPRC/CR1/PLCG2/CD4	9
BP	GO:0032663	regulation of interleukin-2 production	9/1158	63/18614	0.0154504	0.0717614	0.0541523	CD34/IL1B/SASH3/IRF4/CCR2/PTPRC/CR1/PLCG2/CD4	9
BP	GO:0070542	response to fatty acid	9/1158	63/18614	0.0154504	0.0717614	0.0541523	UCP1/TBXAS1/TLR2/FFAR2/PTAFR/UCP2/GIPR/PLAT/GLDC	9
BP	GO:0032088	negative regulation of NF-kappaB transcription factor activity	12/1158	96/18614	0.0158272	0.0734439	0.0554219	TLR9/CD200/TMIGD3/IRAK3/SPI1/CARD8/ARRB2/CMKLR1/NLRP3/ARRB1/TMSB4X/NLRC3	12
BP	GO:0019935	cyclic-nucleotide-mediated signaling	11/1158	85/18614	0.0160404	0.074365	0.056117	NPR1/PDE10A/APLNR/RASD2/RAPGEF3/PDE3B/LPAR1/THBS1/GIPR/AQP1/PTK2B	11
BP	GO:0043281	regulation of cysteine-type endopeptidase activity involved in apoptotic process	21/1158	204/18614	0.0161434	0.0747741	0.0564257	DLC1/SFRP2/PLAUR/HGF/SERPINB9/CTSH/CD27/CASP10/CARD8/P2RX1/BIRC3/ARRB2/ATP2A3/F2R/NLRP3/THBS1/DAPK1/AQP1/MMP9/DPEP1/TNF	21
BP	GO:0043434	response to peptide hormone	38/1158	427/18614	0.0168265	0.0778667	0.0587594	SH2B2/TRIB3/TWIST2/JAK3/TLR2/ALPL/TNS2/TIMP1/TSHR/IL1B/MZB1/LYN/SLC24A4/PIK3R3/CXCL12/STC2/PDE3B/XBP1/RARRES2/CYBA/PIP4K2A/FBN1/BCAR3/DDR2/SLC39A14/UCP2/PRKCB/IGF2/RAB31/VPS13C/INHBA/PLAT/TIMP4/SOCS3/INSR/MAP1B/COL3A1/COL1A1	38
BP	GO:0045453	bone resorption	9/1158	64/18614	0.0170179	0.0784755	0.0592188	S1PR1/TNFRSF11B/TNFSF11/TMEM119/SNX10/PTK2B/ADAM8/CD38/TCIRG1	9
BP	GO:0048247	lymphocyte chemotaxis	9/1158	64/18614	0.0170179	0.0784755	0.0592188	PIK3CG/NEDD9/CXCL13/CCL21/CCR2/SAA1/CCL18/PTK2B/ADAM8	9
BP	GO:0043200	response to amino acid	14/1158	120/18614	0.0170201	0.0784755	0.0592188	SIX1/COL4A1/LYN/XBP1/CYBA/FYN/PDGFRA/MMP2/PDGFD/COL5A2/CPEB4/COL3A1/TNF/COL1A1	14
BP	GO:0071774	response to fibroblast growth factor	14/1158	120/18614	0.0170201	0.0784755	0.0592188	TBX2/SHISA2/SPRY4/HYAL2/CXCL13/TDGF1/CXCL8/DLL4/SMOC2/THBS1/NDNF/FGF7/FGFR1/COL1A1	14
BP	GO:0002709	regulation of T cell mediated immunity	12/1158	97/18614	0.0170739	0.0786521	0.0593521	SLAMF1/WAS/TNFRSF1B/IL7R/IL1B/SASH3/CCR2/IL1R1/PTPRC/NLRP3/ARID5A/NCKAP1L	12
BP	GO:0006691	leukotriene metabolic process	6/1158	34/18614	0.0171763	0.0789082	0.0595453	GGT5/TLR2/ALOX5AP/DPEP2/ALOX5/DPEP1	6
BP	GO:0007431	salivary gland development	6/1158	34/18614	0.0171763	0.0789082	0.0595453	TGM2/HGF/PLXND1/FGF7/TNF/TGFB3	6
BP	GO:0048265	response to pain	6/1158	34/18614	0.0171763	0.0789082	0.0595453	TRPA1/GJA4/VWA1/SCN3A/AQP9/THBS1	6
BP	GO:0003081	regulation of systemic arterial blood pressure by renin-angiotensin	5/1158	25/18614	0.0172961	0.0790994	0.0596896	RPS6KA2/CYBA/ENPEP/F2R/CTSZ	5
BP	GO:0045649	regulation of macrophage differentiation	5/1158	25/18614	0.0172961	0.0790994	0.0596896	ZBTB46/TRIB1/HCLS1/INHBA/C1QC	5
BP	GO:0046641	positive regulation of alpha-beta T cell proliferation	5/1158	25/18614	0.0172961	0.0790994	0.0596896	CCR2/RASAL3/PTPRC/PTPN22/ZAP70	5
BP	GO:0070423	nucleotide-binding oligomerization domain containing signaling pathway	5/1158	25/18614	0.0172961	0.0790994	0.0596896	TLR4/BIRC3/PTPN22/SLC15A3/SLC15A2	5
BP	GO:0086064	cell communication by electrical coupling involved in cardiac conduction	5/1158	25/18614	0.0172961	0.0790994	0.0596896	GJA5/GJC1/RYR2/CACNA1C/SLC8A1	5
BP	GO:0009100	glycoprotein metabolic process	36/1158	401/18614	0.0173514	0.0792801	0.059826	SLC2A10/ST8SIA4/SLC39A8/JAK3/MGAT3/TMEM106A/TMTC1/ST3GAL2/EGFLAM/ST6GAL1/DERL3/ITM2C/RPN2/CCL21/CSGALNACT1/PHLDA1/GALNT15/ST3GAL5/CHST15/UBE2J1/CHPF/ADAMTS7/CTSL/SPOCK2/PLOD3/HS3ST1/ST6GALNAC4/NDNF/DSEL/SOAT1/EDEM1/BTK/SLC51B/MAN2B1/MAN1A1/SYVN1	36
BP	GO:0032872	regulation of stress-activated MAPK cascade	20/1158	193/18614	0.0173905	0.0793094	0.0598481	MECOM/TLR4/SLAMF1/TLR9/TNFSF11/SFRP2/RASSF2/HGF/IL1B/CD27/SEMA3A/NCF1/SPI1/CCL21/SCIMP/PTPN22/SPHK1/PTK2B/TNF/TRAF5	20
BP	GO:0006970	response to osmotic stress	11/1158	86/18614	0.0173938	0.0793094	0.0598481	ABCB1/PKN1/ARHGEF2/SLC12A5/RCSD1/KMO/NLRP3/AQP1/SERPINB6/PTK2B/TNF	11
BP	GO:0030968	endoplasmic reticulum unfolded protein response	10/1158	75/18614	0.0174205	0.0793094	0.0598481	DERL3/STC2/XBP1/ERLEC1/WFS1/BHLHA15/FICD/CTH/DNAJB9/ERN1	10
BP	GO:0048662	negative regulation of smooth muscle cell proliferation	10/1158	75/18614	0.0174205	0.0793094	0.0598481	NPR1/TRIB1/NOS3/S1PR2/TPM1/MEF2C/HMOX1/AIF1/SOD2/TGFB3	10
BP	GO:0039531	regulation of viral-induced cytoplasmic pattern recognition receptor signaling pathway	8/1158	54/18614	0.0177863	0.0809019	0.0610497	TLR4/SEC14L1/TLR9/BIRC3/PTPN22/SLC15A3/TREML4/SLC15A2	8
BP	GO:0033003	regulation of mast cell activation	7/1158	44/18614	0.0179923	0.0816189	0.0615909	FOXF1/RAC2/LYN/CD300A/MILR1/HMOX1/UNC13D	7
BP	GO:0043029	T cell homeostasis	7/1158	44/18614	0.0179923	0.0816189	0.0615909	JAK3/IL7R/SIT1/IL2RA/CORO1A/NCKAP1L/TCIRG1	7
BP	GO:0099084	postsynaptic specialization organization	7/1158	44/18614	0.0179923	0.0816189	0.0615909	SHANK3/CNTNAP1/TMEM108/LILRB2/NRXN2/PTK2B/PTPRD	7
BP	GO:0007568	aging	18/1158	169/18614	0.018069	0.0818936	0.0617981	TNFRSF1B/ALPL/HYAL2/VCAM1/TIMP1/COL4A2/LOXL2/RPN2/KMO/PDGFRB/MMP2/UCP2/SERPINF1/SOD2/INHBA/MME/TGFB3/SERPING1	18
BP	GO:0072089	stem cell proliferation	14/1158	121/18614	0.0181841	0.0823412	0.0621359	SOX17/SOX18/CD34/KDR/MECOM/NES/SFRP2/FERMT2/ABCB1/SHOX2/TBX3/VEGFC/PTPRC/THPO	14
BP	GO:0001574	ganglioside biosynthetic process	4/1158	17/18614	0.0184758	0.0829934	0.0626281	ST8SIA4/ST3GAL2/ST3GAL5/ST6GALNAC4	4
BP	GO:0008228	opsonization	4/1158	17/18614	0.0184758	0.0829934	0.0626281	FCN3/LBP/C4B/FCN1	4
BP	GO:0043129	surfactant homeostasis	4/1158	17/18614	0.0184758	0.0829934	0.0626281	KDR/ADGRF5/CTSH/RCN3	4
BP	GO:0051895	negative regulation of focal adhesion assembly	4/1158	17/18614	0.0184758	0.0829934	0.0626281	ACVRL1/DLC1/THBS1/PHLDB2	4
BP	GO:0061548	ganglion development	4/1158	17/18614	0.0184758	0.0829934	0.0626281	SIX1/SEMA3A/SIX4/UNC5C	4
BP	GO:0070206	protein trimerization	4/1158	17/18614	0.0184758	0.0829934	0.0626281	SCARA5/PXDN/ALOX5AP/SLC1A5	4
BP	GO:0072224	metanephric glomerulus development	4/1158	17/18614	0.0184758	0.0829934	0.0626281	CD34/PDGFRA/PDGFRB/AQP1	4
BP	GO:0150118	negative regulation of cell-substrate junction organization	4/1158	17/18614	0.0184758	0.0829934	0.0626281	ACVRL1/DLC1/THBS1/PHLDB2	4
BP	GO:1901201	regulation of extracellular matrix assembly	4/1158	17/18614	0.0184758	0.0829934	0.0626281	TIE1/EMILIN1/PHLDB2/HAS2	4
BP	GO:1905330	regulation of morphogenesis of an epithelium	9/1158	65/18614	0.0186983	0.0838877	0.0633029	TBX2/SIX1/HGF/GREM1/WNT2/SIX4/ITGAX/FGF7/TNF	9
BP	GO:0006941	striated muscle contraction	19/1158	182/18614	0.0187184	0.0838877	0.0633029	SLC8A3/GJA5/GJC1/SCN1B/PIK3CG/RYR2/TPM1/RGS2/KCNJ8/CACNA1C/ABCC9/RCSD1/TMEM38A/JSRP1/CXCR4/SLC8A1/SGCD/EHD3/TNF	19
BP	GO:0045927	positive regulation of growth	25/1158	258/18614	0.0187246	0.0838877	0.0633029	UNC13A/TBX2/RNF157/DISC1/SEMA7A/SFRP2/SLC44A4/SASH3/MEF2C/WNT2/CXCL12/NTN1/CYBA/TRPV2/SEMA5A/CPNE5/WFS1/CXCR4/IGF2/SPHK1/INSR/PTK2B/CD38/MAP1B/FN1	25
BP	GO:0051146	striated muscle cell differentiation	28/1158	297/18614	0.0187459	0.0839088	0.0633188	SORBS2/TPM1/SIX1/CNTNAP1/RGS2/GREM1/SHOX2/TBX3/MEF2C/TMEM119/SIX4/JAM2/XBP1/PLPP7/DOCK2/PDGFRA/PDGFRB/ARRB2/MYL9/TMEM182/BHLHA15/PLEKHO1/CD53/IGF2/SLC8A1/SGCD/ADAM12/BHLHE41	28
BP	GO:0048678	response to axon injury	11/1158	87/18614	0.0188306	0.084213	0.0635484	SCARF1/THY1/LYN/TNR/TYROBP/MMP2/AIF1/SOD2/GIPR/PLCG2/MAP1B	11
BP	GO:0042267	natural killer cell mediated cytotoxicity	10/1158	76/18614	0.0189794	0.0848037	0.0639941	VAV1/SLAMF6/RAB27A/SERPINB9/SLAMF7/ARRB2/CORO1A/FCGR3A/UNC13D/SH2D1A	10
BP	GO:0031341	regulation of cell killing	13/1158	110/18614	0.0190407	0.0850024	0.0641441	VAV1/SLAMF6/IL7R/SERPINB9/CXCL6/SPI1/TYROBP/PTPRC/ARRB2/CR1/ICAM1/STAP1/NCKAP1L	13
BP	GO:0050806	positive regulation of synaptic transmission	18/1158	170/18614	0.0190767	0.0850882	0.0642088	SLC8A3/SNAP25/SHANK3/RASGRF2/ZDHHC2/SLC4A8/TSHZ3/TNR/LILRB2/TYROBP/CCR2/LAMA2/KMO/ARRB2/PTK2B/MME/TNF/NFATC4	18
BP	GO:2001234	negative regulation of apoptotic signaling pathway	23/1158	233/18614	0.0192871	0.0859506	0.0648596	SNAI1/NOS3/SFRP2/PLAUR/HGF/IL1B/ARHGEF2/CXCL12/XBP1/ARRB2/MEIS3/WFS1/HMOX1/CTH/SCG2/THBS1/ICAM1/ACKR3/SOD2/SERPINE1/MMP9/TNF/SYVN1	23
BP	GO:0003015	heart process	25/1158	259/18614	0.0195462	0.0870289	0.0656733	SLC8A3/GJA5/GJC1/TBX2/SCN1B/RAMP3/NOS3/PIK3CG/RYR2/TMIGD3/TPM1/RPS6KA2/RGS2/SHOX2/KCNJ8/CACNA1C/ABCC9/TMEM38A/FYN/ATP2A3/CXCR4/SLC8A1/SGCD/EHD3/TNF	25
BP	GO:0043547	positive regulation of GTPase activity	26/1158	272/18614	0.0195831	0.0871163	0.0657393	S1PR1/TGM2/ARHGEF15/RASGRF2/VAV1/TBC1D1/RASGRP3/THY1/ARHGAP29/FERMT2/NEDD9/SYDE1/RAPGEF3/SIPA1/CXCL13/CHN1/CCL21/AGAP2/TBC1D9/PREX1/BCAR3/F2R/GMIP/CCL18/PTK2B/TBC1D10C	26
BP	GO:0050974	detection of mechanical stimulus involved in sensory perception	6/1158	35/18614	0.0196701	0.0873497	0.0659154	PIEZO2/TRPA1/CXCL12/FYN/CXCR4/TNF	6
BP	GO:0051968	positive regulation of synaptic transmission, glutamatergic	6/1158	35/18614	0.0196701	0.0873497	0.0659154	SHANK3/TSHZ3/TNR/CCR2/KMO/PTK2B	6
BP	GO:0042743	hydrogen peroxide metabolic process	8/1158	55/18614	0.0197153	0.0873971	0.0659511	PXDN/RAC2/TPO/CYBA/FYN/MMP3/SOD2/PRDX4	8
BP	GO:0050805	negative regulation of synaptic transmission	8/1158	55/18614	0.0197153	0.0873971	0.0659511	PCDH17/SLC6A1/SHANK3/IL1B/TNR/LILRB2/PTK2B/CD38	8
BP	GO:0007188	adenylate cyclase-modulating G protein-coupled receptor signaling pathway	23/1158	234/18614	0.0201774	0.0892091	0.0673185	TBXA2R/S1PR1/RAMP2/ADGRL4/RAMP3/FPR2/ADGRF5/CALCRL/FPR1/ADGRG3/RGS2/TSHR/S1PR3/ADGRE5/GPR4/ADGRG5/GNG2/PTGFR/LPAR1/PDE4A/GPR176/AKAP12/GIPR	23
BP	GO:0007369	gastrulation	20/1158	196/18614	0.02022	0.0892091	0.0673185	SOX17/SNAI1/ITGA7/FOXF1/SFRP2/APLNR/COL4A2/TXNRD1/DUSP4/ITGA5/MMP2/MIXL1/ITGA4/COL12A1/PHLDB2/COL5A2/INHBA/MMP9/DUSP5/FN1	20
BP	GO:0001911	negative regulation of leukocyte mediated cytotoxicity	5/1158	26/18614	0.0203458	0.0892091	0.0673185	IL7R/SERPINB9/PTPRC/ARRB2/NCKAP1L	5
BP	GO:0006929	substrate-dependent cell migration	5/1158	26/18614	0.0203458	0.0892091	0.0673185	NTN1/VEGFC/PTPRC/ADAM8/FN1	5
BP	GO:0031639	plasminogen activation	5/1158	26/18614	0.0203458	0.0892091	0.0673185	PLAUR/THBS1/PLAT/SERPINE1/CTSZ	5
BP	GO:0035872	nucleotide-binding domain, leucine rich repeat containing receptor signaling pathway	5/1158	26/18614	0.0203458	0.0892091	0.0673185	TLR4/BIRC3/PTPN22/SLC15A3/SLC15A2	5
BP	GO:0036119	response to platelet-derived growth factor	5/1158	26/18614	0.0203458	0.0892091	0.0673185	TLR4/FYN/PDGFRB/PDGFD/HAS2	5
BP	GO:0045672	positive regulation of osteoclast differentiation	5/1158	26/18614	0.0203458	0.0892091	0.0673185	TNFSF11/NEDD9/TYROBP/CCR1/TNF	5
BP	GO:0051894	positive regulation of focal adhesion assembly	5/1158	26/18614	0.0203458	0.0892091	0.0673185	TEK/KDR/THY1/FERMT2/PTPRJ	5
BP	GO:0071577	zinc ion transmembrane transport	5/1158	26/18614	0.0203458	0.0892091	0.0673185	SLC39A8/TMEM163/TRPM2/SLC39A7/SLC39A14	5
BP	GO:1901623	regulation of lymphocyte chemotaxis	5/1158	26/18614	0.0203458	0.0892091	0.0673185	NEDD9/CXCL13/CCL21/CCR2/PTK2B	5
BP	GO:2000050	regulation of non-canonical Wnt signaling pathway	5/1158	26/18614	0.0203458	0.0892091	0.0673185	RSPO3/SFRP2/SFRP4/DAB2/DAAM2	5
BP	GO:0048864	stem cell development	11/1158	88/18614	0.0203534	0.0892091	0.0673185	SEMA6B/SEMA3G/SEMA7A/SEMA5B/SEMA3A/ANXA6/TWIST1/PTPRC/SEMA5A/SEMA3B/FN1	11
BP	GO:0120161	regulation of cold-induced thermogenesis	16/1158	147/18614	0.0206869	0.0894005	0.0674629	UCP1/NOVA2/TLR4/ALPL/PCTP/TSHR/IRF4/TRPV2/CCR2/PLCL2/LAMA4/G0S2/UCP2/CMKLR1/CXCR4/FABP4	16
BP	GO:0001915	negative regulation of T cell mediated cytotoxicity	3/1158	10/18614	0.0207152	0.0894005	0.0674629	IL7R/PTPRC/NCKAP1L	3
BP	GO:0002291	T cell activation via T cell receptor contact with antigen bound to MHC molecule on antigen presenting cell	3/1158	10/18614	0.0207152	0.0894005	0.0674629	APBB1IP/ICAM1/FGL2	3
BP	GO:0003093	regulation of glomerular filtration	3/1158	10/18614	0.0207152	0.0894005	0.0674629	GJA5/CYBA/F2R	3
BP	GO:0010572	positive regulation of platelet activation	3/1158	10/18614	0.0207152	0.0894005	0.0674629	SELP/TLR4/PLEK	3
BP	GO:0010764	negative regulation of fibroblast migration	3/1158	10/18614	0.0207152	0.0894005	0.0674629	HYAL2/ARHGAP4/CYGB	3
BP	GO:0015820	leucine transport	3/1158	10/18614	0.0207152	0.0894005	0.0674629	SLC7A7/SLC43A1/SLC43A2	3
BP	GO:0019062	virion attachment to host cell	3/1158	10/18614	0.0207152	0.0894005	0.0674629	CD209/ICAM1/LRRC15	3
BP	GO:0033007	negative regulation of mast cell activation involved in immune response	3/1158	10/18614	0.0207152	0.0894005	0.0674629	FOXF1/CD300A/HMOX1	3
BP	GO:0035907	dorsal aorta development	3/1158	10/18614	0.0207152	0.0894005	0.0674629	ACVRL1/ENG/DLL4	3
BP	GO:0036093	germ cell proliferation	3/1158	10/18614	0.0207152	0.0894005	0.0674629	PTGDS/PRDX4/UCHL1	3
BP	GO:0048865	stem cell fate commitment	3/1158	10/18614	0.0207152	0.0894005	0.0674629	SOX17/SOX18/SFRP2	3
BP	GO:0060346	bone trabecula formation	3/1158	10/18614	0.0207152	0.0894005	0.0674629	GREM1/MMP2/COL1A1	3
BP	GO:0060368	regulation of Fc receptor mediated stimulatory signaling pathway	3/1158	10/18614	0.0207152	0.0894005	0.0674629	LYN/PTPRJ/PTPRC	3
BP	GO:0072172	mesonephric tubule formation	3/1158	10/18614	0.0207152	0.0894005	0.0674629	SIX1/GREM1/SIX4	3
BP	GO:1900226	negative regulation of NLRP3 inflammasome complex assembly	3/1158	10/18614	0.0207152	0.0894005	0.0674629	MEFV/CARD8/NLRC3	3
BP	GO:1904587	response to glycoprotein	3/1158	10/18614	0.0207152	0.0894005	0.0674629	TSHR/EDEM1/MAN1A1	3
BP	GO:2000510	positive regulation of dendritic cell chemotaxis	3/1158	10/18614	0.0207152	0.0894005	0.0674629	SLAMF1/SPI1/CCL21	3
BP	GO:0042476	odontogenesis	15/1158	135/18614	0.0207773	0.0895923	0.0676077	CD34/TNFRSF11B/ALPL/TNFSF11/SLC24A4/TWIST1/PDGFRA/SNX10/AQP1/LHX8/INHBA/SERPINE1/TCIRG1/COL1A1/TGFB3	15
BP	GO:1905039	carboxylic acid transmembrane transport	17/1158	160/18614	0.0216149	0.0931246	0.0702732	SLC22A4/SLC7A7/SLC25A20/SLC16A3/ABCB1/RGS2/SLC43A1/SLC11A1/SLC16A10/SLC16A12/UCP2/SLC1A5/THBS1/SLC17A5/SLC43A2/TNF/EMB	17
BP	GO:0050832	defense response to fungus	8/1158	56/18614	0.0217887	0.0937935	0.070778	ZBP1/SPI1/CLEC4E/RARRES2/COTL1/PLCG2/CLEC4A/S100A12	8
BP	GO:0017015	regulation of transforming growth factor beta receptor signaling pathway	16/1158	148/18614	0.021905	0.0941339	0.0710348	SMAD6/SLC2A10/ENG/ZEB2/FBN1/PMEPA1/LRG1/EMILIN1/DAB2/THBS1/TNXB/NRROS/HTRA3/VASN/TGFB1I1/TGFB3	16
BP	GO:0106106	cold-induced thermogenesis	16/1158	148/18614	0.021905	0.0941339	0.0710348	UCP1/NOVA2/TLR4/ALPL/PCTP/TSHR/IRF4/TRPV2/CCR2/PLCL2/LAMA4/G0S2/UCP2/CMKLR1/CXCR4/FABP4	16
BP	GO:0090092	regulation of transmembrane receptor protein serine/threonine kinase signaling pathway	28/1158	301/18614	0.0219404	0.094206	0.0710893	SMAD6/TNFAIP6/SLC2A10/ACVRL1/KDR/CDH5/ENG/SFRP2/SFRP4/GREM1/ZEB2/RBPMS/FSTL1/FBN1/PMEPA1/BMP6/LRG1/EMILIN1/DAB2/THBS1/TNXB/NRROS/INHBA/SKIL/HTRA3/VASN/TGFB1I1/TGFB3	28
BP	GO:0055072	iron ion homeostasis	11/1158	89/18614	0.021965	0.0942317	0.0711086	SLC39A8/SCARA5/HYAL2/SLC11A1/STEAP1/BMP6/SLC39A14/HMOX1/HEPH/SOD2/SLC40A1	11
BP	GO:0032411	positive regulation of transporter activity	14/1158	124/18614	0.0220398	0.0944721	0.0712901	TRPC6/TESC/SHANK3/RYR2/P2RY6/ABCB1/CRACR2A/PTAFR/CCR2/CTSS/GLRX/PLCG2/TMSB4X/EHD3	14
BP	GO:0006937	regulation of muscle contraction	18/1158	173/18614	0.0223607	0.0957665	0.0722668	SLC8A3/TBXA2R/GJA5/PIK3CG/RYR2/TPM1/CALCRL/RGS2/CACNA1C/ANXA6/PTAFR/P2RX1/TMEM38A/MYL9/F2R/SLC8A1/SPHK1/EHD3	18
BP	GO:0010922	positive regulation of phosphatase activity	6/1158	36/18614	0.0223991	0.0958498	0.0723297	ITGA1/MEF2C/CD300A/PTPRC/PDGFRB/PLEK	6
BP	GO:0009914	hormone transport	29/1158	315/18614	0.0226103	0.0961067	0.0725236	SNAP25/SLCO1C1/FZD4/TNFSF11/FFAR2/TRPM2/IL1B/TBX3/LYN/RAB8B/SLC16A10/OSM/BMP6/DAB2/UCP2/SCG5/PRKCB/C1QTNF1/ALOX5/GIPR/KLF7/AQP1/INHBA/BTK/CD38/TCIRG1/PTPRN/TNF/TUBB1	29
BP	GO:0010958	regulation of amino acid import across plasma membrane	4/1158	18/18614	0.0226111	0.0961067	0.0725236	RGS2/SLC43A1/SLC43A2/TNF	4
BP	GO:0016264	gap junction assembly	4/1158	18/18614	0.0226111	0.0961067	0.0725236	GJA5/GJC1/APLNR/IL1B	4
BP	GO:0021554	optic nerve development	4/1158	18/18614	0.0226111	0.0961067	0.0725236	KCNA2/KCNA3/LPAR1/TCIRG1	4
BP	GO:0046851	negative regulation of bone remodeling	4/1158	18/18614	0.0226111	0.0961067	0.0725236	TNFRSF11B/GREM1/TMEM119/CD38	4
BP	GO:0097067	cellular response to thyroid hormone stimulus	4/1158	18/18614	0.0226111	0.0961067	0.0725236	LMO2/CTSH/CTSL/CTSS	4
BP	GO:0150078	positive regulation of neuroinflammatory response	4/1158	18/18614	0.0226111	0.0961067	0.0725236	IL1B/PLCG2/STAP1/TNF	4
BP	GO:1903789	regulation of amino acid transmembrane transport	4/1158	18/18614	0.0226111	0.0961067	0.0725236	RGS2/SLC43A1/SLC43A2/TNF	4
BP	GO:0048709	oligodendrocyte differentiation	12/1158	101/18614	0.0228092	0.0966657	0.0729454	TRPC4/SLC8A3/TLR2/TNFRSF1B/GPM6B/CNTNAP1/LYN/SLC45A3/LPAR1/CXCR4/DAAM2/TSPAN2	12
BP	GO:0035051	cardiocyte differentiation	17/1158	161/18614	0.0228191	0.0966657	0.0729454	SORBS2/SOX17/TBX2/SOX18/VCAM1/RGS2/GREM1/SHOX2/TBX3/MEF2C/TWIST1/PDGFRA/PDGFRB/ARRB2/SLC8A1/SGCD/INHBA	17
BP	GO:0051147	regulation of muscle cell differentiation	17/1158	161/18614	0.0228191	0.0966657	0.0729454	NID1/ENG/RGS2/SHOX2/MEF2C/TMEM119/XBP1/PLPP7/LAMA2/ARRB2/BHLHA15/IGF2/CTH/SOD2/BHLHE41/LAMC1/MEGF10	17
BP	GO:1903825	organic acid transmembrane transport	17/1158	161/18614	0.0228191	0.0966657	0.0729454	SLC22A4/SLC7A7/SLC25A20/SLC16A3/ABCB1/RGS2/SLC43A1/SLC11A1/SLC16A10/SLC16A12/UCP2/SLC1A5/THBS1/SLC17A5/SLC43A2/TNF/EMB	17
BP	GO:1902074	response to salt	34/1158	383/18614	0.023519	0.0995474	0.07512	SLC6A1/TGM2/RYR2/TLR9/ALPL/SIX1/TRPM2/IL1B/SIPA1/MEF2C/ABCC9/P2RX1/ALOX5AP/NT5E/SYT11/FYN/CPNE5/DAB2/PRKCB/CXCR4/AIF1/FABP4/SLC8A1/THBS1/SOD2/GIPR/PLCG2/PTK2B/DPEP1/TNF/NFATC4/COL1A1/GLDC/CLIC4	34
BP	GO:0018126	protein hydroxylation	5/1158	27/18614	0.0237263	0.0998399	0.0753407	FKBP10/P4HA3/PLOD3/PLOD2/PRDX4	5
BP	GO:0033081	regulation of T cell differentiation in thymus	5/1158	27/18614	0.0237263	0.0998399	0.0753407	IL7R/IL2RG/TESPA1/VNN1/ADAM8	5
BP	GO:0034143	regulation of toll-like receptor 4 signaling pathway	5/1158	27/18614	0.0237263	0.0998399	0.0753407	LBP/LYN/CD14/PTPN22/TICAM2	5
BP	GO:0035929	steroid hormone secretion	5/1158	27/18614	0.0237263	0.0998399	0.0753407	FZD4/BMP6/DAB2/C1QTNF1/INHBA	5
BP	GO:0042832	defense response to protozoan	5/1158	27/18614	0.0237263	0.0998399	0.0753407	SLC11A1/IRF4/TSPAN32/IRF8/GBP4	5
BP	GO:0048641	regulation of skeletal muscle tissue development	5/1158	27/18614	0.0237263	0.0998399	0.0753407	SHOX2/MEF2C/TWIST1/IGF2/MEGF10	5
BP	GO:0051953	negative regulation of amine transport	5/1158	27/18614	0.0237263	0.0998399	0.0753407	RGS2/SLC43A1/SYT11/SLC43A2/TNF	5
BP	GO:0007566	embryo implantation	8/1158	57/18614	0.0240115	0.100956	0.076183	TIMP1/SYDE1/IL1B/IGFBP7/STC2/MMP2/ARHGDIB/MMP9	8
BP	GO:0002228	natural killer cell mediated immunity	10/1158	79/18614	0.0242688	0.101797	0.0768175	VAV1/SLAMF6/RAB27A/SERPINB9/SLAMF7/ARRB2/CORO1A/FCGR3A/UNC13D/SH2D1A	10
BP	GO:1903201	regulation of oxidative stress-induced cell death	10/1158	79/18614	0.0242688	0.101797	0.0768175	TLR4/HGF/TRPM2/FYN/DDR2/MMP3/TLR6/SOD2/VNN1/TNF	10
BP	GO:0003012	muscle system process	39/1158	452/18614	0.0242719	0.101797	0.0768175	SLC8A3/SORBS2/TBXA2R/GJA5/GJC1/TBX2/SCN1B/NOS3/SGCA/PIK3CG/RYR2/TNFRSF1B/TPM1/CALCRL/RGS2/IL1B/TBX3/KCNJ8/CACNA1C/ABCC9/LMCD1/ANXA6/PTAFR/P2RX1/RCSD1/CYBA/TMEM38A/JSRP1/MYL9/F2R/CXCR4/HMOX1/AIF1/SLC8A1/SGCD/SPHK1/EHD3/CD38/TNF	39
BP	GO:0050890	cognition	29/1158	317/18614	0.0243596	0.10208	0.0770312	CLDN5/SLC8A3/SNAP25/SLC6A1/SHROOM4/SHANK3/TLR2/MGAT3/NEDD9/RAPGEF3/MEF2C/SLC12A5/TNR/LILRB2/C5AR1/SYT11/FYN/ATP8A1/ITGA5/SERPINF1/NPTX2/LHX8/NRXN2/INSR/MME/MAN2B1/SOBP/TNF/NFATC4	29
BP	GO:0060048	cardiac muscle contraction	15/1158	138/18614	0.024803	0.103852	0.0783684	GJA5/GJC1/SCN1B/PIK3CG/RYR2/TPM1/RGS2/KCNJ8/CACNA1C/ABCC9/TMEM38A/CXCR4/SLC8A1/SGCD/EHD3	15
BP	GO:0002861	regulation of inflammatory response to antigenic stimulus	7/1158	47/18614	0.0251604	0.105088	0.0793009	LYN/FYN/C3/HCK/BTK/PLA2G2D/TNF	7
BP	GO:0046633	alpha-beta T cell proliferation	7/1158	47/18614	0.0251604	0.105088	0.0793009	CCR2/RASAL3/DOCK2/PTPRC/PTPN22/IL2RA/ZAP70	7
BP	GO:0140353	lipid export from cell	7/1158	47/18614	0.0251604	0.105088	0.0793009	FZD4/TNFSF11/IL1B/BMP6/DAB2/C1QTNF1/INHBA	7
BP	GO:0003230	cardiac atrium development	6/1158	37/18614	0.0253717	0.105621	0.0797035	GJA5/ENG/SHOX2/WNT2/DLL4/HEG1	6
BP	GO:0031646	positive regulation of nervous system process	6/1158	37/18614	0.0253717	0.105621	0.0797035	TNFRSF1B/HGF/TNR/PTAFR/ITGAX/CST7	6
BP	GO:0034110	regulation of homotypic cell-cell adhesion	6/1158	37/18614	0.0253717	0.105621	0.0797035	SH2B3/TNFSF11/PLAUR/LYN/EMILIN1/C1QTNF1	6
BP	GO:0045920	negative regulation of exocytosis	6/1158	37/18614	0.0253717	0.105621	0.0797035	FOXF1/CD300A/SPI1/CCR2/HMOX1/NCKAP1L	6
BP	GO:0060021	roof of mouth development	11/1158	91/18614	0.0254658	0.105926	0.0799334	CLDN5/TBX2/SNAI1/MSC/LRRC32/TBX3/TWIST1/PDGFRA/MMP25/INHBA/TGFB3	11
BP	GO:0043393	regulation of protein binding	20/1158	201/18614	0.0257109	0.106858	0.0806363	CLDN5/TRIB3/NES/CSF3/TNFSF11/DISC1/PLXND1/TEX14/ANGPT1/PLCL2/ARRB2/TMEM132A/ATP2A3/DAB2/SPON1/ITGA4/CTHRC1/MMP9/CTSZ/NFATC4	20
BP	GO:1903844	regulation of cellular response to transforming growth factor beta stimulus	16/1158	151/18614	0.0258862	0.107498	0.0811193	SMAD6/SLC2A10/ENG/ZEB2/FBN1/PMEPA1/LRG1/EMILIN1/DAB2/THBS1/TNXB/NRROS/HTRA3/VASN/TGFB1I1/TGFB3	16
BP	GO:0001764	neuron migration	18/1158	176/18614	0.026059	0.108127	0.081594	LHX6/DISC1/MEF2C/ARHGEF2/SEMA3A/CXCL12/TRIM46/NTN1/TWIST1/FYN/UNC5C/CXCR4/NR2F2/DCC/NDNF/FGFR1/MAP1B/COL3A1	18
BP	GO:0051966	regulation of synaptic transmission, glutamatergic	10/1158	80/18614	0.0262469	0.108817	0.082115	UNC13A/SHANK3/DISC1/MEF2C/TSHZ3/TNR/CCR2/KMO/PTK2B/TNF	10
BP	GO:0061005	cell differentiation involved in kidney development	8/1158	58/18614	0.0263884	0.109314	0.0824902	SALL1/CD34/PODXL/ACTA2/GREM1/MEF2C/GPR4/MMP9	8
BP	GO:0001660	fever generation	3/1158	11/18614	0.0271884	0.110504	0.083388	TNFSF11/IL1B/TNF	3
BP	GO:0002158	osteoclast proliferation	3/1158	11/18614	0.0271884	0.110504	0.083388	TNFSF11/GREM1/TCIRG1	3
BP	GO:0003183	mitral valve morphogenesis	3/1158	11/18614	0.0271884	0.110504	0.083388	SMAD6/DCHS1/TWIST1	3
BP	GO:0035581	sequestering of extracellular ligand from receptor	3/1158	11/18614	0.0271884	0.110504	0.083388	GREM1/FBN1/NRROS	3
BP	GO:0043951	negative regulation of cAMP-mediated signaling	3/1158	11/18614	0.0271884	0.110504	0.083388	APLNR/PDE3B/LPAR1	3
BP	GO:0045060	negative thymic T cell selection	3/1158	11/18614	0.0271884	0.110504	0.083388	DOCK2/PTPRC/ZAP70	3
BP	GO:0048563	post-embryonic animal organ morphogenesis	3/1158	11/18614	0.0271884	0.110504	0.083388	KDR/FBN1/MYO7A	3
BP	GO:0070327	thyroid hormone transport	3/1158	11/18614	0.0271884	0.110504	0.083388	SLCO1C1/SLC16A10/TUBB1	3
BP	GO:0071313	cellular response to caffeine	3/1158	11/18614	0.0271884	0.110504	0.083388	RYR2/TMEM38A/SLC8A1	3
BP	GO:0086016	AV node cell action potential	3/1158	11/18614	0.0271884	0.110504	0.083388	GJA5/RYR2/CACNA1C	3
BP	GO:0086027	AV node cell to bundle of His cell signaling	3/1158	11/18614	0.0271884	0.110504	0.083388	GJA5/RYR2/CACNA1C	3
BP	GO:0086100	endothelin receptor signaling pathway	3/1158	11/18614	0.0271884	0.110504	0.083388	SIX1/BCAR3/PTK2B	3
BP	GO:1904464	regulation of matrix metallopeptidase secretion	3/1158	11/18614	0.0271884	0.110504	0.083388	TLR4/TLR2/CD200	3
BP	GO:1990773	matrix metallopeptidase secretion	3/1158	11/18614	0.0271884	0.110504	0.083388	TLR4/TLR2/CD200	3
BP	GO:2000833	positive regulation of steroid hormone secretion	3/1158	11/18614	0.0271884	0.110504	0.083388	BMP6/DAB2/C1QTNF1	3
BP	GO:2001204	regulation of osteoclast development	3/1158	11/18614	0.0271884	0.110504	0.083388	TNFSF11/TYROBP/FBN1	3
BP	GO:0002283	neutrophil activation involved in immune response	4/1158	19/18614	0.0272655	0.110504	0.083388	PTAFR/SPI1/TYROBP/FCER1G	4
BP	GO:0010544	negative regulation of platelet activation	4/1158	19/18614	0.0272655	0.110504	0.083388	NOS3/SH2B3/PDGFRA/C1QTNF1	4
BP	GO:0031643	positive regulation of myelination	4/1158	19/18614	0.0272655	0.110504	0.083388	TNFRSF1B/HGF/ITGAX/CST7	4
BP	GO:0032026	response to magnesium ion	4/1158	19/18614	0.0272655	0.110504	0.083388	TNFRSF11B/BMP6/CD14/THBS1	4
BP	GO:0045346	regulation of MHC class II biosynthetic process	4/1158	19/18614	0.0272655	0.110504	0.083388	TLR4/TMEM106A/SPI1/XBP1	4
BP	GO:0060391	positive regulation of SMAD protein signal transduction	4/1158	19/18614	0.0272655	0.110504	0.083388	RBPMS/BMP6/DAB2/TGFB3	4
BP	GO:0071800	podosome assembly	4/1158	19/18614	0.0272655	0.110504	0.083388	BIN2/LCP1/HCK/TNF	4
BP	GO:0086014	atrial cardiac muscle cell action potential	4/1158	19/18614	0.0272655	0.110504	0.083388	GJA5/GJC1/RYR2/CACNA1C	4
BP	GO:0086026	atrial cardiac muscle cell to AV node cell signaling	4/1158	19/18614	0.0272655	0.110504	0.083388	GJA5/GJC1/RYR2/CACNA1C	4
BP	GO:0086066	atrial cardiac muscle cell to AV node cell communication	4/1158	19/18614	0.0272655	0.110504	0.083388	GJA5/GJC1/RYR2/CACNA1C	4
BP	GO:0098543	detection of other organism	4/1158	19/18614	0.0272655	0.110504	0.083388	TLR4/TLR2/TLR1/TLR6	4
BP	GO:0001656	metanephros development	11/1158	92/18614	0.0273602	0.110714	0.0835461	SALL1/SOX17/CD34/SIX1/GREM1/CTSH/SIX4/FBN1/PDGFRA/PDGFRB/AQP1	11
BP	GO:0050680	negative regulation of epithelial cell proliferation	18/1158	177/18614	0.0273889	0.110714	0.0835461	LIMS2/ACVRL1/FLT1/SFRP2/MEF2C/PTPRM/EAF2/RUNX3/DAB2/DLL4/SERPINF1/NR2F2/ALOX5/SCG2/THBS1/VASH1/NLRC3/TNF	18
BP	GO:0000303	response to superoxide	5/1158	28/18614	0.0274486	0.110714	0.0835461	NOS3/UCP2/SOD2/SOD3/FBLN5	5
BP	GO:0006829	zinc ion transport	5/1158	28/18614	0.0274486	0.110714	0.0835461	SLC39A8/TMEM163/TRPM2/SLC39A7/SLC39A14	5
BP	GO:0032958	inositol phosphate biosynthetic process	5/1158	28/18614	0.0274486	0.110714	0.0835461	P2RY6/PTAFR/PLEK/PLCG2/PTK2B	5
BP	GO:0043949	regulation of cAMP-mediated signaling	5/1158	28/18614	0.0274486	0.110714	0.0835461	APLNR/RASD2/PDE3B/LPAR1/GIPR	5
BP	GO:0007189	adenylate cyclase-activating G protein-coupled receptor signaling pathway	15/1158	140/18614	0.0277929	0.111924	0.0844596	TBXA2R/RAMP2/ADGRL4/RAMP3/ADGRF5/CALCRL/ADGRG3/TSHR/ADGRE5/GPR4/ADGRG5/GNG2/PTGFR/PDE4A/GIPR	15
BP	GO:2001235	positive regulation of apoptotic signaling pathway	15/1158	140/18614	0.0277929	0.111924	0.0844596	HYAL2/CTSH/ITM2C/TNFSF12/PTPRC/G0S2/CTSL/CTSS/THBS1/LTB/VNN1/INHBA/SKIL/TNF/NFATC4	15
BP	GO:0031641	regulation of myelination	7/1158	48/18614	0.0279295	0.112384	0.0848069	TNFRSF1B/HGF/JAM2/TG/ITGAX/TNF/CST7	7
BP	GO:0060291	long-term synaptic potentiation	12/1158	104/18614	0.0279612	0.112423	0.0848357	SLC8A3/SNAP25/SHANK3/RASGRF2/ZDHHC2/TSHZ3/TNR/LILRB2/TYROBP/PTK2B/MME/NFATC4	12
BP	GO:0051216	cartilage development	20/1158	203/18614	0.0281995	0.113291	0.0854908	ACVRL1/SNAI1/MGP/HYAL2/SFRP2/TIMP1/GREM1/SHOX2/LOXL2/MEF2C/ANXA6/CSGALNACT1/BMP6/ADAMTS7/SLC39A14/FRZB/ARID5A/COL3A1/COL1A1/MMP13	20
BP	GO:0014823	response to activity	9/1158	70/18614	0.0289375	0.116071	0.0875892	RYR2/TNS2/COL4A2/CYBA/BMP6/MMP2/CXCR4/SOD2/TNF	9
BP	GO:0046847	filopodium assembly	9/1158	70/18614	0.0289375	0.116071	0.0875892	S1PR2/FGD5/PPP1R16B/TRPM2/CCL21/SPATA13/DAAM2/FMNL3/TGFB3	9
BP	GO:0006936	muscle contraction	31/1158	349/18614	0.0292954	0.117414	0.0886022	SLC8A3/TBXA2R/GJA5/GJC1/TBX2/SCN1B/SGCA/PIK3CG/RYR2/TPM1/CALCRL/RGS2/TBX3/KCNJ8/CACNA1C/ABCC9/ANXA6/PTAFR/P2RX1/RCSD1/TMEM38A/JSRP1/MYL9/F2R/CXCR4/SLC8A1/SGCD/SPHK1/EHD3/CD38/TNF	31
BP	GO:1904427	positive regulation of calcium ion transmembrane transport	11/1158	93/18614	0.029354	0.11749	0.08866	RAMP3/RYR2/THY1/P2RY6/APLNR/CRACR2A/P2RX1/F2R/PLCG2/CD19/EHD3	11
BP	GO:0007269	neurotransmitter secretion	15/1158	141/18614	0.0293842	0.11749	0.08866	SNAP25/UNC13A/MCTP1/RPH3A/DYSF/LIN7A/SNCG/SLC4A8/MEF2C/P2RX1/KMO/SYT11/FER1L4/PRKCB/NRXN2	15
BP	GO:0099643	signal release from synapse	15/1158	141/18614	0.0293842	0.11749	0.08866	SNAP25/UNC13A/MCTP1/RPH3A/DYSF/LIN7A/SNCG/SLC4A8/MEF2C/P2RX1/KMO/SYT11/FER1L4/PRKCB/NRXN2	15
BP	GO:0048738	cardiac muscle tissue development	23/1158	243/18614	0.029701	0.118663	0.089545	SORBS2/GJA5/S1PR1/GJC1/TBX2/MSC/RYR2/TPM1/ENG/RGS2/GREM1/SHOX2/TBX3/MEF2C/WNT2/ADAMTS9/PDGFRA/PDGFRB/ARRB2/DLL4/HEG1/SLC8A1/SGCD	23
BP	GO:0046425	regulation of receptor signaling pathway via JAK-STAT	12/1158	105/18614	0.0298525	0.119174	0.0899306	JAK3/SH2B3/IL7R/IL10RA/CD300A/IL24/PTPRC/F2R/SOCS3/PTK2B/PTPRD/TNF	12
BP	GO:0008645	hexose transmembrane transport	13/1158	117/18614	0.0299626	0.119425	0.0901201	SLC2A10/TRIB3/SLC2A6/SLC2A14/SLC5A4/SLC2A3/IL1B/SLC45A3/PRKCB/C3/SLC2A11/INSR/TNF	13
BP	GO:0090630	activation of GTPase activity	13/1158	117/18614	0.0299626	0.119425	0.0901201	ARHGEF15/TBC1D1/ARHGAP29/NEDD9/SYDE1/SIPA1/CXCL13/CCL21/AGAP2/TBC1D9/GMIP/PTK2B/TBC1D10C	13
BP	GO:0014032	neural crest cell development	10/1158	82/18614	0.0305442	0.121552	0.0917249	SEMA6B/SEMA3G/SEMA7A/SEMA5B/SEMA3A/ANXA6/TWIST1/SEMA5A/SEMA3B/FN1	10
BP	GO:0046928	regulation of neurotransmitter secretion	10/1158	82/18614	0.0305442	0.121552	0.0917249	MCTP1/DYSF/SNCG/SLC4A8/MEF2C/P2RX1/KMO/SYT11/FER1L4/PRKCB	10
BP	GO:0055001	muscle cell development	19/1158	192/18614	0.0306084	0.121712	0.0918456	SORBS2/RAMP2/TPM1/ENG/SIX1/CNTNAP1/RGS2/SHOX2/TBX3/SIX4/PDGFRA/PDGFRB/MYL9/TMEM182/SLC8A1/SGCD/NFATC4/UCHL1/MEGF10	19
BP	GO:0046850	regulation of bone remodeling	7/1158	49/18614	0.0308979	0.122766	0.0926412	S1PR1/TNFRSF11B/TNFSF11/GREM1/TMEM119/ADAM8/CD38	7
BP	GO:0003143	embryonic heart tube morphogenesis	9/1158	71/18614	0.0313795	0.124546	0.0939842	SOX17/TBX2/SOX18/RYR2/ENG/APLNR/TEAD2/MEF2C/MICAL2	9
BP	GO:0051492	regulation of stress fiber assembly	11/1158	94/18614	0.0314497	0.124546	0.0939842	S1PR1/DLC1/ARHGEF15/WAS/TPM1/FERMT2/RAPGEF3/LPAR1/CCDC88A/PHLDB2/TGFB3	11
BP	GO:0000305	response to oxygen radical	5/1158	29/18614	0.0315218	0.124546	0.0939842	NOS3/UCP2/SOD2/SOD3/FBLN5	5
BP	GO:0001562	response to protozoan	5/1158	29/18614	0.0315218	0.124546	0.0939842	SLC11A1/IRF4/TSPAN32/IRF8/GBP4	5
BP	GO:0003209	cardiac atrium morphogenesis	5/1158	29/18614	0.0315218	0.124546	0.0939842	ENG/SHOX2/WNT2/DLL4/HEG1	5
BP	GO:0032607	interferon-alpha production	5/1158	29/18614	0.0315218	0.124546	0.0939842	TLR4/TLR9/TLR8/TLR7/NLRC3	5
BP	GO:0032647	regulation of interferon-alpha production	5/1158	29/18614	0.0315218	0.124546	0.0939842	TLR4/TLR9/TLR8/TLR7/NLRC3	5
BP	GO:0030833	regulation of actin filament polymerization	14/1158	130/18614	0.0315428	0.124546	0.0939842	CDC42EP2/SSH2/ESAM/CSF3/PLEKHG2/CCL21/HCLS1/CORO1A/HCK/DAAM2/COTL1/TMSB4X/NCKAP1L/PTK2B	14
BP	GO:0030510	regulation of BMP signaling pathway	13/1158	118/18614	0.031832	0.125492	0.0946981	SMAD6/TNFAIP6/ACVRL1/KDR/CDH5/ENG/SFRP2/SFRP4/GREM1/FSTL1/FBN1/SKIL/HTRA3	13
BP	GO:0050830	defense response to Gram-positive bacterium	13/1158	118/18614	0.031832	0.125492	0.0946981	TNFSF8/TLR2/RNASE6/IL7R/IL1B/LBP/RNASE1/RARRES2/C5AR1/MPEG1/GBP4/LYZ/TNF	13
BP	GO:0030279	negative regulation of ossification	6/1158	39/18614	0.0320778	0.126264	0.095281	SMAD6/SRGN/GREM1/MEF2C/CCR1/PTK2B	6
BP	GO:0044060	regulation of endocrine process	6/1158	39/18614	0.0320778	0.126264	0.095281	RAB8B/BMP6/F2R/DAB2/C1QTNF1/INHBA	6
BP	GO:0046942	carboxylic acid transport	31/1158	352/18614	0.0324008	0.126938	0.095789	TRPC4/SLC22A4/SLC16A4/SLCO1C1/SLC6A1/SLC7A7/SLC25A20/TNFSF11/SLC16A3/ABCB1/RGS2/IL1B/SLC43A1/SLC11A1/SLC16A10/KMO/SLCO2A1/SLC16A12/UCP2/AQP9/FABP4/SLC1A5/THBS1/SLC26A8/SLC17A5/SLCO2B1/SLC51B/PLA2G2D/SLC43A2/TNF/EMB	31
BP	GO:0009110	vitamin biosynthetic process	4/1158	20/18614	0.0324497	0.126938	0.095789	SNAI1/TPK1/PLTP/TNF	4
BP	GO:0010310	regulation of hydrogen peroxide metabolic process	4/1158	20/18614	0.0324497	0.126938	0.095789	RAC2/FYN/MMP3/SOD2	4
BP	GO:0036498	IRE1-mediated unfolded protein response	4/1158	20/18614	0.0324497	0.126938	0.095789	XBP1/FICD/DNAJB9/ERN1	4
BP	GO:0051546	keratinocyte migration	4/1158	20/18614	0.0324497	0.126938	0.095789	LRG1/FGF7/MMP9/HAS2	4
BP	GO:0055093	response to hyperoxia	4/1158	20/18614	0.0324497	0.126938	0.095789	PDGFRB/MMP2/SOD2/COL1A1	4
BP	GO:0090128	regulation of synapse maturation	4/1158	20/18614	0.0324497	0.126938	0.095789	ARHGEF15/DISC1/CNTNAP1/NFATC4	4
BP	GO:1903975	regulation of glial cell migration	4/1158	20/18614	0.0324497	0.126938	0.095789	NTN1/CCR2/RRAS/STAP1	4
BP	GO:0071214	cellular response to abiotic stimulus	30/1158	339/18614	0.0329935	0.128866	0.097244	PIEZO2/TNFRSF8/TLR4/ENG/HYAL2/SFRP2/TIMP1/IL1B/TLR8/SIPA1/ARHGEF2/SLC24A4/PTAFR/TLR7/RCSD1/CYBA/BMP6/MFAP4/MMP2/NLRP3/MMP1/MMP3/TP53INP1/AQP1/SERPINB6/BMF/MME/MMP9/NFATC4/COL1A1	30
BP	GO:0104004	cellular response to environmental stimulus	30/1158	339/18614	0.0329935	0.128866	0.097244	PIEZO2/TNFRSF8/TLR4/ENG/HYAL2/SFRP2/TIMP1/IL1B/TLR8/SIPA1/ARHGEF2/SLC24A4/PTAFR/TLR7/RCSD1/CYBA/BMP6/MFAP4/MMP2/NLRP3/MMP1/MMP3/TP53INP1/AQP1/SERPINB6/BMF/MME/MMP9/NFATC4/COL1A1	30
BP	GO:0014706	striated muscle tissue development	24/1158	259/18614	0.033298	0.129955	0.0980657	SORBS2/GJA5/S1PR1/GJC1/TBX2/MSC/RYR2/TPM1/ENG/RGS2/GREM1/SHOX2/TBX3/MEF2C/WNT2/TWIST1/ADAMTS9/PDGFRA/PDGFRB/ARRB2/DLL4/HEG1/SLC8A1/SGCD	24
BP	GO:0015849	organic acid transport	31/1158	353/18614	0.03349	0.130603	0.098555	TRPC4/SLC22A4/SLC16A4/SLCO1C1/SLC6A1/SLC7A7/SLC25A20/TNFSF11/SLC16A3/ABCB1/RGS2/IL1B/SLC43A1/SLC11A1/SLC16A10/KMO/SLCO2A1/SLC16A12/UCP2/AQP9/FABP4/SLC1A5/THBS1/SLC26A8/SLC17A5/SLCO2B1/SLC51B/PLA2G2D/SLC43A2/TNF/EMB	31
BP	GO:0043433	negative regulation of DNA-binding transcription factor activity	19/1158	194/18614	0.0335452	0.130718	0.0986414	TRIB1/TLR9/CD200/TMIGD3/TNFRSF4/SFRP4/ADGRG3/IRAK3/SPI1/CARD8/TWIST1/ARRB2/WFS1/CMKLR1/NLRP3/ARRB1/HMOX1/TMSB4X/NLRC3	19
BP	GO:0006029	proteoglycan metabolic process	11/1158	95/18614	0.0336496	0.130923	0.0987962	SLC2A10/EGFLAM/CSGALNACT1/CHST15/CHPF/ADAMTS7/SPOCK2/HS3ST1/NDNF/DSEL/BTK	11
BP	GO:0045638	negative regulation of myeloid cell differentiation	11/1158	95/18614	0.0336496	0.130923	0.0987962	ZBTB46/TNFAIP6/TLR4/TNFRSF11B/TRIB1/LYN/FBN1/INHBA/LILRB3/PTK2B/C1QC	11
BP	GO:1903531	negative regulation of secretion by cell	16/1158	156/18614	0.0336893	0.130977	0.0988369	CD200/TNFRSF1B/FOXF1/FFAR2/IL1B/CD300A/SPI1/CCR2/SYT11/OSM/F2R/UCP2/HMOX1/KLF7/INHBA/NCKAP1L	16
BP	GO:0019229	regulation of vasoconstriction	8/1158	61/18614	0.0344885	0.132314	0.0998463	TBXA2R/GJA5/TBXAS1/ECE1/P2RX1/MMP2/F2R/CD38	8
BP	GO:0002551	mast cell chemotaxis	3/1158	12/18614	0.0346089	0.132314	0.0998463	RAC2/VEGFC/RIN3	3
BP	GO:0002732	positive regulation of dendritic cell cytokine production	3/1158	12/18614	0.0346089	0.132314	0.0998463	SCIMP/PLCG2/TICAM2	3
BP	GO:0003157	endocardium development	3/1158	12/18614	0.0346089	0.132314	0.0998463	SOX17/SOX18/KDR	3
BP	GO:0009134	nucleoside diphosphate catabolic process	3/1158	12/18614	0.0346089	0.132314	0.0998463	ENTPD1/ENTPD7/NT5E	3
BP	GO:0010936	negative regulation of macrophage cytokine production	3/1158	12/18614	0.0346089	0.132314	0.0998463	IRAK3/TWIST1/TGFB3	3
BP	GO:0031650	regulation of heat generation	3/1158	12/18614	0.0346089	0.132314	0.0998463	TNFSF11/IL1B/TNF	3
BP	GO:0032908	regulation of transforming growth factor beta1 production	3/1158	12/18614	0.0346089	0.132314	0.0998463	TYROBP/LUM/THBS1	3
BP	GO:0035810	positive regulation of urine volume	3/1158	12/18614	0.0346089	0.132314	0.0998463	NPR1/HYAL2/HAS2	3
BP	GO:0036363	transforming growth factor beta activation	3/1158	12/18614	0.0346089	0.132314	0.0998463	LRRC32/TNXB/NRROS	3
BP	GO:0042447	hormone catabolic process	3/1158	12/18614	0.0346089	0.132314	0.0998463	HSD17B11/ECE1/MME	3
BP	GO:0044650	adhesion of symbiont to host cell	3/1158	12/18614	0.0346089	0.132314	0.0998463	CD209/ICAM1/LRRC15	3
BP	GO:0045602	negative regulation of endothelial cell differentiation	3/1158	12/18614	0.0346089	0.132314	0.0998463	ACVRL1/NOTCH4/S1PR3	3
BP	GO:0051549	positive regulation of keratinocyte migration	3/1158	12/18614	0.0346089	0.132314	0.0998463	FGF7/MMP9/HAS2	3
BP	GO:0071493	cellular response to UV-B	3/1158	12/18614	0.0346089	0.132314	0.0998463	HYAL2/MFAP4/MME	3
BP	GO:0072488	ammonium transmembrane transport	3/1158	12/18614	0.0346089	0.132314	0.0998463	SLC12A5/SLC12A7/AQP1	3
BP	GO:0097048	dendritic cell apoptotic process	3/1158	12/18614	0.0346089	0.132314	0.0998463	LYN/CXCL12/CCL21	3
BP	GO:0097084	vascular associated smooth muscle cell development	3/1158	12/18614	0.0346089	0.132314	0.0998463	RAMP2/ENG/NFATC4	3
BP	GO:1901748	leukotriene D4 metabolic process	3/1158	12/18614	0.0346089	0.132314	0.0998463	GGT5/DPEP2/DPEP1	3
BP	GO:2000508	regulation of dendritic cell chemotaxis	3/1158	12/18614	0.0346089	0.132314	0.0998463	SLAMF1/SPI1/CCL21	3
BP	GO:2000668	regulation of dendritic cell apoptotic process	3/1158	12/18614	0.0346089	0.132314	0.0998463	LYN/CXCL12/CCL21	3
BP	GO:2001198	regulation of dendritic cell differentiation	3/1158	12/18614	0.0346089	0.132314	0.0998463	ZBTB46/TMEM176B/LILRB2	3
BP	GO:0060047	heart contraction	23/1158	247/18614	0.0348908	0.133291	0.100584	SLC8A3/GJA5/GJC1/TBX2/SCN1B/NOS3/PIK3CG/RYR2/TMIGD3/TPM1/RPS6KA2/RGS2/SHOX2/KCNJ8/CACNA1C/ABCC9/TMEM38A/ATP2A3/CXCR4/SLC8A1/SGCD/EHD3/TNF	23
BP	GO:1901654	response to ketone	20/1158	208/18614	0.0352128	0.13442	0.101435	UCP1/TBXA2R/TLR2/P2RY6/A2M/IGFBP7/NCF1/PTAFR/CCL21/CYBA/GNG2/KLF2/PTGFR/SERPINF1/MAP4K1/THBS1/AQP1/PLAT/CD38/TGFB3	20
BP	GO:0002244	hematopoietic progenitor cell differentiation	14/1158	132/18614	0.0352898	0.134612	0.10158	SLC8A3/KDR/SH2B3/HYAL2/LYN/MEOX1/SPI1/OSM/PTPRC/PDGFRA/PLEK/MIXL1/TNFRSF13B/INHBA	14
BP	GO:0071692	protein localization to extracellular region	33/1158	382/18614	0.035396	0.134915	0.101809	SNAP25/TLR4/TLR2/CD200/SNCG/FFAR2/TRPM2/IL1B/C1QTNF5/SEC24A/VEGFC/RAB8B/SEL1L/FBN1/BMP6/TMEM132A/PLEK/F2R/UCP2/SAA1/PRKCB/ALOX5/RCN3/SCG2/GIPR/NRROS/KLF7/ADAM8/CD38/TCIRG1/PTPRN/TNF/TGFB3	33
BP	GO:0015749	monosaccharide transmembrane transport	13/1158	120/18614	0.035821	0.135914	0.102563	SLC2A10/TRIB3/SLC2A6/SLC2A14/SLC5A4/SLC2A3/IL1B/SLC45A3/PRKCB/C3/SLC2A11/INSR/TNF	13
BP	GO:0030866	cortical actin cytoskeleton organization	6/1158	40/18614	0.0358244	0.135914	0.102563	PLEK/LCP1/FMNL3/NCKAP1L/FMNL1/TNF	6
BP	GO:0035886	vascular associated smooth muscle cell differentiation	6/1158	40/18614	0.0358244	0.135914	0.102563	RAMP2/ENG/APLNR/CTH/SOD2/NFATC4	6
BP	GO:0050850	positive regulation of calcium-mediated signaling	6/1158	40/18614	0.0358244	0.135914	0.102563	LMCD1/TRAT1/PLCG2/TNF/CD4/ZAP70	6
BP	GO:0140448	signaling receptor ligand precursor processing	6/1158	40/18614	0.0358244	0.135914	0.102563	ECE1/ENPEP/SCG5/CTSL/MME/CTSZ	6
BP	GO:0043032	positive regulation of macrophage activation	5/1158	30/18614	0.0359536	0.135914	0.102563	TLR4/LBP/THBS1/TLR6/STAP1	5
BP	GO:0045907	positive regulation of vasoconstriction	5/1158	30/18614	0.0359536	0.135914	0.102563	TBXA2R/GJA5/TBXAS1/F2R/CD38	5
BP	GO:0060142	regulation of syncytium formation by plasma membrane fusion	5/1158	30/18614	0.0359536	0.135914	0.102563	RAPGEF3/TYROBP/TMEM182/PLEKHO1/CD53	5
BP	GO:0070168	negative regulation of biomineral tissue development	5/1158	30/18614	0.0359536	0.135914	0.102563	NOS3/SRGN/GREM1/CCR1/PTK2B	5
BP	GO:0097066	response to thyroid hormone	5/1158	30/18614	0.0359536	0.135914	0.102563	LMO2/CTSH/CTSL/CTSS/C2	5
BP	GO:1900101	regulation of endoplasmic reticulum unfolded protein response	5/1158	30/18614	0.0359536	0.135914	0.102563	XBP1/WFS1/FICD/DNAJB9/ERN1	5
BP	GO:0033138	positive regulation of peptidyl-serine phosphorylation	12/1158	108/18614	0.0360775	0.136281	0.10284	SH2D3C/RAMP3/CSF3/TCL1A/SFRP2/RAPGEF3/ANGPT1/OSM/BCAR3/ARRB2/HCLS1/TNF	12
BP	GO:0034764	positive regulation of transmembrane transport	22/1158	235/18614	0.0365405	0.137927	0.104081	TRPC6/RAMP3/TESC/SHANK3/RYR2/THY1/P2RY6/APLNR/ABCB1/CRACR2A/PTAFR/P2RX1/CCR2/F2R/CTSS/C3/GLRX/PLCG2/CD19/TMSB4X/INSR/EHD3	22
BP	GO:0046637	regulation of alpha-beta T cell differentiation	9/1158	73/18614	0.0366852	0.138267	0.104338	JAK3/SASH3/IRF4/RUNX3/NLRP3/PRDM1/IL2RG/NCKAP1L/ZAP70	9
BP	GO:0060415	muscle tissue morphogenesis	9/1158	73/18614	0.0366852	0.138267	0.104338	S1PR1/RYR2/TPM1/ENG/SHOX2/WNT2/DLL4/HEG1/COL3A1	9
BP	GO:0000768	syncytium formation by plasma membrane fusion	8/1158	62/18614	0.0375251	0.141117	0.106489	RAPGEF3/JAM2/TYROBP/DOCK2/TMEM182/PLEKHO1/CD53/ADAM12	8
BP	GO:0032481	positive regulation of type I interferon production	8/1158	62/18614	0.0375251	0.141117	0.106489	TLR4/TLR9/TLR2/TLR8/TLR7/CD14/PTPN22/PLCG2	8
BP	GO:0140253	cell-cell fusion	8/1158	62/18614	0.0375251	0.141117	0.106489	RAPGEF3/JAM2/TYROBP/DOCK2/TMEM182/PLEKHO1/CD53/ADAM12	8
BP	GO:0006470	protein dephosphorylation	23/1158	249/18614	0.0377268	0.141768	0.10698	PTPRB/SSH2/CDH5/DLC1/ITGA1/PPP1R16B/TNS2/PTPRG/PTP4A3/PTPRM/CD300A/LILRB2/PTPRJ/PTPN5/DUSP4/PTPRC/PDGFRB/PTPN22/NCKAP1L/PTPN7/PTPRD/DUSP5/TNF	23
BP	GO:1903532	positive regulation of secretion by cell	26/1158	289/18614	0.0377544	0.141768	0.10698	TLR4/TLR2/TNFSF11/SCAMP5/FFAR2/RAB27A/TRPM2/IL1B/SLC4A8/SEC24A/CXCL12/PTAFR/VEGFC/RAB8B/KMO/BMP6/TMEM132A/DAB2/PRKCB/C1QTNF1/GIPR/INHBA/UNC13D/ADAM8/CD38/TGFB3	26
BP	GO:0035050	embryonic heart tube development	10/1158	85/18614	0.0378854	0.142154	0.107272	SOX17/TBX2/SOX18/RYR2/ENG/APLNR/TEAD2/MEF2C/ECE1/MICAL2	10
BP	GO:0002029	desensitization of G protein-coupled receptor signaling pathway	4/1158	21/18614	0.0381701	0.142378	0.10744	APLNR/ARRB2/ARRB1/GIPR	4
BP	GO:0006590	thyroid hormone generation	4/1158	21/18614	0.0381701	0.142378	0.10744	SLCO1C1/TPO/SLC16A10/TG	4
BP	GO:0014856	skeletal muscle cell proliferation	4/1158	21/18614	0.0381701	0.142378	0.10744	SIX1/HGF/ANGPT1/MEGF10	4
BP	GO:0030502	negative regulation of bone mineralization	4/1158	21/18614	0.0381701	0.142378	0.10744	SRGN/GREM1/CCR1/PTK2B	4
BP	GO:0043373	CD4-positive, alpha-beta T cell lineage commitment	4/1158	21/18614	0.0381701	0.142378	0.10744	SLAMF6/IRF4/CTSL/LY9	4
BP	GO:0050765	negative regulation of phagocytosis	4/1158	21/18614	0.0381701	0.142378	0.10744	TLR2/DYSF/CD300A/SYT11	4
BP	GO:0050849	negative regulation of calcium-mediated signaling	4/1158	21/18614	0.0381701	0.142378	0.10744	SLC24A4/PLEK/SLA2/TBC1D10C	4
BP	GO:0060973	cell migration involved in heart development	4/1158	21/18614	0.0381701	0.142378	0.10744	DCHS1/ENG/TWIST1/PDGFRB	4
BP	GO:0009410	response to xenobiotic stimulus	37/1158	440/18614	0.0385167	0.143565	0.108336	C1orf115/TBXA2R/TRPA1/TNFRSF11B/VAV1/ENG/SFRP2/NNMT/ABCB1/IL1B/LYN/MEF2C/PTPRM/SLC12A5/RPN2/VEGFC/CYBA/BCAR3/MMP2/CXCR4/PDE4A/HMOX1/SLC8A1/THBS1/SOD2/INHBA/NCKAP1L/TIMP4/SLCO2B1/PTK2B/CD38/MAP1B/S100A12/DPEP1/TNF/COL1A1/UCHL1	37
BP	GO:0051154	negative regulation of striated muscle cell differentiation	6/1158	41/18614	0.0398406	0.148281	0.111895	RGS2/TMEM119/XBP1/PLPP7/BHLHA15/BHLHE41	6
BP	GO:0072210	metanephric nephron development	6/1158	41/18614	0.0398406	0.148281	0.111895	SALL1/CD34/GREM1/PDGFRA/PDGFRB/AQP1	6
BP	GO:0010952	positive regulation of peptidase activity	18/1158	185/18614	0.0399261	0.14849	0.112053	DLC1/SFRP2/LYN/CTSH/MEFV/CASP10/CARD8/P2RX1/FYN/ATP2A3/CR1/F2R/CTSL/NLRP3/CTSS/RCN3/DAPK1/TNF	18
BP	GO:0032418	lysosome localization	10/1158	86/18614	0.0405816	0.150596	0.113642	PIK3CG/FOXF1/RAC2/LYN/CD300A/MILR1/HMOX1/PTGDS/UNC13D/BTK	10
BP	GO:0033077	T cell differentiation in thymus	10/1158	86/18614	0.0405816	0.150596	0.113642	TNFRSF9/IL7R/IL1B/DOCK2/PTPRC/IL2RG/TESPA1/VNN1/ADAM8/ZAP70	10
BP	GO:1990849	vacuolar localization	10/1158	86/18614	0.0405816	0.150596	0.113642	PIK3CG/FOXF1/RAC2/LYN/CD300A/MILR1/HMOX1/PTGDS/UNC13D/BTK	10
BP	GO:0009408	response to heat	12/1158	110/18614	0.0407063	0.150668	0.113696	CD34/NOS3/SCARA5/TRPM2/LYN/TFEC/IGFBP7/CXCL12/CD14/HMOX1/THBS1/TP53INP1	12
BP	GO:0099601	regulation of neurotransmitter receptor activity	8/1158	63/18614	0.040736	0.150668	0.113696	SHANK3/RASGRF2/MEF2C/CCR2/DAPK1/NPTX2/NRXN2/PTK2B	8
BP	GO:0010464	regulation of mesenchymal cell proliferation	5/1158	31/18614	0.04075	0.150668	0.113696	KDR/FOXF1/SIX1/SHOX2/WNT2	5
BP	GO:0048873	homeostasis of number of cells within a tissue	5/1158	31/18614	0.04075	0.150668	0.113696	NOS3/SASH3/AKT3/F2R/CORO1A	5
BP	GO:0150117	positive regulation of cell-substrate junction organization	5/1158	31/18614	0.04075	0.150668	0.113696	TEK/KDR/THY1/FERMT2/PTPRJ	5
BP	GO:0034620	cellular response to unfolded protein	11/1158	98/18614	0.0408971	0.150991	0.11394	DERL3/HSPA13/STC2/XBP1/ERLEC1/WFS1/BHLHA15/FICD/CTH/DNAJB9/ERN1	11
BP	GO:0120162	positive regulation of cold-induced thermogenesis	11/1158	98/18614	0.0408971	0.150991	0.11394	UCP1/ALPL/TSHR/IRF4/TRPV2/CCR2/G0S2/UCP2/CMKLR1/CXCR4/FABP4	11
BP	GO:0051496	positive regulation of stress fiber assembly	7/1158	52/18614	0.041048	0.151327	0.114194	ARHGEF15/TPM1/FERMT2/RAPGEF3/LPAR1/CCDC88A/TGFB3	7
BP	GO:0072599	establishment of protein localization to endoplasmic reticulum	7/1158	52/18614	0.041048	0.151327	0.114194	RYR2/TRAM2/TRAM1/EDEM1/SGTB/SSR3/MAN1A1	7
BP	GO:0046879	hormone secretion	27/1158	305/18614	0.0412403	0.151925	0.114645	SNAP25/FZD4/TNFSF11/FFAR2/TRPM2/IL1B/TBX3/LYN/RAB8B/SLC16A10/OSM/BMP6/DAB2/UCP2/SCG5/PRKCB/C1QTNF1/ALOX5/GIPR/KLF7/AQP1/INHBA/BTK/CD38/TCIRG1/PTPRN/TNF	27
BP	GO:2000242	negative regulation of reproductive process	9/1158	75/18614	0.0425735	0.156552	0.118137	SNAI1/RPS6KA2/TIMP1/EAF2/SERPINF1/ARHGDIB/PTGDS/PLAT/PRDX4	9
BP	GO:0002863	positive regulation of inflammatory response to antigenic stimulus	3/1158	13/18614	0.0429606	0.156552	0.118137	C3/BTK/TNF	3
BP	GO:0034616	response to laminar fluid shear stress	3/1158	13/18614	0.0429606	0.156552	0.118137	SMAD6/KLF2/TGFB3	3
BP	GO:0042117	monocyte activation	3/1158	13/18614	0.0429606	0.156552	0.118137	DYSF/HYAL2/FN1	3
BP	GO:0042362	fat-soluble vitamin biosynthetic process	3/1158	13/18614	0.0429606	0.156552	0.118137	SNAI1/PLTP/TNF	3
BP	GO:0045916	negative regulation of complement activation	3/1158	13/18614	0.0429606	0.156552	0.118137	A2M/CR1/SERPING1	3
BP	GO:0051918	negative regulation of fibrinolysis	3/1158	13/18614	0.0429606	0.156552	0.118137	THBS1/PLAT/SERPINE1	3
BP	GO:0060707	trophoblast giant cell differentiation	3/1158	13/18614	0.0429606	0.156552	0.118137	SNAI1/NR2F2/PRDM1	3
BP	GO:0061430	bone trabecula morphogenesis	3/1158	13/18614	0.0429606	0.156552	0.118137	GREM1/MMP2/COL1A1	3
BP	GO:0071801	regulation of podosome assembly	3/1158	13/18614	0.0429606	0.156552	0.118137	LCP1/HCK/TNF	3
BP	GO:1900115	extracellular regulation of signal transduction	3/1158	13/18614	0.0429606	0.156552	0.118137	GREM1/FBN1/NRROS	3
BP	GO:1900116	extracellular negative regulation of signal transduction	3/1158	13/18614	0.0429606	0.156552	0.118137	GREM1/FBN1/NRROS	3
BP	GO:1903054	negative regulation of extracellular matrix organization	3/1158	13/18614	0.0429606	0.156552	0.118137	TNFRSF1B/FAP/EMILIN1	3
BP	GO:1905065	positive regulation of vascular associated smooth muscle cell differentiation	3/1158	13/18614	0.0429606	0.156552	0.118137	ENG/CTH/SOD2	3
BP	GO:1905874	regulation of postsynaptic density organization	3/1158	13/18614	0.0429606	0.156552	0.118137	LILRB2/PTK2B/PTPRD	3
BP	GO:1990845	adaptive thermogenesis	16/1158	161/18614	0.0430875	0.156902	0.1184	UCP1/NOVA2/TLR4/ALPL/PCTP/TSHR/IRF4/TRPV2/CCR2/PLCL2/LAMA4/G0S2/UCP2/CMKLR1/CXCR4/FABP4	16
BP	GO:0051588	regulation of neurotransmitter transport	11/1158	99/18614	0.0435358	0.158079	0.119289	MCTP1/DYSF/GPM6B/SNCG/SLC4A8/MEF2C/P2RX1/KMO/SYT11/FER1L4/PRKCB	11
BP	GO:0098869	cellular oxidant detoxification	11/1158	99/18614	0.0435358	0.158079	0.119289	NOS3/PXDN/TPO/TXNRD1/ALOX5AP/CYGB/SOD2/SOD3/TP53INP1/FBLN5/PRDX4	11
BP	GO:2001237	negative regulation of extrinsic apoptotic signaling pathway	11/1158	99/18614	0.0435358	0.158079	0.119289	NOS3/SFRP2/HGF/IL1B/ARHGEF2/HMOX1/SCG2/THBS1/ICAM1/SERPINE1/TNF	11
BP	GO:2001243	negative regulation of intrinsic apoptotic signaling pathway	11/1158	99/18614	0.0435358	0.158079	0.119289	SNAI1/SFRP2/PLAUR/ARHGEF2/CXCL12/XBP1/WFS1/ACKR3/SOD2/MMP9/SYVN1	11
BP	GO:0071772	response to BMP	18/1158	187/18614	0.0436237	0.158171	0.119358	SMAD6/TNFAIP6/ACVRL1/KDR/CDH5/ENG/SFRP2/SFRP4/GREM1/FSTL1/FBN1/BMP6/ADAMTS7/INHBA/SKIL/HTRA3/TMEM100/TGFB3	18
BP	GO:0071773	cellular response to BMP stimulus	18/1158	187/18614	0.0436237	0.158171	0.119358	SMAD6/TNFAIP6/ACVRL1/KDR/CDH5/ENG/SFRP2/SFRP4/GREM1/FSTL1/FBN1/BMP6/ADAMTS7/INHBA/SKIL/HTRA3/TMEM100/TGFB3	18
BP	GO:0014912	negative regulation of smooth muscle cell migration	6/1158	42/18614	0.044131	0.159781	0.120573	TRIB1/S1PR2/TPM1/MEF2C/AIF1/SERPINE1	6
BP	GO:0045124	regulation of bone resorption	6/1158	42/18614	0.044131	0.159781	0.120573	S1PR1/TNFRSF11B/TNFSF11/TMEM119/ADAM8/CD38	6
BP	GO:0002223	stimulatory C-type lectin receptor signaling pathway	4/1158	22/18614	0.0444297	0.159833	0.120613	LYN/TYROBP/FYN/PLCG2	4
BP	GO:0003228	atrial cardiac muscle tissue development	4/1158	22/18614	0.0444297	0.159833	0.120613	ENG/SHOX2/TBX3/WNT2	4
BP	GO:0010881	regulation of cardiac muscle contraction by regulation of the release of sequestered calcium ion	4/1158	22/18614	0.0444297	0.159833	0.120613	RYR2/CACNA1C/TMEM38A/SLC8A1	4
BP	GO:0022401	negative adaptation of signaling pathway	4/1158	22/18614	0.0444297	0.159833	0.120613	APLNR/ARRB2/ARRB1/GIPR	4
BP	GO:0032516	positive regulation of phosphoprotein phosphatase activity	4/1158	22/18614	0.0444297	0.159833	0.120613	ITGA1/CD300A/PTPRC/PDGFRB	4
BP	GO:0034104	negative regulation of tissue remodeling	4/1158	22/18614	0.0444297	0.159833	0.120613	TNFRSF11B/GREM1/TMEM119/CD38	4
BP	GO:0097107	postsynaptic density assembly	4/1158	22/18614	0.0444297	0.159833	0.120613	SHANK3/NRXN2/PTK2B/PTPRD	4
BP	GO:1990840	response to lectin	4/1158	22/18614	0.0444297	0.159833	0.120613	LYN/TYROBP/FYN/PLCG2	4
BP	GO:1990858	cellular response to lectin	4/1158	22/18614	0.0444297	0.159833	0.120613	LYN/TYROBP/FYN/PLCG2	4
BP	GO:0045744	negative regulation of G protein-coupled receptor signaling pathway	7/1158	53/18614	0.0448603	0.161153	0.121608	APLNR/RGS2/CXCL8/ARRB2/PLEK/ARRB1/GIPR	7
BP	GO:2000648	positive regulation of stem cell proliferation	7/1158	53/18614	0.0448603	0.161153	0.121608	KDR/FERMT2/SHOX2/TBX3/VEGFC/PTPRC/THPO	7
BP	GO:0048562	embryonic organ morphogenesis	26/1158	294/18614	0.0449623	0.161405	0.121799	SOX17/TBX2/SOX18/TBX15/RYR2/FOXF1/ENG/SIX1/APLNR/TEAD2/SHOX2/TBX3/SLC44A4/MEF2C/NTN1/SIX4/TWIST1/FBN1/PDGFRA/FRZB/CTHRC1/ALDH1A3/MYO7A/MICAL2/SOBP/TGFB3	26
BP	GO:0045216	cell-cell junction organization	20/1158	214/18614	0.045241	0.16229	0.122466	CLDN5/LIMS2/GJA5/GJC1/RAMP2/SNAI1/CDH5/ESAM/GJA4/CNTNAP1/APLNR/FERMT2/IL1B/PECAM1/BMP6/F2R/HEG1/CDH11/TNF/TGFB3	20
BP	GO:0090257	regulation of muscle system process	23/1158	254/18614	0.0455608	0.163321	0.123245	SLC8A3/TBXA2R/GJA5/NOS3/SGCA/PIK3CG/RYR2/TNFRSF1B/TPM1/CALCRL/RGS2/CACNA1C/LMCD1/ANXA6/PTAFR/P2RX1/TMEM38A/MYL9/F2R/AIF1/SLC8A1/SPHK1/EHD3	23
BP	GO:0071375	cellular response to peptide hormone stimulus	27/1158	308/18614	0.0456239	0.163432	0.123328	SH2B2/TRIB3/JAK3/TNS2/TSHR/IL1B/MZB1/LYN/PIK3R3/PDE3B/XBP1/RARRES2/CYBA/PIP4K2A/FBN1/BCAR3/DDR2/SLC39A14/UCP2/PRKCB/IGF2/RAB31/INHBA/PLAT/SOCS3/INSR/MAP1B	27
BP	GO:0035249	synaptic transmission, glutamatergic	12/1158	112/18614	0.0457349	0.163664	0.123504	UNC13A/SHANK3/DISC1/MEF2C/TSHZ3/TNR/P2RX1/CCR2/KMO/PLAT/PTK2B/TNF	12
BP	GO:0010644	cell communication by electrical coupling	5/1158	32/18614	0.0459153	0.163664	0.123504	GJA5/GJC1/RYR2/CACNA1C/SLC8A1	5
BP	GO:0033198	response to ATP	5/1158	32/18614	0.0459153	0.163664	0.123504	IL1B/ABCC9/P2RX1/NT5E/SLC8A1	5
BP	GO:0034694	response to prostaglandin	5/1158	32/18614	0.0459153	0.163664	0.123504	P2RY6/A2M/CCL21/GNG2/PTGFR	5
BP	GO:0035590	purinergic nucleotide receptor signaling pathway	5/1158	32/18614	0.0459153	0.163664	0.123504	P2RY6/PTAFR/P2RX1/P2RY8/P2RY13	5
BP	GO:0045671	negative regulation of osteoclast differentiation	5/1158	32/18614	0.0459153	0.163664	0.123504	TNFAIP6/TLR4/TNFRSF11B/FBN1/LILRB3	5
BP	GO:0071353	cellular response to interleukin-4	5/1158	32/18614	0.0459153	0.163664	0.123504	JAK3/XBP1/IL24/CORO1A/IL2RG	5
BP	GO:0035304	regulation of protein dephosphorylation	10/1158	88/18614	0.046362	0.16514	0.124617	CDH5/DLC1/ITGA1/PPP1R16B/CD300A/LILRB2/PTPRC/PDGFRB/NCKAP1L/TNF	10
BP	GO:0002832	negative regulation of response to biotic stimulus	13/1158	125/18614	0.047329	0.168466	0.127127	TRIB1/SEC14L1/IRAK3/SERPINB9/A2M/CARD8/ARRB2/CR1/PTPN22/FGL2/NLRC3/SAMHD1/SERPING1	13
BP	GO:0031032	actomyosin structure organization	19/1158	202/18614	0.0473991	0.168597	0.127226	S1PR1/DLC1/ARHGEF15/WAS/TPM1/FERMT2/RAPGEF3/FAM171A1/SIX4/PDGFRA/PDGFRB/MYL9/LPAR1/ARRB1/CCDC88A/PHLDB2/ZYX/PTK2B/TGFB3	19
BP	GO:0030509	BMP signaling pathway	17/1158	176/18614	0.0475496	0.169013	0.12754	SMAD6/TNFAIP6/ACVRL1/KDR/CDH5/ENG/SFRP2/SFRP4/GREM1/FSTL1/FBN1/BMP6/INHBA/SKIL/HTRA3/TMEM100/TGFB3	17
BP	GO:0002062	chondrocyte differentiation	12/1158	113/18614	0.0484032	0.171927	0.129738	ACVRL1/SFRP2/GREM1/SHOX2/LOXL2/MEF2C/ANXA6/BMP6/ADAMTS7/SLC39A14/ARID5A/COL3A1	12
BP	GO:0014002	astrocyte development	6/1158	43/18614	0.048699	0.172251	0.129983	TLR4/IL1B/C5AR1/LAMC3/TSPAN2/TNF	6
BP	GO:0021879	forebrain neuron differentiation	6/1158	43/18614	0.048699	0.172251	0.129983	SHANK3/LHX6/DISC1/NDNF/LHX8/INHBA	6
BP	GO:0030501	positive regulation of bone mineralization	6/1158	43/18614	0.048699	0.172251	0.129983	GPM6B/MEF2C/TMEM119/BMP6/ALOX5/SLC8A1	6
BP	GO:0031952	regulation of protein autophosphorylation	6/1158	43/18614	0.048699	0.172251	0.129983	ENG/RASSF2/GREM1/VEGFC/PTPRC/PDGFD	6
BP	GO:0043507	positive regulation of JUN kinase activity	6/1158	43/18614	0.048699	0.172251	0.129983	TLR9/FZD4/TLR6/PTK2B/TNF/ERN1	6
BP	GO:0045840	positive regulation of mitotic nuclear division	6/1158	43/18614	0.048699	0.172251	0.129983	IL1B/PDGFRB/IGF2/SPHK1/INSR/TNF	6
BP	GO:0015718	monocarboxylic acid transport	17/1158	177/18614	0.0496917	0.17564	0.13254	SLC16A4/SLCO1C1/SLC25A20/TNFSF11/SLC16A3/IL1B/SLCO2A1/SLC16A12/AQP9/FABP4/THBS1/SLC17A5/SLCO2B1/SLC51B/PLA2G2D/TNF/EMB	17
BP	GO:0002708	positive regulation of lymphocyte mediated immunity	13/1158	126/18614	0.0499058	0.176273	0.133019	SLAMF1/VAV1/SLAMF6/IL1B/SASH3/IL1R1/PTPRC/NLRP3/TNFSF13/C3/ARID5A/BTK/TNF	13
CC	GO:0019814	immunoglobulin complex	72/1232	108/19518	3.69e-60	1.63e-57	1.31e-57	IGLV3-10/IGLV2-8/IGLC6/IGLV4-69/JCHAIN/IGKV2-30/IGHA2/IGLV2-11/IGKV4-1/IGKV1D-13/IGLV1-44/IGKV1D-39/IGLV1-51/IGLV2-14/IGLV1-47/IGLC7/IGLV2-23/IGKV1-39/IGKV1-5/IGKV2D-30/IGHM/CD79A/IGKV3D-11/IGKV3-20/IGLV1-40/IGLV3-19/IGKV3-15/IGLC3/IGHG4/IGLV6-57/IGHG3/IGKV1-12/IGKV3D-20/IGHA1/IGLV3-1/IGKV3D-15/IGKV1D-33/IGKV1-27/IGHG2/IGLC1/IGKV2-28/IGLV3-25/IGLV7-43/IGKC/IGHJ1/IGKV2D-28/IGLV7-46/IGLV3-27/CD79B/…	72
CC	GO:0009897	external side of plasma membrane	115/1232	426/19518	2.1e-42	4.65e-40	3.74e-40	IL3RA/S1PR1/SELP/CD34/FCN3/KDR/CD163L1/SELE/CDH5/ITGA7/TLR4/SLAMF1/TNFRSF9/IGHV3-49/IGHV3-74/TNFRSF4/IGLC6/SELL/CSF2RB/ITGA1/SLAMF6/THY1/IL7R/CLEC14A/SEMA7A/ENG/CD302/HYAL2/IGHV3-7/IGHV3-21/IGHV3-23/VCAM1/CD209/IGLC7/ABCB1/TCN2/IGHV4-61/IGHV1-69-2/IGHV3-30/IGHV4-59/TLR8/CD79A/CD27/WNT2/IGHV3-33/IGHV4-39/IGHV1-18/IGLC3/ECE1/TRGV8/CXCL12/FCN1/SLAMF7/P2RX1/IGHV3-48/IGHV2-70/CSF3R/CLEC4E/TNFRSF13C/IG…	115
CC	GO:0062023	collagen-containing extracellular matrix	96/1232	415/19518	1.25e-29	1.84e-27	1.48e-27	EGFL7/FCN3/TGM2/ACTA2/NID1/PXDN/MGP/TINAGL1/CLEC14A/SEMA7A/SFRP2/F13A1/COL4A1/VWF/COL15A1/SPARCL1/TIMP1/SERPINB9/COL4A2/EGFLAM/GREM1/LOXL2/A2M/VCAN/CTSH/WNT2/SRPX2/VWA1/IGFBP7/COL13A1/SERPINA1/CXCL12/TNR/FCN1/ANXA6/SDC2/RARRES2/SMOC1/ADAMTS1/ANGPT1/ADAMTS9/LAMA2/NID2/FBN1/ADAMTS2/ADAMTS4/MFAP4/EMILIN1/LAMA4/FMOD/MMP2/LUM/SPON1/CTSL/SERPINF1/CTSS/PLOD3/CTHRC1/SMOC2/TIMP2/THBS1/ICAM1/COL12A1/TNXB/E…	96
CC	GO:0072562	blood microparticle	43/1232	144/19518	2.48e-18	2.74e-16	2.2e-16	FCN3/C4A/JCHAIN/IGKV2-30/IGHA2/ENG/IGHV3-7/F13A1/IGHV3-23/IGKV4-1/IGLV1-47/IGKV1-39/IGKV1-5/IGHM/A2M/IGKV3-20/IGKV3-15/IGLC3/IGHG4/IGHG3/C4B/IGHA1/IGKV1D-33/IGHG2/IGLC1/IGLC2/ZBTB38/IGLV3-25/IGKC/IGKV2D-28/IGHD/IGHG1/C3/IGLV3-21/IGKV1D-12/IGKV1-17/C1S/SERPINA3/IGHV3-13/FN1/SERPING1/C1R/C1QC	43
CC	GO:0030667	secretory granule membrane	65/1232	319/19518	2.24e-17	1.98e-15	1.59e-15	SNAP25/PTPRB/SELP/SIGLEC5/CXCR1/SLC17A9/CD93/FPR2/TLR2/TNFRSF1B/SELL/FPR1/PLAUR/ADGRG3/SLC2A3/RAB27A/SIGLEC9/FCGR2A/TRPM2/PECAM1/ADGRE5/SLC11A1/CD300A/STK10/PTAFR/LILRB2/NFAM1/P2RX1/PTPRJ/C5AR1/TYROBP/CYBA/DOK3/PTPRC/CD14/ATP8A1/FCAR/MGAM/MMP25/SIGLEC14/CR1/GLIPR1/ITGAX/FCGR3B/SIRPB1/CD53/RAB31/ANPEP/VPS13C/VNN1/TICAM2/NCKAP1L/LILRB3/SERPINB6/C3AR1/LAIR1/ADAM8/PRCP/CD38/TCIRG1/MME/TBC1D10C/SLCO4C…	65
CC	GO:0005788	endoplasmic reticulum lumen	57/1232	312/19518	2.92e-13	2.15e-11	1.73e-11	C4A/TOR4A/PLAUR/COL4A1/COL15A1/SPARCL1/TIMP1/COL4A2/MZB1/VCAN/VWA1/IGFBP7/COL13A1/FSTL1/SERPINA1/STC2/SDC2/SIL1/RCN1/SDF2L1/FBN1/ERLEC1/ADAMTS7/FKBP10/TMEM132A/SPON1/WFS1/TOR3A/TSPAN15/P4HA3/PLOD3/C3/RCN3/SCG2/THBS1/COL12A1/DNAJB9/TXNDC5/COL6A3/PDGFD/COL5A2/COL6A2/IGFBP4/LGALS1/COL14A1/PRSS23/ARSB/CERCAM/LAMC1/CALU/COL3A1/CTSZ/CD4/COL1A1/FN1/SERPING1/MYDGF	57
CC	GO:0071735	IgG immunoglobulin complex	10/1232	10/19518	9.7e-13	5.89e-11	4.74e-11	IGLC6/IGLC7/IGLC3/IGHG4/IGHG3/IGHA1/IGHG2/IGLC1/IGKC/IGHG1	10
CC	GO:0101002	ficolin-1-rich granule	41/1232	185/19518	1.07e-12	5.89e-11	4.74e-11	TNFAIP6/SIGLEC5/CD93/FPR2/GMFG/FPR1/SLC2A3/TRPM2/CTSH/SLC11A1/CD300A/SERPINA1/FCN1/LILRB2/DOK3/FCAR/LRG1/MNDA/BIN2/MGAM/SIGLEC14/CR1/ITGAX/CTSS/ALOX5/TIMP2/PLEKHO2/COTL1/FGL2/CRISPLD2/NCKAP1L/SERPINB6/ADAM8/PRCP/TCIRG1/ARSB/MMP9/TBC1D10C/PRDX4/FCER1G/CTSZ	41
CC	GO:0101003	ficolin-1-rich granule membrane	22/1232	61/19518	6.87e-12	3.38e-10	2.72e-10	SIGLEC5/CD93/FPR2/FPR1/SLC2A3/TRPM2/SLC11A1/CD300A/LILRB2/DOK3/FCAR/MGAM/SIGLEC14/CR1/ITGAX/NCKAP1L/SERPINB6/ADAM8/PRCP/TCIRG1/TBC1D10C/FCER1G	22
CC	GO:0070820	tertiary granule	37/1232	164/19518	7.71e-12	3.41e-10	2.74e-10	SNAP25/TNFAIP6/PTPRB/SIGLEC5/CD93/FPR2/FPR1/SLC2A3/TRPM2/CTSH/SLC11A1/CD300A/PTAFR/LILRB2/CYBA/DOK3/CXCL1/FCAR/LRG1/MGAM/SIGLEC14/CR1/ITGAX/CTSS/CD53/TIMP2/NCKAP1L/SERPINB6/LAIR1/ADAM8/PRCP/TCIRG1/MMP9/LYZ/TBC1D10C/FCER1G/SVIP	37
CC	GO:0045121	membrane raft	55/1232	323/19518	1.39e-11	5.58e-10	4.49e-10	TRPC4/S1PR1/TFPI/TEK/KDR/SELE/PODXL/NOS3/DLC1/SGCA/SELPLG/TLR2/TLR1/TNFRSF1B/PAG1/ITGA1/THY1/HYAL2/GPM6B/SKAP1/RGS19/PECAM1/LYN/CD79A/ARID3A/TDGF1/TNR/NFAM1/P2RX1/BIRC3/ANGPT1/KCNA3/CD48/PTPRC/PLVAP/FYN/CD14/CR1/F2R/HMOX1/HCK/TLR6/LCP2/CD19/UNC5A/SCARB1/EFHD2/BTK/INSR/PTK2B/MME/HAS2/TNF/CD4/ZAP70	55
CC	GO:0098857	membrane microdomain	55/1232	324/19518	1.57e-11	5.8e-10	4.67e-10	TRPC4/S1PR1/TFPI/TEK/KDR/SELE/PODXL/NOS3/DLC1/SGCA/SELPLG/TLR2/TLR1/TNFRSF1B/PAG1/ITGA1/THY1/HYAL2/GPM6B/SKAP1/RGS19/PECAM1/LYN/CD79A/ARID3A/TDGF1/TNR/NFAM1/P2RX1/BIRC3/ANGPT1/KCNA3/CD48/PTPRC/PLVAP/FYN/CD14/CR1/F2R/HMOX1/HCK/TLR6/LCP2/CD19/UNC5A/SCARB1/EFHD2/BTK/INSR/PTK2B/MME/HAS2/TNF/CD4/ZAP70	55
CC	GO:0071745	IgA immunoglobulin complex	9/1232	10/19518	1.46e-10	4.96e-09	4e-09	IGLC6/JCHAIN/IGHA2/IGLC7/IGKV3-20/IGLC3/IGHA1/IGLC1/IGKC	9
CC	GO:0070821	tertiary granule membrane	22/1232	73/19518	3.83e-10	1.21e-08	9.74e-09	SNAP25/PTPRB/SIGLEC5/CD93/FPR2/SLC2A3/TRPM2/SLC11A1/CD300A/PTAFR/LILRB2/CYBA/FCAR/MGAM/SIGLEC14/ITGAX/CD53/SERPINB6/LAIR1/ADAM8/FCER1G/SVIP	22
CC	GO:0098802	plasma membrane signaling receptor complex	49/1232	319/19518	6.47e-09	1.91e-07	1.53e-07	RAMP2/ACVRL1/RAMP3/ITGA7/TLR2/TLR1/CSF2RB/CALCRL/ITGA1/APBB1IP/SKAP1/TRBV20-1/LYN/CD79A/TRBV5-4/TRGV8/TRBV3-1/TRBV7-2/TRBJ2-1/TRGV5/EMILIN1/ITGA5/CD79B/ITGAX/TRAV23DV6/TSPAN32/IL2RA/ITGA4/TRBV6-5/TRBC2/TRAT1/TRBV30/TLR6/TRAV3/TRBC1/TRBV19/TRAC/TRAV9-2/TRBV10-3/TRGV3/INSR/PTK2B/TRBV7-3/TRBV18/TRBV7-9/CD4/IL2RB/ZAP70/TRAF5	49
CC	GO:0030139	endocytic vesicle	51/1232	347/19518	1.44e-08	3.99e-07	3.21e-07	CDC42EP2/SGIP1/SCARF1/SLAMF1/NOS3/CSF3/TLR9/TLR2/WAS/DYSF/TLR1/FZD4/SH3KBP1/IL7R/NCF4/ENTPD7/HYAL2/RAC2/LYN/SLC11A1/NCF1/STAB1/TLR7/CSF3R/CLEC4E/RAB8B/CYBA/SYT11/SCIMP/ARRB2/HCLS1/MPEG1/LPAR1/RAB20/SAA1/CTSL/CTSS/CORO1A/RAB31/TLR6/SCARB1/SPHK1/FMNL1/CD163/ZYX/EHD3/NCF2/ADAM8/TCIRG1/CD4/RIN3	51
CC	GO:0031093	platelet alpha granule lumen	19/1232	67/19518	1.83e-08	4.77e-07	3.84e-07	TOR4A/SRGN/F13A1/VWF/HGF/TIMP1/A2M/SERPINA1/VEGFC/SCCPDH/IGF2/THBS1/TMSB4X/SERPINA3/SERPINE1/FERMT3/TGFB3/FN1/SERPING1	19
CC	GO:0005604	basement membrane	21/1232	84/19518	3.82e-08	9.37e-07	7.54e-07	ACTA2/NID1/PXDN/COL4A1/COL15A1/TIMP1/COL4A2/LOXL2/VWA1/SMOC1/ADAMTS1/LAMA2/NID2/FBN1/LAMA4/SERPINF1/SMOC2/EGFL6/CCDC80/LAMC1/FN1	21
CC	GO:0001891	phagocytic cup	12/1232	28/19518	4.48e-08	1.04e-06	8.39e-07	PEAR1/TLR4/CLEC4E/SYT11/BIN2/LCP1/CORO1A/AIF1/RAB31/TICAM2/TNF/MEGF10	12
CC	GO:0005581	collagen trimer	21/1232	85/19518	4.77e-08	1.05e-06	8.49e-07	FCN3/COL4A1/COL15A1/COL4A2/C1QTNF5/COL13A1/FCN1/EMILIN1/LUM/C1QTNF1/EMID1/CTHRC1/COL12A1/SCARA3/COL6A3/COL5A2/COL6A2/COL14A1/COL3A1/COL1A1/C1QC	21
CC	GO:0034774	secretory granule lumen	47/1232	322/19518	6.56e-08	1.38e-06	1.11e-06	SERPINI1/TOR4A/SRGN/GMFG/F13A1/VWF/HGF/TIMP1/RAB27A/A2M/ARHGAP9/CTSH/CRACR2A/SERPINA1/FCN1/GCA/S100P/VEGFC/RARRES2/SCCPDH/CXCL1/DOCK2/LRG1/MNDA/BIN2/C3/ALOX5/IGF2/TIMP2/THBS1/COTL1/TXNDC5/CRISPLD2/TMSB4X/SERPINA3/UNC13D/SERPINE1/ARSB/MAN2B1/S100A12/LYZ/PRDX4/CTSZ/FERMT3/TGFB3/FN1/SERPING1	47
CC	GO:0060205	cytoplasmic vesicle lumen	47/1232	325/19518	8.73e-08	1.75e-06	1.41e-06	SERPINI1/TOR4A/SRGN/GMFG/F13A1/VWF/HGF/TIMP1/RAB27A/A2M/ARHGAP9/CTSH/CRACR2A/SERPINA1/FCN1/GCA/S100P/VEGFC/RARRES2/SCCPDH/CXCL1/DOCK2/LRG1/MNDA/BIN2/C3/ALOX5/IGF2/TIMP2/THBS1/COTL1/TXNDC5/CRISPLD2/TMSB4X/SERPINA3/UNC13D/SERPINE1/ARSB/MAN2B1/S100A12/LYZ/PRDX4/CTSZ/FERMT3/TGFB3/FN1/SERPING1	47
CC	GO:0031983	vesicle lumen	47/1232	327/19518	1.05e-07	2.02e-06	1.63e-06	SERPINI1/TOR4A/SRGN/GMFG/F13A1/VWF/HGF/TIMP1/RAB27A/A2M/ARHGAP9/CTSH/CRACR2A/SERPINA1/FCN1/GCA/S100P/VEGFC/RARRES2/SCCPDH/CXCL1/DOCK2/LRG1/MNDA/BIN2/C3/ALOX5/IGF2/TIMP2/THBS1/COTL1/TXNDC5/CRISPLD2/TMSB4X/SERPINA3/UNC13D/SERPINE1/ARSB/MAN2B1/S100A12/LYZ/PRDX4/CTSZ/FERMT3/TGFB3/FN1/SERPING1	47
CC	GO:0031091	platelet alpha granule	21/1232	91/19518	1.69e-07	2.98e-06	2.4e-06	SELP/TOR4A/SRGN/F13A1/VWF/HGF/TIMP1/PECAM1/A2M/SERPINA1/VEGFC/SCCPDH/IGF2/THBS1/TMSB4X/SERPINA3/SERPINE1/FERMT3/TGFB3/FN1/SERPING1	21
CC	GO:0035579	specific granule membrane	21/1232	91/19518	1.69e-07	2.98e-06	2.4e-06	SNAP25/PTPRB/CD93/FPR2/TNFRSF1B/PLAUR/ADGRG3/SLC2A3/TRPM2/STK10/P2RX1/PTPRJ/CYBA/ATP8A1/FCAR/MMP25/CD53/C3AR1/LAIR1/ADAM8/SLCO4C1	21
CC	GO:0045335	phagocytic vesicle	27/1232	141/19518	1.95e-07	3.31e-06	2.66e-06	CDC42EP2/SLAMF1/TLR9/TLR2/WAS/TLR1/NCF4/RAC2/SLC11A1/NCF1/TLR7/CLEC4E/RAB8B/CYBA/SYT11/SCIMP/MPEG1/RAB20/CTSS/CORO1A/RAB31/TLR6/FMNL1/ZYX/NCF2/ADAM8/TCIRG1	27
CC	GO:0042581	specific granule	29/1232	160/19518	2.38e-07	3.9e-06	3.14e-06	SNAP25/PTPRB/CD93/FPR2/TNFRSF1B/PLAUR/ADGRG3/SLC2A3/RAB27A/TRPM2/CRACR2A/STK10/P2RX1/PTPRJ/CYBA/CXCL1/DOCK2/ATP8A1/FCAR/LRG1/MMP25/CD53/TIMP2/C3AR1/LAIR1/ADAM8/LYZ/SLCO4C1/CTSZ	29
CC	GO:0098636	protein complex involved in cell adhesion	16/1232	57/19518	2.84e-07	4.48e-06	3.61e-06	ITGA7/NID1/ITGA1/PLAUR/LYN/TNR/JAM2/LAMA2/EMILIN1/ITGA5/ITGAX/TSPAN32/ITGA4/TNXB/LGALS1/LAMC1	16
CC	GO:0042101	T cell receptor complex	26/1232	147/19518	1.6e-06	2.43e-05	1.96e-05	APBB1IP/SKAP1/TRBV20-1/TRBV5-4/TRGV8/TRBV3-1/TRBV7-2/TRBJ2-1/TRGV5/TRAV23DV6/TRBV6-5/TRBC2/TRAT1/TRBV30/TRAV3/TRBC1/TRBV19/TRAC/TRAV9-2/TRBV10-3/TRGV3/TRBV7-3/TRBV18/TRBV7-9/CD4/ZAP70	26
CC	GO:0030055	cell-substrate junction	53/1232	432/19518	2.67e-06	3.93e-05	3.16e-05	LIMS2/SORBS2/TEK/STARD8/SHROOM4/TGM2/DLC1/CASS4/FLT1/SPRY4/SH3KBP1/ITGA1/FAP/THY1/ENG/TNS2/PLAUR/APBB1IP/FERMT2/NEDD9/FBLN7/TNFSF13B/RAC2/ADGRE5/ARHGAP26/ARHGEF2/ANXA6/IL16/CYBA/BCAR3/PTPRC/PDGFRB/THSD1/DDR2/RRAS/ITGA5/DAB2/LCP1/ITGA4/HCK/ICAM1/SCARF2/PHLDB2/TSPAN4/AKAP12/LPXN/ZYX/EHD3/PTK2B/TNS3/MME/TGFB1I1/FERMT3	53
CC	GO:0005925	focal adhesion	52/1232	422/19518	2.91e-06	4.14e-05	3.34e-05	LIMS2/SORBS2/TEK/STARD8/SHROOM4/TGM2/DLC1/CASS4/FLT1/SPRY4/SH3KBP1/ITGA1/FAP/THY1/ENG/TNS2/PLAUR/APBB1IP/FERMT2/NEDD9/FBLN7/TNFSF13B/RAC2/ADGRE5/ARHGAP26/ARHGEF2/ANXA6/IL16/CYBA/BCAR3/PTPRC/PDGFRB/THSD1/DDR2/RRAS/ITGA5/DAB2/LCP1/ITGA4/HCK/ICAM1/SCARF2/PHLDB2/TSPAN4/AKAP12/LPXN/ZYX/EHD3/PTK2B/TNS3/MME/TGFB1I1	52
CC	GO:0098637	protein complex involved in cell-matrix adhesion	7/1232	17/19518	4.35e-05	0.000601257	0.000483984	NID1/PLAUR/TNR/LAMA2/EMILIN1/TNXB/LAMC1	7
CC	GO:0031252	cell leading edge	48/1232	422/19518	5.6e-05	0.000749398	0.000603231	SORBS2/SH2B2/SH2D3C/PODXL/TESC/TLR4/DLC1/ACTA2/SAMSN1/SGCE/LDB2/SPRY4/TPM1/FAP/THY1/FGD5/APBB1IP/PLXND1/FERMT2/NEDD9/RAPGEF3/WIPF1/RAC2/ARHGEF2/PTPRM/MEFV/SLC12A5/PTPRJ/KCNA2/SCIMP/UNC5C/PLEK/ITGA5/SPATA13/LCP1/PLEKHO1/CXCR4/PDE4A/CORO1A/CCDC88A/AIF1/PHLDB2/PLCG2/UNC5A/PSTPIP1/INSR/PTK2B/ARHGEF6	48
CC	GO:0031256	leading edge membrane	26/1232	180/19518	6.54e-05	0.000850579	0.000684677	SH2D3C/TESC/DLC1/SGCE/SPRY4/TPM1/FAP/THY1/FGD5/PLXND1/FERMT2/ARHGEF2/SLC12A5/PTPRJ/KCNA2/SCIMP/PLEK/ITGA5/SPATA13/LCP1/PLEKHO1/PDE4A/AIF1/PLCG2/UNC5A/INSR	26
CC	GO:0043020	NADPH oxidase complex	7/1232	18/19518	6.74e-05	0.000850579	0.000684677	NCF4/NCF1C/RAC2/NCF1B/NCF1/CYBA/NCF2	7
CC	GO:0045178	basal part of cell	35/1232	285/19518	0.000124938	0.00153396	0.00123476	TRPC4/SLC22A4/TEK/CD34/SLCO1C1/SLC39A8/SHROOM4/TLR9/SLC7A7/ITGA1/FAP/LIN7A/P2RY6/SLC16A3/NEDD9/TSHR/SLC4A8/C5AR1/SLC16A10/SLCO2A1/ARRB2/SLC16A12/SLC39A14/AQP9/SLC1A5/PHLDB2/HEPH/AQP1/SLC40A1/SLCO2B1/SLC51B/PRCP/CD38/SLCO4C1/SLC43A2	35
CC	GO:0032587	ruffle membrane	17/1232	101/19518	0.000184378	0.00220257	0.00177297	SH2D3C/TESC/DLC1/SPRY4/TPM1/FAP/FGD5/ARHGEF2/PTPRJ/PLEK/ITGA5/SPATA13/LCP1/PLEKHO1/PDE4A/AIF1/PLCG2	17
CC	GO:1904813	ficolin-1-rich granule lumen	19/1232	124/19518	0.000281372	0.0032728	0.00263445	TNFAIP6/GMFG/CTSH/SERPINA1/FCN1/LRG1/MNDA/BIN2/CTSS/ALOX5/TIMP2/PLEKHO2/COTL1/FGL2/CRISPLD2/ARSB/MMP9/PRDX4/CTSZ	19
CC	GO:0005614	interstitial matrix	5/1232	11/19518	0.000333059	0.00377467	0.00303844	EGFLAM/VWA1/CCDC80/ECM2/COL14A1	5
CC	GO:0001726	ruffle	24/1232	181/19518	0.000454713	0.00502457	0.00404455	SH2B2/SH2D3C/PODXL/TESC/TLR4/DLC1/SAMSN1/SPRY4/TPM1/FAP/FGD5/WIPF1/ARHGEF2/MEFV/PTPRJ/SCIMP/PLEK/ITGA5/SPATA13/LCP1/PLEKHO1/PDE4A/AIF1/PLCG2	24
CC	GO:0043025	neuronal cell body	51/1232	500/19518	0.000494693	0.00533303	0.00429284	SLC8A3/SORBS2/SCN1B/ACVRL1/SLC6A1/SERPINI1/C4A/CD200/TNFRSF1B/OLFM1/ITGA1/THY1/TNS2/SNCG/SLC2A3/TRPM2/SLC4A8/CACNA1C/NCF1/SLC12A5/SYNPO/KCNN3/KCNA2/CYBA/CCR2/SYT11/FYN/UNC5C/CPNE5/LPAR1/ENC1/SERPINF1/ITGA4/PLXDC1/AIF1/SLC8A1/CYGB/AKAP12/TUBB4A/UNC5A/TMPRSS3/INSR/PTK2B/TMEM100/MAP1B/MME/PTPRN/TNF/TGFB3/UCHL1/RIN3	51
CC	GO:0008305	integrin complex	8/1232	31/19518	0.000525777	0.00553317	0.00445395	ITGA7/ITGA1/LYN/EMILIN1/ITGA5/ITGAX/TSPAN32/ITGA4	8
CC	GO:0009925	basal plasma membrane	31/1232	266/19518	0.000730146	0.00750522	0.00604136	TRPC4/SLC22A4/TEK/CD34/SLCO1C1/SLC39A8/SHROOM4/TLR9/SLC7A7/LIN7A/P2RY6/SLC16A3/NEDD9/TSHR/SLC4A8/C5AR1/SLC16A10/SLCO2A1/ARRB2/SLC16A12/SLC39A14/AQP9/SLC1A5/HEPH/AQP1/SLC40A1/SLCO2B1/SLC51B/CD38/SLCO4C1/SLC43A2	31
CC	GO:0001931	uropod	5/1232	13/19518	0.00083407	0.00837861	0.00674439	SELPLG/ICAM2/PIP5K1B/SCIMP/PSTPIP1	5
CC	GO:0031254	cell trailing edge	5/1232	14/19518	0.00123032	0.0120845	0.00972748	SELPLG/ICAM2/PIP5K1B/SCIMP/PSTPIP1	5
CC	GO:0030666	endocytic vesicle membrane	24/1232	196/19518	0.00141529	0.013599	0.0109466	SGIP1/SCARF1/NOS3/TLR2/TLR1/FZD4/IL7R/ENTPD7/RAC2/LYN/SLC11A1/STAB1/CSF3R/CLEC4E/RAB8B/CYBA/RAB20/CORO1A/RAB31/TLR6/SCARB1/CD163/TCIRG1/CD4	24
CC	GO:0098644	complex of collagen trimers	6/1232	21/19518	0.00148958	0.0140084	0.0112761	COL4A1/COL4A2/LUM/COL5A2/COL3A1/COL1A1	6
CC	GO:0044853	plasma membrane raft	16/1232	114/19518	0.0021289	0.0196036	0.01578	TRPC4/TFPI/SELE/NOS3/DLC1/SELPLG/SKAP1/PLVAP/CR1/F2R/HMOX1/HCK/LCP2/SCARB1/INSR/HAS2	16
CC	GO:0002102	podosome	7/1232	30/19518	0.00221133	0.0198618	0.0159878	AFAP1L1/VCAM1/BIN2/LCP1/LPXN/ADAM8/FERMT3	7
CC	GO:0005902	microvillus	14/1232	94/19518	0.00224681	0.0198618	0.0159878	TEK/PODXL/ICAM2/CD302/HYAL2/VCAM1/RAPGEF3/S100P/ANGPT1/PDGFRA/MYO1F/MYO7A/DPEP1/CLIC4	14
CC	GO:0005884	actin filament	15/1232	105/19518	0.00242425	0.0210102	0.0169122	SH2B2/TEK/SHROOM4/WAS/TPM1/WIPF1/RAC2/RCSD1/FYN/LCP1/CORO1A/HCK/AIF1/COTL1/PSTPIP1	15
CC	GO:0030670	phagocytic vesicle membrane	12/1232	78/19518	0.00343238	0.0291752	0.0234847	TLR2/TLR1/RAC2/SLC11A1/CLEC4E/RAB8B/CYBA/RAB20/CORO1A/RAB31/TLR6/TCIRG1	12
CC	GO:0001725	stress fiber	11/1232	69/19518	0.00376765	0.0304693	0.0245264	SH2B2/TEK/SHROOM4/ACTA2/TPM1/FERMT2/SYNPO/CYBA/MYL9/LCP1/ZYX	11
CC	GO:0097517	contractile actin filament bundle	11/1232	69/19518	0.00376765	0.0304693	0.0245264	SH2B2/TEK/SHROOM4/ACTA2/TPM1/FERMT2/SYNPO/CYBA/MYL9/LCP1/ZYX	11
CC	GO:0045177	apical part of cell	43/1232	446/19518	0.00379143	0.0304693	0.0245264	SORBS2/SLC22A4/TEK/CD34/PODXL/DCHS1/SLC39A8/SHROOM4/TLR9/ADGRF5/FAP/THY1/P2RY6/SLC16A3/HYAL2/VCAM1/RAB27A/ABCB1/SLC4A8/SLC44A4/SLC43A1/C1QTNF5/SLC24A4/TDGF1/C5AR1/CYBA/MGAM/PDGFRB/ENPEP/DDR2/SLC39A14/CTSL/SNX10/MYO7A/AQP1/VASH1/SLC15A2/PLAT/SLCO2B1/TCIRG1/DPEP1/FN1/CLIC4	43
CC	GO:0030027	lamellipodium	23/1232	202/19518	0.004445	0.0347472	0.0279699	SORBS2/PODXL/TESC/ACTA2/FAP/FGD5/APBB1IP/PLXND1/FERMT2/NEDD9/RAPGEF3/RAC2/PTPRM/MEFV/KCNA2/UNC5C/SPATA13/CORO1A/CCDC88A/AIF1/PSTPIP1/PTK2B/ARHGEF6	23
CC	GO:0043204	perikaryon	19/1232	156/19518	0.00448098	0.0347472	0.0279699	SLC8A3/SCN1B/SERPINI1/OLFM1/ITGA1/SLC2A3/TRPM2/CACNA1C/SLC12A5/SYNPO/KCNA2/CCR2/SYT11/FYN/CPNE5/AIF1/TMEM100/MAP1B/PTPRN	19
CC	GO:0001772	immunological synapse	8/1232	43/19518	0.00493358	0.0364222	0.0293182	NEDD9/SKAP1/PTPRJ/SCIMP/CD53/CORO1A/CD37/ZAP70	8
CC	GO:0005765	lysosomal membrane	40/1232	415/19518	0.00513098	0.0364222	0.0293182	SLC2A6/SLC39A8/TLR9/FPR1/TRPM2/LYN/TLR8/IFITM2/ITM2C/ECE1/TECPR1/ANXA6/NFAM1/GIMAP5/TLR7/CSF3R/TM6SF1/SYT11/ATP8A1/ENPEP/DAB2/GLIPR1/SLC39A14/ARRB1/SLC15A3/SLC46A3/DRAM1/ANPEP/TRAF3IP3/VPS13C/MYO7A/VNN1/SCARB1/SLC17A5/LITAF/C3AR1/PRCP/TCIRG1/VASN/SLCO4C1	40
CC	GO:0098852	lytic vacuole membrane	40/1232	415/19518	0.00513098	0.0364222	0.0293182	SLC2A6/SLC39A8/TLR9/FPR1/TRPM2/LYN/TLR8/IFITM2/ITM2C/ECE1/TECPR1/ANXA6/NFAM1/GIMAP5/TLR7/CSF3R/TM6SF1/SYT11/ATP8A1/ENPEP/DAB2/GLIPR1/SLC39A14/ARRB1/SLC15A3/SLC46A3/DRAM1/ANPEP/TRAF3IP3/VPS13C/MYO7A/VNN1/SCARB1/SLC17A5/LITAF/C3AR1/PRCP/TCIRG1/VASN/SLCO4C1	40
CC	GO:0005583	fibrillar collagen trimer	4/1232	12/19518	0.00519141	0.0364222	0.0293182	LUM/COL5A2/COL3A1/COL1A1	4
CC	GO:0042105	alpha-beta T cell receptor complex	4/1232	12/19518	0.00519141	0.0364222	0.0293182	TRBC2/TRBC1/TRBV19/TRAC	4
CC	GO:0098643	banded collagen fibril	4/1232	12/19518	0.00519141	0.0364222	0.0293182	LUM/COL5A2/COL3A1/COL1A1	4
CC	GO:0044304	main axon	10/1232	64/19518	0.00649335	0.0443283	0.0356822	CLDN5/SCN1B/TNFRSF1B/THY1/CNTNAP1/TRIM46/KCNA2/TUBB4A/MAP1B/SCN8A	10
CC	GO:0005774	vacuolar membrane	43/1232	460/19518	0.00651887	0.0443283	0.0356822	SLC2A6/TMEM150B/SLC39A8/TLR9/FPR1/TRPM2/LYN/TLR8/IFITM2/ITM2C/ECE1/TECPR1/RPN2/ANXA6/NFAM1/GIMAP5/TLR7/CSF3R/TM6SF1/SYT11/ATP8A1/ENPEP/DAB2/GLIPR1/SLC39A14/ARRB1/SLC15A3/SLC46A3/DRAM1/ANPEP/TRAF3IP3/VPS13C/MYO7A/VNN1/SCARB1/SLC17A5/LITAF/C3AR1/WIPI1/PRCP/TCIRG1/VASN/SLCO4C1	43
CC	GO:0016323	basolateral plasma membrane	25/1232	234/19518	0.00704111	0.0469127	0.0377625	TRPC4/TEK/SLCO1C1/SLC39A8/TLR9/SLC7A7/LIN7A/P2RY6/SLC16A3/NEDD9/TSHR/SLC4A8/C5AR1/SLC16A10/ARRB2/SLC16A12/SLC39A14/AQP9/HEPH/AQP1/SLC40A1/SLC51B/CD38/SLCO4C1/SLC43A2	25
CC	GO:0032009	early phagosome	4/1232	13/19518	0.007128	0.0469127	0.0377625	TLR9/TLR7/SYT11/RAB31	4
CC	GO:0015629	actin cytoskeleton	45/1232	489/19518	0.00721733	0.0469127	0.0377625	CLDN5/SORBS2/SAMD14/SH2B2/TEK/SHROOM4/DLC1/ACTA2/FLT1/WAS/TPM1/AFAP1L1/VCAM1/FERMT2/RAPGEF3/WIPF1/RAC2/STK17B/CDC42EP3/SYNPO/NTN1/RCSD1/CYBA/LIMD2/FYN/BIN2/DDR2/MYL9/MYO1F/LCP1/PRKCB/CORO1A/HCK/AIF1/DAPK1/LPXN/COTL1/MYO7A/PSTPIP1/MSRB1/BMF/ZYX/ADAM8/FERMT3/CLIC4	45
CC	GO:0042641	actomyosin	11/1232	76/19518	0.00792674	0.0504852	0.0406383	SH2B2/TEK/SHROOM4/ACTA2/TPM1/FERMT2/SYNPO/CYBA/MYL9/LCP1/ZYX	11
CC	GO:0031253	cell projection membrane	34/1232	349/19518	0.0079954	0.0504852	0.0406383	SH2D3C/PODXL/TESC/SHANK3/DLC1/SGCE/SPRY4/TPM1/FAP/THY1/FGD5/PLXND1/FERMT2/ARHGEF2/SLC12A5/S100P/PTPRJ/KCNA2/SCIMP/PLEK/ITGA5/SPATA13/LCP1/PLEKHO1/PDE4A/AIF1/PLCG2/AQP1/UNC5A/INSR/EHD3/TXNDC15/TBC1D10C/DPEP1	34
CC	GO:0019898	extrinsic component of membrane	29/1232	288/19518	0.00882929	0.0549654	0.0442446	SNAP25/CDH5/DCHS1/SHANK3/PIK3CG/RPH3A/GRAMD1A/PLAUR/FERMT2/LYN/WNT2/PIK3R3/NCF1/SYTL2/TDGF1/FCN1/FYN/GNG2/ARHGEF40/HID1/HCK/CDH11/VPS13C/SNX10/SLA2/SOCS3/WIPI1/KIAA1755/ZAP70	29
CC	GO:0032432	actin filament bundle	11/1232	78/19518	0.00960561	0.0589678	0.0474663	SH2B2/TEK/SHROOM4/ACTA2/TPM1/FERMT2/SYNPO/CYBA/MYL9/LCP1/ZYX	11
CC	GO:0042383	sarcolemma	16/1232	136/19518	0.011878	0.0719187	0.0578912	SLC8A3/SCN1B/SGCA/RYR2/SGCE/DYSF/VCAM1/KCNJ8/CACNA1C/LAMA2/SLC8A1/COL6A3/SGCD/AQP1/COL6A2/TGFB3	16
CC	GO:0005901	caveola	11/1232	83/19518	0.0149988	0.0895872	0.0721135	TRPC4/TFPI/SELE/NOS3/DLC1/PLVAP/F2R/HMOX1/HCK/SCARB1/INSR	11
CC	GO:0005766	primary lysosome	17/1232	155/19518	0.0185456	0.107857	0.0868199	FPR1/GCA/NFAM1/ATP8A1/MNDA/GLIPR1/C3/TXNDC5/VNN1/SERPINA3/UNC13D/C3AR1/PRCP/ARSB/MAN2B1/LYZ/SLCO4C1	17
CC	GO:0042582	azurophil granule	17/1232	155/19518	0.0185456	0.107857	0.0868199	FPR1/GCA/NFAM1/ATP8A1/MNDA/GLIPR1/C3/TXNDC5/VNN1/SERPINA3/UNC13D/C3AR1/PRCP/ARSB/MAN2B1/LYZ/SLCO4C1	17
CC	GO:1905370	serine-type endopeptidase complex	4/1232	17/19518	0.0193962	0.111339	0.0896231	FCN3/MASP1/PLAUR/FCN1	4
CC	GO:0043202	lysosomal lumen	12/1232	98/19518	0.0203774	0.115472	0.0929495	CSF3/TCN2/VCAN/SDC2/PDGFRB/FMOD/LUM/CTSL/CTSS/TXNDC5/ARSB/MAN2B1	12
CC	GO:1904724	tertiary granule lumen	8/1232	55/19518	0.0213227	0.118976	0.0957699	TNFAIP6/CTSH/CXCL1/LRG1/CTSS/TIMP2/MMP9/LYZ	8
CC	GO:0097197	tetraspanin-enriched microdomain	3/1232	10/19518	0.0215341	0.118976	0.0957699	SCIMP/TSPAN15/SAMHD1	3
CC	GO:0009898	cytoplasmic side of plasma membrane	17/1232	159/19518	0.0231945	0.124815	0.10047	SNAP25/SHROOM4/SHANK3/GRAMD1A/FERMT2/RGS2/RASA3/LYN/PTPRC/FYN/GNG2/PTPN22/HCK/LITAF/PTPN7/ZAP70/TRAF5	17
CC	GO:0019897	extrinsic component of plasma membrane	16/1232	147/19518	0.0233422	0.124815	0.10047	SNAP25/CDH5/DCHS1/SHANK3/GRAMD1A/FERMT2/LYN/WNT2/SYTL2/TDGF1/FCN1/FYN/GNG2/HCK/CDH11/ZAP70	16
CC	GO:0005767	secondary lysosome	4/1232	18/19518	0.0237204	0.124815	0.10047	NCF4/NCF1/NCF2/ADAM8	4
CC	GO:1905286	serine-type peptidase complex	4/1232	18/19518	0.0237204	0.124815	0.10047	FCN3/MASP1/PLAUR/FCN1	4
CC	GO:0016528	sarcoplasm	11/1232	90/19518	0.0260095	0.135249	0.108869	SLC8A3/RYR2/MEF2C/SCN3A/TMEM38A/JSRP1/ATP2A3/CTHRC1/THBS1/SGCD/CALU	11
CC	GO:0016324	apical plasma membrane	34/1232	381/19518	0.0265017	0.136206	0.10964	SORBS2/SLC22A4/TEK/CD34/PODXL/SLC39A8/SHROOM4/TLR9/THY1/P2RY6/SLC16A3/HYAL2/RAB27A/ABCB1/SLC4A8/SLC44A4/SLC43A1/C1QTNF5/SLC24A4/TDGF1/CYBA/MGAM/PDGFRB/ENPEP/DDR2/SLC39A14/CTSL/MYO7A/AQP1/SLC15A2/SLCO2B1/TCIRG1/DPEP1/FN1	34
CC	GO:0034992	microtubule organizing center attachment site	3/1232	11/19518	0.0282438	0.136796	0.110114	SYNE3/SPAG4/SYNE1	3
CC	GO:0034993	meiotic nuclear membrane microtubule tethering complex	3/1232	11/19518	0.0282438	0.136796	0.110114	SYNE3/SPAG4/SYNE1	3
CC	GO:0106083	nuclear membrane protein complex	3/1232	11/19518	0.0282438	0.136796	0.110114	SYNE3/SPAG4/SYNE1	3
CC	GO:0106094	nuclear membrane microtubule tethering complex	3/1232	11/19518	0.0282438	0.136796	0.110114	SYNE3/SPAG4/SYNE1	3
CC	GO:1904090	peptidase inhibitor complex	3/1232	11/19518	0.0282438	0.136796	0.110114	PLAT/SERPINB6/SERPINE1	3
CC	GO:0035577	azurophil granule membrane	8/1232	58/19518	0.0284733	0.136796	0.110114	FPR1/NFAM1/ATP8A1/GLIPR1/VNN1/C3AR1/PRCP/SLCO4C1	8
CC	GO:0005775	vacuolar lumen	18/1232	176/19518	0.0295577	0.140478	0.113079	CSF3/TCN2/VCAN/GCA/SDC2/MNDA/PDGFRB/FMOD/LUM/CTSL/CTSS/C3/TXNDC5/SERPINA3/UNC13D/ARSB/MAN2B1/LYZ	18
CC	GO:0032809	neuronal cell body membrane	5/1232	29/19518	0.0332876	0.154875	0.124667	THY1/SLC4A8/KCNA2/UNC5A/INSR	5
CC	GO:0036019	endolysosome	5/1232	29/19518	0.0332876	0.154875	0.124667	TLR9/TLR8/TLR7/CTSL/CTSS	5
CC	GO:0035580	specific granule lumen	8/1232	62/19518	0.0403653	0.185848	0.149599	RAB27A/CRACR2A/CXCL1/DOCK2/LRG1/TIMP2/LYZ/CTSZ	8
CC	GO:0031045	dense core granule	6/1232	41/19518	0.0423081	0.192785	0.155183	CALCRL/SCG2/VPS13C/PLAT/ADAM8/PLCB2	6
CC	GO:0030427	site of polarized growth	17/1232	172/19518	0.0444579	0.19699	0.158568	SNAP25/OLFM1/DISC1/THY1/KIF21B/TSHZ3/ARHGAP4/TRPV2/GDPD5/UNC5C/ITGA4/ORAI2/DCC/COTL1/CPEB4/PTK2B/MAP1B	17
CC	GO:0000153	cytoplasmic ubiquitin ligase complex	3/1232	13/19518	0.0445679	0.19699	0.158568	DERL3/SEL1L/SYVN1	3
CC	GO:0042583	chromaffin granule	3/1232	13/19518	0.0445679	0.19699	0.158568	SLC17A9/ATP8A1/CTSL	3
CC	GO:0150034	distal axon	25/1232	277/19518	0.0458469	0.200637	0.161504	SLC8A3/SNAP25/UNC13A/OLFM1/DISC1/THY1/KIF21B/SNCG/SLC4A8/TSHZ3/ARHGAP4/KCNA2/TRPV2/GDPD5/KCNA3/UNC5C/PRKCB/ITGA4/ORAI2/SLC8A1/DCC/CPEB4/PTK2B/MAP1B/PTPRN	25
CC	GO:0031258	lamellipodium membrane	4/1232	22/19518	0.0464771	0.201401	0.162118	FAP/PLXND1/FERMT2/KCNA2	4
CC	GO:0098858	actin-based cell projection	21/1232	225/19518	0.0471816	0.202468	0.162978	TEK/PODXL/ACTA2/ICAM2/CD302/HYAL2/VCAM1/RAPGEF3/S100P/ADGRA2/ANGPT1/PDGFRA/SCIMP/UNC5C/MYO1F/SPATA13/LCP1/MYO7A/TBC1D10C/DPEP1/CLIC4	21
CC	GO:0044298	cell body membrane	5/1232	32/19518	0.0483816	0.205622	0.165516	THY1/SLC4A8/KCNA2/UNC5A/INSR	5
MF	GO:0003823	antigen binding	58/1130	118/18369	9.72e-39	8.13e-36	6.67e-36	FCN3/SLAMF1/IGLV2-8/IL7R/JCHAIN/IGKV2-30/IGHA2/IGHV3-7/IGHV3-23/IGLV2-11/IGKV4-1/IGLV1-44/IGKV1D-39/IGLV1-51/IGLV2-14/IGLV1-47/CD209/IGLV2-23/IGKV1-39/IGKV1-5/IGHV3-30/IGHV4-59/IGHM/IGKV3-20/IGHV3-33/IGHV4-39/IGLV1-40/IGLV3-19/IGKV3-15/IGLV6-57/IGHA1/IGLV3-1/IGHV3-48/IGHV2-70/IGKV1D-33/IGHV1-69/IGLC1/IGHV3-53/IGLV3-25/IGLV7-43/IGKC/IGHV3-11/IGHV2-5/IGKV2D-28/IGLV3-27/TRAV23DV6/IGHD/IGHG1/IGKV1-16…	58
MF	GO:0005201	extracellular matrix structural constituent	41/1130	167/18369	1.13e-14	4.74e-12	3.89e-12	NID1/PXDN/MGP/TINAGL1/COL4A1/VWF/COL15A1/COL4A2/VCAN/SRPX2/VWA1/IGFBP7/COL13A1/LAMA2/NID2/FBN1/MFAP4/EMILIN1/LAMA4/FMOD/LUM/SPON1/CTHRC1/THBS1/COL12A1/TNXB/FGL2/COL6A3/FBLN2/FBLN5/COL5A2/COL6A2/PODN/PCOLCE/COL14A1/LAMC1/AEBP1/COL3A1/CD4/COL1A1/FN1	41
MF	GO:0005178	integrin binding	35/1130	151/18369	5.96e-12	1.66e-09	1.36e-09	KDR/ITGA7/S1PR2/ITGA1/FAP/THY1/SEMA7A/ICAM2/SFRP2/VWF/VCAM1/FERMT2/IL1B/S1PR3/LYN/ICAM3/CXCL12/JAM2/FBN1/EMILIN1/ITGA5/ITGAX/LCP1/ITGA4/IGF2/THBS1/ICAM1/TNXB/TSPAN4/EGFL6/FBLN5/ECM2/COL3A1/FERMT3/FN1	35
MF	GO:0005539	glycosaminoglycan binding	44/1130	232/18369	1.79e-11	3.74e-09	3.06e-09	TNFAIP6/SELP/LYVE1/TLR2/RSPO3/SELL/JCHAIN/ENG/HYAL2/SLIT1/FBLN7/EGFLAM/IGHM/VCAN/HAPLN3/CXCL6/COL13A1/FSTL1/CXCL13/ANXA6/STAB1/CXCL8/SMOC1/ADAMTS1/FBN1/PTPRC/SEMA5A/SAA1/NLRP3/SPOCK2/SMOC2/THBS1/TNXB/NDNF/SOD3/CRISPLD2/CCDC80/ECM2/PCOLCE/FGF7/FGFR1/PLA2G2D/RSPO1/FN1	44
MF	GO:0005518	collagen binding	22/1130	66/18369	2.51e-11	4.2e-09	3.44e-09	NID1/ITGA1/VWF/SPARCL1/NID2/DDR2/LUM/CTSL/C1QTNF1/CTSS/THBS1/TNXB/COL6A2/ECM2/PODN/PCOLCE/COL14A1/MMP9/LRRC15/AEBP1/MMP13/FN1	22
MF	GO:0033691	sialic acid binding	12/1130	22/18369	1.01e-09	1.41e-07	1.15e-07	SELP/ST8SIA4/SELE/SIGLEC5/SELL/SIGLEC9/SIGLEC7/FCN1/SIGLEC10/SIGLEC12/SIGLEC14/SIGLEC6	12
MF	GO:0019955	cytokine binding	28/1130	130/18369	4.52e-09	5.4e-07	4.43e-07	IL3RA/ACVRL1/ACKR1/CXCR1/PXDN/TNFRSF1B/FZD4/ENG/HYAL2/IFNAR2/LRRC32/GREM1/A2M/IL10RA/CSF3R/IL1R1/CCR1/CXCR4/IL2RA/ITGA4/IL2RG/THBS1/ACKR3/NRROS/VASN/CD4/TGFB3/IL2RB	28
MF	GO:0019838	growth factor binding	28/1130	132/18369	6.48e-09	6.77e-07	5.55e-07	ACVRL1/KDR/PXDN/FLT1/ENG/HYAL2/COL4A1/LRRC32/A2M/SRPX2/IGFBP7/IL10RA/CXCL13/IL1R1/PDGFRA/PDGFRB/IL2RA/IL2RG/THBS1/NRROS/IGFBP4/INSR/FGFR1/VASN/COL3A1/COL1A1/TGFB3/IL2RB	28
MF	GO:0140375	immune receptor activity	29/1130	141/18369	7.35e-09	6.83e-07	5.6e-07	IL3RA/CXCR1/FPR2/FZD4/CSF2RB/IL7R/FPR1/IFNAR2/LILRA5/CTSH/IL10RA/LILRB2/CSF3R/C5AR1/CCR2/IL1R1/CCR1/CR1/CMKLR1/CXCR4/IL2RA/IL2RG/FCGR3A/ACKR3/C3AR1/IL21R/FCER1G/CD4/IL2RB	29
MF	GO:0050840	extracellular matrix binding	17/1130	55/18369	1.69e-08	1.41e-06	1.16e-06	ITGA7/NID1/PXDN/TINAGL1/CLEC14A/SPARCL1/SMOC1/THSD1/CD248/OLFML2B/SPOCK2/CTSS/SMOC2/THBS1/FBLN2/LGALS1/LRRC15	17
MF	GO:0038187	pattern recognition receptor activity	12/1130	27/18369	2.03e-08	1.55e-06	1.27e-06	TLR4/TLR9/TLR2/TLR8/FCN1/PTAFR/CARD8/TLR7/CLEC4E/LY96/CD14/SCARB1	12
MF	GO:0001784	phosphotyrosine residue binding	15/1130	47/18369	7.25e-08	5.06e-06	4.15e-06	SHE/SH2D3C/SAMSN1/SHD/VAV1/SLA/SHC3/PIK3R3/PTPN5/BCAR3/HCK/PLCG2/STAP1/SOCS3/ZAP70	15
MF	GO:0005044	scavenger receptor activity	15/1130	48/18369	9.95e-08	6.41e-06	5.25e-06	CD163L1/SCARF1/SCARA5/LOXL2/STAB1/ENPP2/CD5/SCARF2/CFI/SCARA3/ACKR3/TMPRSS3/SCARB1/CD163/MEGF10	15
MF	GO:0008201	heparin binding	29/1130	168/18369	4.03e-07	2.4e-05	1.97e-05	SELP/RSPO3/SELL/SLIT1/FBLN7/CXCL6/COL13A1/FSTL1/CXCL13/CXCL8/SMOC1/ADAMTS1/FBN1/PTPRC/SAA1/SMOC2/THBS1/TNXB/NDNF/SOD3/CRISPLD2/CCDC80/ECM2/PCOLCE/FGF7/FGFR1/PLA2G2D/RSPO1/FN1	29
MF	GO:0005161	platelet-derived growth factor receptor binding	8/1130	14/18369	4.31e-07	2.4e-05	1.97e-05	LYN/PTPRJ/IL1R1/PDGFRA/PDGFRB/ITGA5/PDGFD/ERN1	8
MF	GO:0030695	GTPase regulator activity	59/1130	495/18369	8.07e-07	3.97e-05	3.26e-05	TBXA2R/CDC42EP2/STARD8/SH2D3C/TAGAP/DLC1/ARHGEF15/SMAP2/RGS5/RASGRF2/VAV1/TBC1D1/WAS/RASGRP3/THY1/ARHGAP29/FGD5/PREX2/STARD13/FFAR2/RGS2/SYDE1/RAPGEF3/RASA3/CYTH4/ARHGAP9/SIPA1/ARHGAP26/ARHGEF2/RGS18/CHN1/GPSM3/PLEKHG2/ARHGAP4/AGAP2/SH3BP5/TBC1D9/RASAL3/RGS3/DOCK2/PREX1/BCAR3/DENND5B/DENND3/PLEKHG1/DENND5A/ARHGEF40/SPATA13/GMIP/ARRB1/CCDC88A/ARHGDIB/GIPR/NCKAP1L/NUCB2/ARHGEF6/TBC1D10C/KIAA1755/RI…	59
MF	GO:0060589	nucleoside-triphosphatase regulator activity	59/1130	495/18369	8.07e-07	3.97e-05	3.26e-05	TBXA2R/CDC42EP2/STARD8/SH2D3C/TAGAP/DLC1/ARHGEF15/SMAP2/RGS5/RASGRF2/VAV1/TBC1D1/WAS/RASGRP3/THY1/ARHGAP29/FGD5/PREX2/STARD13/FFAR2/RGS2/SYDE1/RAPGEF3/RASA3/CYTH4/ARHGAP9/SIPA1/ARHGAP26/ARHGEF2/RGS18/CHN1/GPSM3/PLEKHG2/ARHGAP4/AGAP2/SH3BP5/TBC1D9/RASAL3/RGS3/DOCK2/PREX1/BCAR3/DENND5B/DENND3/PLEKHG1/DENND5A/ARHGEF40/SPATA13/GMIP/ARRB1/CCDC88A/ARHGDIB/GIPR/NCKAP1L/NUCB2/ARHGEF6/TBC1D10C/KIAA1755/RI…	59
MF	GO:0045309	protein phosphorylated amino acid binding	15/1130	58/18369	1.51e-06	7.04e-05	5.77e-05	SHE/SH2D3C/SAMSN1/SHD/VAV1/SLA/SHC3/PIK3R3/PTPN5/BCAR3/HCK/PLCG2/STAP1/SOCS3/ZAP70	15
MF	GO:0038024	cargo receptor activity	18/1130	83/18369	2.28e-06	0.0001006	8.25e-05	CD163L1/SCARF1/SCARA5/LYVE1/LOXL2/STAB1/ENPP2/DAB2/CD5/SCARF2/CFI/SCARA3/ACKR3/TMPRSS3/SCARB1/INSR/CD163/MEGF10	18
MF	GO:0004896	cytokine receptor activity	19/1130	92/18369	2.62e-06	0.000109763	9e-05	IL3RA/CXCR1/FZD4/CSF2RB/IL7R/IFNAR2/IL10RA/CSF3R/CCR2/IL1R1/CCR1/CMKLR1/CXCR4/IL2RA/IL2RG/ACKR3/IL21R/CD4/IL2RB	19
MF	GO:0005125	cytokine activity	34/1130	235/18369	2.9e-06	0.000115523	9.47e-05	TNFRSF11B/CSF3/TNFSF8/TNFSF11/TIMP1/TNFSF13B/GREM1/IL1B/WNT2/CXCL6/TNFSF12/CXCL13/CXCL12/CXCL8/IL16/CCL21/CXCL5/CXCL1/IL24/OSM/BMP6/CMTM3/CXCL2/TNFSF13/SCG2/CXCL3/LTB/THPO/CMTM2/CCL18/INHBA/NAMPT/TNF/TGFB3	34
MF	GO:1901681	sulfur compound binding	37/1130	269/18369	3.64e-06	0.000138495	0.000113562	SELP/CD34/RYR2/RSPO3/SELL/SLIT1/TPK1/FBLN7/CXCL6/COL13A1/FSTL1/CXCL13/ANXA6/CXCL8/P2RX1/SMOC1/ADAMTS1/CHST15/FBN1/PTPRC/SEMA5A/SAA1/SMOC2/THBS1/TNXB/NDNF/SOD3/CRISPLD2/SOAT1/CCDC80/ECM2/PCOLCE/FGF7/FGFR1/PLA2G2D/RSPO1/FN1	37
MF	GO:0005126	cytokine receptor binding	37/1130	270/18369	3.97e-06	0.000144626	0.000118589	SMAD6/CDH5/NES/PXDN/CSF3/JAK3/TNFSF8/TLR9/SH2B3/TNFSF11/ENG/FERMT2/TNFSF13B/GREM1/IL1B/CXCL6/TNFSF12/CXCL13/CXCL12/CXCL8/CCL21/VEGFC/CXCL5/CXCL1/CCR2/OSM/LRG1/ITGA5/CXCL2/TNFSF13/CCDC88A/CXCL3/LTB/CCL18/STAP1/TNF/TGFB3	37
MF	GO:0045236	CXCR chemokine receptor binding	8/1130	18/18369	5.02e-06	0.000172534	0.000141473	CXCL6/CXCL13/CXCL12/CXCL8/CXCL5/CXCL1/CXCL2/CXCL3	8
MF	GO:0030246	carbohydrate binding	37/1130	273/18369	5.15e-06	0.000172534	0.000141473	SELP/CD34/FCN3/SELE/SIGLEC5/CD93/SELL/CLEC14A/ENG/CD302/SLC2A3/CD209/SIGLEC9/SIGLEC7/PPP1R3B/LOXL2/VCAN/C4B/FCN1/ENPP2/SIGLEC10/CLEC4E/GALNT15/SIGLEC12/MGAM/CD248/SIGLEC14/CHI3L2/P4HA3/PLOD3/PLOD2/NPTX2/LGALS1/CLEC4A/MAN2B1/SIGLEC1/SIGLEC6	37
MF	GO:0005096	GTPase activator activity	37/1130	280/18369	9.26e-06	0.000298249	0.000244556	CDC42EP2/STARD8/TAGAP/DLC1/ARHGEF15/SMAP2/RGS5/TBC1D1/RASGRP3/THY1/ARHGAP29/PREX2/STARD13/FFAR2/RGS2/SYDE1/RASA3/ARHGAP9/SIPA1/ARHGAP26/RGS18/CHN1/ARHGAP4/AGAP2/TBC1D9/RASAL3/RGS3/DOCK2/PREX1/GMIP/ARRB1/ARHGDIB/GIPR/NCKAP1L/ARHGEF6/TBC1D10C/RIN3	37
MF	GO:0061134	peptidase regulator activity	32/1130	230/18369	1.28e-05	0.00039677	0.00032534	TFPI/SERPINI1/C4A/WFDC1/SFRP2/TIMP1/SERPINB9/A2M/CTSH/CD27/SERPINA1/C4B/CARD8/BIRC3/ATP2A3/CTSL/SERPINF1/SPOCK2/CTSS/C3/PI15/TIMP2/COL6A3/SERPINA3/TIMP4/SERPINB6/SERPINE1/PCOLCE/DPEP1/FN1/SERPING1/CST7	32
MF	GO:0004222	metalloendopeptidase activity	21/1130	122/18369	1.63e-05	0.000486254	0.000398714	TLL2/ECE1/ADAMTS1/ADAMTS9/ADAMTS2/ADAMTS4/ADAMTS7/MMP25/MMP2/TRABD2A/MMP1/MMP3/ADAM19/ADAM12/HTRA3/ADAMDEC1/ADAM8/MME/MMP9/MMP13/ADAM28	21
MF	GO:0003953	NAD+ nucleosidase activity	7/1130	16/18369	2.29e-05	0.000617941	0.000506694	TLR4/TLR2/TLR1/TLR10/IL1R1/TLR6/CD38	7
MF	GO:0050135	NAD(P)+ nucleosidase activity	7/1130	16/18369	2.29e-05	0.000617941	0.000506694	TLR4/TLR2/TLR1/TLR10/IL1R1/TLR6/CD38	7
MF	GO:0061809	NAD+ nucleotidase, cyclic ADP-ribose generating	7/1130	16/18369	2.29e-05	0.000617941	0.000506694	TLR4/TLR2/TLR1/TLR10/IL1R1/TLR6/CD38	7
MF	GO:0030020	extracellular matrix structural constituent conferring tensile strength	11/1130	41/18369	2.59e-05	0.000678464	0.000556321	COL4A1/COL15A1/COL4A2/COL13A1/COL12A1/COL6A3/COL5A2/COL6A2/COL14A1/COL3A1/COL1A1	11
MF	GO:0008237	metallopeptidase activity	28/1130	197/18369	2.95e-05	0.000748258	0.00061355	TLL2/ECE1/ADAMTS1/ADAMTS9/ADAMTS2/DPEP2/ADAMTS4/ENPEP/ADAMTS7/MMP25/MMP2/TRABD2A/MMP1/CPXM1/MMP3/ANPEP/ADAM19/VASH1/ADAM12/HTRA3/ADAMDEC1/ADAM8/MME/MMP9/DPEP1/AEBP1/MMP13/ADAM28	28
MF	GO:0048018	receptor ligand activity	54/1130	497/18369	3.41e-05	0.000839138	0.000688069	SEMA6B/SEMA3G/CDC42EP2/TNFRSF11B/CSF3/TNFSF8/TNFSF11/GMFG/SEMA7A/SFRP2/SEMA5B/HGF/TIMP1/TNFSF13B/GREM1/IL1B/WNT2/CXCL6/SEMA3A/TNFSF12/CXCL13/CXCL12/TDGF1/STC2/CXCL8/IL16/CCL21/VEGFC/CXCL5/CXCL1/TG/IL24/FBN1/OSM/BMP6/SEMA5A/CMTM3/CXCL2/DLL4/TNFSF13/IGF2/SCG2/CXCL3/LTB/THPO/CMTM2/CCL18/PDGFD/INHBA/NAMPT/FGF7/SEMA3B/TNF/TGFB3	54
MF	GO:0004875	complement receptor activity	6/1130	12/18369	3.58e-05	0.000856725	0.00070249	FPR2/FPR1/C5AR1/CR1/CMKLR1/C3AR1	6
MF	GO:0051219	phosphoprotein binding	17/1130	92/18369	4.02e-05	0.000933529	0.000765467	SHE/SH2D3C/SAMSN1/SHD/VAV1/SLA/SHC3/LYN/PIK3R3/PTPN5/BCAR3/HCK/PLCG2/PLAT/STAP1/SOCS3/ZAP70	17
MF	GO:0015144	carbohydrate transmembrane transporter activity	11/1130	43/18369	4.22e-05	0.000933529	0.000765467	SLC2A10/SLC2A6/SLC2A14/SLC5A4/SLC45A4/SLC2A3/SLC45A3/AQP9/AQP1/SLC17A5/SLC2A11	11
MF	GO:0050431	transforming growth factor beta binding	8/1130	23/18369	4.27e-05	0.000933529	0.000765467	ACVRL1/ENG/HYAL2/LRRC32/THBS1/NRROS/VASN/TGFB3	8
MF	GO:0043394	proteoglycan binding	10/1130	36/18369	4.35e-05	0.000933529	0.000765467	NID1/SLIT1/FBLN7/PTPRC/SEMA5A/CTSL/CTSS/THBS1/PLA2G2D/FN1	10
MF	GO:0019865	immunoglobulin binding	8/1130	24/18369	6.06e-05	0.00126786	0.00103961	JCHAIN/VWF/FCGR2A/FCAR/FCGR3B/FCGR3A/FCGRT/FCER1G	8
MF	GO:0001968	fibronectin binding	9/1130	31/18369	7.17e-05	0.00146452	0.00120086	TNFAIP6/SFRP2/MMP2/CTSL/ITGA4/CTSS/THBS1/CCDC80/LRRC15	9
MF	GO:0016176	superoxide-generating NADPH oxidase activator activity	5/1130	10/18369	0.000169559	0.00315379	0.00258602	NCF4/NCF1C/NCF1B/NCF1/NCF2	5
MF	GO:0030023	extracellular matrix constituent conferring elasticity	5/1130	10/18369	0.000169559	0.00315379	0.00258602	FBN1/EMILIN1/FBLN2/FBLN5/LAMC1	5
MF	GO:0034987	immunoglobulin receptor binding	5/1130	10/18369	0.000169559	0.00315379	0.00258602	JCHAIN/IGHA2/IGHM/IGHA1/IGHG1	5
MF	GO:0071723	lipopeptide binding	5/1130	10/18369	0.000169559	0.00315379	0.00258602	TLR2/TLR1/LBP/TLR10/TLR6	5
MF	GO:0043236	laminin binding	8/1130	28/18369	0.000205394	0.00369827	0.00303248	ITGA7/NID1/PXDN/TINAGL1/CTSS/THBS1/LGALS1/LRRC15	8
MF	GO:0061135	endopeptidase regulator activity	25/1130	187/18369	0.000207669	0.00369827	0.00303248	TFPI/SERPINI1/C4A/WFDC1/SFRP2/TIMP1/SERPINB9/A2M/CD27/SERPINA1/C4B/CARD8/BIRC3/SERPINF1/SPOCK2/C3/TIMP2/COL6A3/SERPINA3/TIMP4/SERPINB6/SERPINE1/DPEP1/SERPING1/CST7	25
MF	GO:0019956	chemokine binding	7/1130	22/18369	0.000246151	0.00428324	0.00351213	ACKR1/CXCR1/A2M/CCR1/CXCR4/ITGA4/ACKR3	7
MF	GO:0045125	bioactive lipid receptor activity	6/1130	16/18369	0.000250751	0.00428324	0.00351213	S1PR1/S1PR4/S1PR2/S1PR3/LPAR1/SPHK1	6
MF	GO:0030414	peptidase inhibitor activity	24/1130	180/18369	0.000286998	0.00466049	0.00382147	TFPI/SERPINI1/C4A/WFDC1/TIMP1/SERPINB9/A2M/CD27/SERPINA1/C4B/BIRC3/SERPINF1/SPOCK2/C3/PI15/TIMP2/COL6A3/SERPINA3/TIMP4/SERPINB6/SERPINE1/DPEP1/SERPING1/CST7	24
MF	GO:0019864	IgG binding	5/1130	11/18369	0.000295109	0.00466049	0.00382147	FCGR2A/FCGR3B/FCGR3A/FCGRT/FCER1G	5
MF	GO:0034713	type I transforming growth factor beta receptor binding	5/1130	11/18369	0.000295109	0.00466049	0.00382147	SMAD6/ENG/FERMT2/LRG1/TGFB3	5
MF	GO:0048407	platelet-derived growth factor binding	5/1130	11/18369	0.000295109	0.00466049	0.00382147	COL4A1/PDGFRA/PDGFRB/COL3A1/COL1A1	5
MF	GO:0030215	semaphorin receptor binding	7/1130	23/18369	0.000335166	0.00519507	0.00425981	SEMA6B/SEMA3G/SEMA7A/SEMA5B/SEMA3A/SEMA5A/SEMA3B	7
MF	GO:0005085	guanyl-nucleotide exchange factor activity	28/1130	227/18369	0.000350443	0.0053331	0.00437299	TBXA2R/SH2D3C/TAGAP/ARHGEF15/RASGRF2/VAV1/RASGRP3/FGD5/PREX2/RAPGEF3/CYTH4/ARHGEF2/PLEKHG2/SH3BP5/DOCK2/PREX1/BCAR3/DENND5B/DENND3/PLEKHG1/DENND5A/ARHGEF40/SPATA13/CCDC88A/NUCB2/ARHGEF6/KIAA1755/RIN3	28
MF	GO:0004866	endopeptidase inhibitor activity	23/1130	173/18369	0.000396764	0.0059302	0.0048626	TFPI/SERPINI1/C4A/WFDC1/TIMP1/SERPINB9/A2M/CD27/SERPINA1/C4B/BIRC3/SERPINF1/SPOCK2/C3/TIMP2/COL6A3/SERPINA3/TIMP4/SERPINB6/SERPINE1/DPEP1/SERPING1/CST7	23
MF	GO:0008514	organic anion transmembrane transporter activity	28/1130	230/18369	0.00043425	0.00637662	0.00522865	SLC22A4/SLC2A10/SLC2A6/SLC16A4/SLCO1C1/SLC6A1/SLC39A8/SLC2A14/SLC17A9/SLC7A7/SLC16A3/SLC2A3/ABCB1/SLC4A8/SLC44A4/SLC43A1/SLC16A10/SLCO2A1/SLC16A12/SLC39A14/UCP2/SLC1A5/SLC26A8/SLC17A5/SLCO2B1/SLC51B/SLCO4C1/SLC43A2	28
MF	GO:0097493	structural molecule activity conferring elasticity	5/1130	12/18369	0.000480312	0.00693139	0.00568354	FBN1/EMILIN1/FBLN2/FBLN5/LAMC1	5
MF	GO:0015026	coreceptor activity	10/1130	48/18369	0.000570813	0.0080978	0.00663996	RAMP2/KDR/RAMP3/ENG/LBP/LY96/CXCR4/ITGA4/ACKR3/CD4	10
MF	GO:0008009	chemokine activity	10/1130	49/18369	0.000678194	0.00946081	0.00775759	CXCL6/CXCL13/CXCL12/CXCL8/CCL21/CXCL5/CXCL1/CXCL2/CXCL3/CCL18	10
MF	GO:0042169	SH2 domain binding	9/1130	41/18369	0.000715131	0.00981254	0.008046	SH2B2/SLAMF1/DLC1/PAG1/SKAP1/SIGLEC10/LAX1/SIT1/CCDC88A	9
MF	GO:0035325	Toll-like receptor binding	5/1130	13/18369	0.000741091	0.0100047	0.00820359	TLR2/TLR1/TLR10/LY96/TLR6	5
MF	GO:0015295	solute:proton symporter activity	7/1130	26/18369	0.000764554	0.0101577	0.00832898	SLC2A10/SLC45A4/SLC16A3/SLC45A3/SLC15A3/SLC15A2/SLC17A5	7
MF	GO:0001618	virus receptor activity	13/1130	77/18369	0.000780532	0.0102079	0.00837018	SLAMF1/SELPLG/TNFRSF4/HYAL2/CD209/CR1/ITGA5/CXCR4/SLC1A5/ICAM1/ANPEP/SCARB1/CD4	13
MF	GO:0002020	protease binding	19/1130	138/18369	0.000798955	0.0102881	0.00843593	SELL/FAP/VWF/TIMP1/SERPINB9/DERL3/A2M/SERPINA1/IL1R1/ADAMTS4/TIMP2/TIMP4/SERPINB6/SERPINE1/COL3A1/TNF/COL1A1/FN1/SYVN1	19
MF	GO:0140272	exogenous protein binding	13/1130	78/18369	0.000884866	0.0112217	0.00920148	SLAMF1/SELPLG/TNFRSF4/HYAL2/CD209/CR1/ITGA5/CXCR4/SLC1A5/ICAM1/ANPEP/SCARB1/CD4	13
MF	GO:0043028	cysteine-type endopeptidase regulator activity involved in apoptotic process	9/1130	43/18369	0.00103051	0.0128736	0.010556	SERPINB9/CTSH/CD27/CARD8/BIRC3/ATP2A3/CTSL/CTSS/DPEP1	9
MF	GO:0015291	secondary active transmembrane transporter activity	29/1130	255/18369	0.00104711	0.0128887	0.0105683	SLC8A3/SLC22A4/SLC2A10/SLC16A4/SLCO1C1/SLC6A1/SLC39A8/SLC5A4/SLC45A4/SLC16A3/SLC4A8/SLC11A1/SLC24A4/SLC12A5/SLC12A7/SLC45A3/SLC16A10/SLCO2A1/SLC16A12/SLC39A14/UCP2/SLC15A3/SLC1A5/SLC8A1/SLC15A2/SLC17A5/SLC37A1/SLCO2B1/SLCO4C1	29
MF	GO:0005172	vascular endothelial growth factor receptor binding	5/1130	14/18369	0.00109469	0.013279	0.0108884	CDH5/GREM1/VEGFC/ITGA5/CCDC88A	5
MF	GO:0045499	chemorepellent activity	7/1130	28/18369	0.00123539	0.0147718	0.0121124	SEMA6B/SEMA3G/SEMA7A/SEMA5B/SEMA3A/SEMA5A/SEMA3B	7
MF	GO:0004725	protein tyrosine phosphatase activity	14/1130	91/18369	0.00128447	0.0151422	0.0124162	PTPRB/SSH2/TNS2/PTPRG/PTP4A3/PTPRM/PTPRJ/PTPN5/DUSP4/PTPRC/PTPN22/PTPN7/PTPRD/DUSP5	14
MF	GO:0043177	organic acid binding	25/1130	212/18369	0.00135559	0.0157588	0.0129217	UCP1/SELP/ST8SIA4/SELE/NOS3/SIGLEC5/RYR2/SELL/SIGLEC9/SIGLEC7/FCN1/P2RX1/SIGLEC10/TDO2/ALOX5AP/SIGLEC12/SIGLEC14/P4HA3/NR2F2/PLOD3/FABP4/PTGDS/PLOD2/GLDC/SIGLEC6	25
MF	GO:0017124	SH3 domain binding	17/1130	123/18369	0.00141083	0.0161762	0.0132641	SGIP1/SHANK3/SH2D2A/WAS/SH3KBP1/AFAP1L1/CNTNAP1/SKAP1/WIPF1/LYN/NCF1/CYBA/SH3BP5/HCLS1/PTPN22/ADAM19/ADAM12	17
MF	GO:0004857	enzyme inhibitor activity	37/1130	359/18369	0.00147403	0.0166724	0.0136709	TFPI/TRIB3/TESC/TRIB1/SERPINI1/C4A/SPRY4/GMFG/WFDC1/PPP1R16B/HYAL2/TIMP1/FFAR2/RGS2/SERPINB9/A2M/CD27/SERPINA1/C4B/BIRC3/SH3BP5/SCG5/SERPINF1/SPOCK2/C3/ARRB1/PI15/TIMP2/COL6A3/SERPINA3/TIMP4/SOCS3/SERPINB6/SERPINE1/DPEP1/SERPING1/CST7	37
MF	GO:0051861	glycolipid binding	7/1130	29/18369	0.00154305	0.0171572	0.0140684	SELP/SELL/THY1/LYN/CLEC4E/FCGR3B/DPEP1	7
MF	GO:0001530	lipopolysaccharide binding	8/1130	37/18369	0.00155788	0.0171572	0.0140684	SELP/TLR4/TLR2/LBP/PTAFR/LY96/CD14/SCARB1	8
MF	GO:0035014	phosphatidylinositol 3-kinase regulator activity	6/1130	22/18369	0.00169914	0.0184699	0.0151448	PIK3R3/AGAP2/IGF2/SLA2/SOCS3/INSR	6
MF	GO:0042379	chemokine receptor binding	12/1130	74/18369	0.00175895	0.0188749	0.0154769	NES/CXCL6/CXCL13/CXCL12/CXCL8/CCL21/CXCL5/CXCL1/CCR2/CXCL2/CXCL3/CCL18	12
MF	GO:0070851	growth factor receptor binding	18/1130	137/18369	0.00185881	0.019694	0.0161485	CDH5/CSF3/TLR9/SLA/GREM1/IL1B/LYN/VEGFC/PTPRJ/IL1R1/FYN/PDGFRA/PDGFRB/ITGA5/CCDC88A/PDGFD/FGF7/ERN1	18
MF	GO:0005164	tumor necrosis factor receptor binding	7/1130	30/18369	0.00190722	0.019708	0.01616	TNFSF8/TNFSF11/TNFSF13B/TNFSF12/TNFSF13/LTB/TNF	7
MF	GO:0051119	sugar transmembrane transporter activity	7/1130	30/18369	0.00190722	0.019708	0.01616	SLC2A10/SLC2A6/SLC2A14/SLC5A4/SLC2A3/SLC45A3/SLC2A11	7
MF	GO:0005402	carbohydrate:monoatomic cation symporter activity	5/1130	16/18369	0.00215421	0.0217238	0.0178129	SLC2A10/SLC5A4/SLC45A4/SLC45A3/SLC17A5	5
MF	GO:0050664	oxidoreductase activity, acting on NAD(P)H, oxygen as acceptor	5/1130	16/18369	0.00215421	0.0217238	0.0178129	NCF1/CYBA/KMO/MICAL2/NCF2	5
MF	GO:0017046	peptide hormone binding	9/1130	48/18369	0.00232579	0.0231749	0.0190027	NPR1/RAMP2/CALCRL/ECE1/CMKLR1/GIPR/INHBA/INSR/SLC40A1	9
MF	GO:0004860	protein kinase inhibitor activity	8/1130	40/18369	0.00263503	0.0259473	0.021276	TRIB3/TESC/TRIB1/SPRY4/GMFG/HYAL2/SH3BP5/SOCS3	8
MF	GO:0005540	hyaluronic acid binding	6/1130	24/18369	0.00275798	0.0263719	0.0216242	TNFAIP6/LYVE1/HYAL2/VCAN/HAPLN3/STAB1	6
MF	GO:0017147	Wnt-protein binding	7/1130	32/18369	0.002832	0.0263719	0.0216242	NID1/FZD4/SFRP2/SFRP4/TRABD2A/FRZB/CTHRC1	7
MF	GO:0031406	carboxylic acid binding	23/1130	200/18369	0.00285544	0.0263719	0.0216242	UCP1/SELP/ST8SIA4/SELE/NOS3/SIGLEC5/SELL/SIGLEC9/SIGLEC7/FCN1/SIGLEC10/TDO2/ALOX5AP/SIGLEC12/SIGLEC14/P4HA3/NR2F2/PLOD3/FABP4/PTGDS/PLOD2/GLDC/SIGLEC6	23
MF	GO:0005001	transmembrane receptor protein tyrosine phosphatase activity	5/1130	17/18369	0.0028987	0.0263719	0.0216242	PTPRB/PTPRG/PTPRM/PTPRC/PTPRD	5
MF	GO:0005068	transmembrane receptor protein tyrosine kinase adaptor activity	5/1130	17/18369	0.0028987	0.0263719	0.0216242	SH2B2/SH2B3/DOK2/TRAT1/STAP1	5
MF	GO:0019198	transmembrane receptor protein phosphatase activity	5/1130	17/18369	0.0028987	0.0263719	0.0216242	PTPRB/PTPRG/PTPRM/PTPRC/PTPRD	5
MF	GO:0030169	low-density lipoprotein particle binding	5/1130	17/18369	0.0028987	0.0263719	0.0216242	SCARF1/STAB1/THBS1/PLTP/SCARB1	5
MF	GO:1990782	protein tyrosine kinase binding	16/1130	121/18369	0.0030368	0.0273312	0.0224108	SH2B2/SHC2/CDH5/CASS4/SH2B3/HYAL2/SHC3/NEDD9/SHC4/ANGPT1/ITGAX/DOK2/TRAT1/PLCG2/STAP1/CD4	16
MF	GO:0015293	symporter activity	18/1130	144/18369	0.00323074	0.0287673	0.0235884	SLC22A4/SLC2A10/SLC16A4/SLC6A1/SLC39A8/SLC5A4/SLC45A4/SLC16A3/SLC4A8/SLC24A4/SLC12A5/SLC12A7/SLC45A3/SLC39A14/SLC15A3/SLC1A5/SLC15A2/SLC17A5	18
MF	GO:0004714	transmembrane receptor protein tyrosine kinase activity	10/1130	60/18369	0.00337317	0.0291063	0.0238664	TIE1/TEK/KDR/FLT1/PDGFRA/PDGFRB/DDR2/MERTK/INSR/FGFR1	10
MF	GO:0001637	G protein-coupled chemoattractant receptor activity	6/1130	25/18369	0.00344269	0.0291063	0.0238664	CXCR1/CCR2/CCR1/CMKLR1/CXCR4/ACKR3	6
MF	GO:0004950	chemokine receptor activity	6/1130	25/18369	0.00344269	0.0291063	0.0238664	CXCR1/CCR2/CCR1/CMKLR1/CXCR4/ACKR3	6
MF	GO:0005355	glucose transmembrane transporter activity	6/1130	25/18369	0.00344269	0.0291063	0.0238664	SLC2A10/SLC2A6/SLC2A14/SLC5A4/SLC2A3/SLC2A11	6
MF	GO:0015149	hexose transmembrane transporter activity	6/1130	25/18369	0.00344269	0.0291063	0.0238664	SLC2A10/SLC2A6/SLC2A14/SLC5A4/SLC2A3/SLC2A11	6
MF	GO:0042578	phosphoric ester hydrolase activity	35/1130	352/18369	0.00351567	0.0294261	0.0241286	PTPRB/PDE10A/SSH2/SMPDL3B/TPTE2/ALPL/TNS2/PTPRG/PTP4A3/PPP1R3B/PTPRM/ENPP2/PDE3B/PTPRJ/PLPP7/PTPN5/PLCL2/GDPD5/NT5E/DUSP4/PTPRC/CCR1/PTPN22/PDE4A/HMOX1/FICD/PLPP5/PLCG2/PFKFB3/PTPN7/TNS3/PTPRD/DUSP5/SAMHD1/PLCB2	35
MF	GO:0043395	heparan sulfate proteoglycan binding	5/1130	18/18369	0.00381258	0.0315954	0.0259073	SLIT1/FBLN7/PTPRC/SEMA5A/PLA2G2D	5
MF	GO:0001965	G-protein alpha-subunit binding	6/1130	26/18369	0.00424613	0.0348432	0.0285704	RGS2/RGS19/LPAR1/F2R/CCDC88A/NUCB2	6
MF	GO:0005543	phospholipid binding	44/1130	475/18369	0.00444016	0.0359189	0.0294525	UCP1/UNC13A/SGIP1/RPH3A/DYSF/THY1/PCTP/NCF4/JCHAIN/NCF1C/SNX20/FERMT2/NCF1B/IGHM/ARHGAP9/ARHGAP26/CD300A/NCF1/TECPR1/SYTL2/ANXA6/PTAFR/RCSD1/PHLDA1/SYT11/PREX1/BIN2/CPNE5/LPAR1/FCGR3B/NLRP3/CCDC88A/THBS1/SNX10/PLTP/SCARB1/STAP1/BTK/WIPI1/MAP1B/MME/PLA2G2D/DPEP1/PLCB2	44
MF	GO:0004713	protein tyrosine kinase activity	17/1130	137/18369	0.00446304	0.0359189	0.0294525	TIE1/TEK/KDR/FLT1/JAK3/LYN/FYN/PDGFRA/PDGFRB/DDR2/HCK/MERTK/BTK/INSR/PTK2B/FGFR1/ZAP70	17
MF	GO:0055056	D-glucose transmembrane transporter activity	4/1130	12/18369	0.00473175	0.037363	0.0306366	SLC2A10/SLC2A6/SLC2A14/SLC2A3	4
MF	GO:0070679	inositol 1,4,5 trisphosphate binding	4/1130	12/18369	0.00473175	0.037363	0.0306366	TRPC4/TRPC6/RPH3A/PLCL2	4
MF	GO:0019210	kinase inhibitor activity	8/1130	44/18369	0.0048865	0.0380955	0.0312372	TRIB3/TESC/TRIB1/SPRY4/GMFG/HYAL2/SH3BP5/SOCS3	8
MF	GO:0046935	1-phosphatidylinositol-3-kinase regulator activity	5/1130	19/18369	0.00491555	0.0380955	0.0312372	PIK3R3/IGF2/SLA2/SOCS3/INSR	5
MF	GO:0001614	purinergic nucleotide receptor activity	5/1130	20/18369	0.00622698	0.0463363	0.0379945	P2RY6/PTAFR/P2RX1/P2RY8/P2RY13	5
MF	GO:0016502	nucleotide receptor activity	5/1130	20/18369	0.00622698	0.0463363	0.0379945	P2RY6/PTAFR/P2RX1/P2RY8/P2RY13	5
MF	GO:0008081	phosphoric diester hydrolase activity	12/1130	86/18369	0.00624422	0.0463363	0.0379945	PDE10A/SMPDL3B/ENPP2/PDE3B/PLCL2/GDPD5/CCR1/PDE4A/HMOX1/FICD/PLCG2/PLCB2	12
MF	GO:0015145	monosaccharide transmembrane transporter activity	6/1130	28/18369	0.00625568	0.0463363	0.0379945	SLC2A10/SLC2A6/SLC2A14/SLC5A4/SLC2A3/SLC2A11	6
MF	GO:0046625	sphingolipid binding	6/1130	28/18369	0.00625568	0.0463363	0.0379945	S1PR1/SELP/SELL/LYN/CERKL/PLTP	6
MF	GO:0045028	G protein-coupled purinergic nucleotide receptor activity	4/1130	13/18369	0.00650538	0.0477632	0.0391644	P2RY6/PTAFR/P2RY8/P2RY13	4
MF	GO:0030971	receptor tyrosine kinase binding	11/1130	76/18369	0.00657058	0.0478224	0.039213	SH2B2/SHC2/SH2B3/HYAL2/SHC3/SHC4/ANGPT1/ITGAX/DOK2/TRAT1/STAP1	11
MF	GO:0008236	serine-type peptidase activity	21/1130	190/18369	0.00668583	0.0482417	0.0395568	TLL2/FAP/MASP1/CTSH/SEC11C/MMP2/CTSS/MMP1/MMP3/CFI/C1S/TMPRSS3/C2/PLAT/HTRA3/ADAM8/PRCP/PRSS23/MMP9/MMP13/C1R	21
MF	GO:0019199	transmembrane receptor protein kinase activity	11/1130	77/18369	0.00725108	0.0518731	0.0425344	TIE1/TEK/ACVRL1/KDR/FLT1/PDGFRA/PDGFRB/DDR2/MERTK/INSR/FGFR1	11
MF	GO:0016799	hydrolase activity, hydrolyzing N-glycosyl compounds	7/1130	38/18369	0.00770387	0.0541662	0.0444147	TLR4/TLR2/TLR1/TLR10/IL1R1/TLR6/CD38	7
MF	GO:0008373	sialyltransferase activity	5/1130	21/18369	0.00776576	0.0541662	0.0444147	ST8SIA4/ST3GAL2/ST6GAL1/ST3GAL5/ST6GALNAC4	5
MF	GO:0008656	cysteine-type endopeptidase activator activity involved in apoptotic process	5/1130	21/18369	0.00776576	0.0541662	0.0444147	CTSH/CARD8/ATP2A3/CTSL/CTSS	5
MF	GO:0017171	serine hydrolase activity	21/1130	194/18369	0.00842362	0.0582692	0.047779	TLL2/FAP/MASP1/CTSH/SEC11C/MMP2/CTSS/MMP1/MMP3/CFI/C1S/TMPRSS3/C2/PLAT/HTRA3/ADAM8/PRCP/PRSS23/MMP9/MMP13/C1R	21
MF	GO:0004252	serine-type endopeptidase activity	19/1130	170/18369	0.00853551	0.0585592	0.0480168	TLL2/FAP/MASP1/CTSH/SEC11C/MMP2/CTSS/MMP1/MMP3/CFI/C1S/TMPRSS3/C2/PLAT/ADAM8/PRSS23/MMP9/MMP13/C1R	19
MF	GO:0070696	transmembrane receptor protein serine/threonine kinase binding	4/1130	14/18369	0.00866966	0.058996	0.048375	SMAD6/CDH5/BMP6/INHBA	4
MF	GO:0004867	serine-type endopeptidase inhibitor activity	12/1130	92/18369	0.0105955	0.0715198	0.0586441	TFPI/SERPINI1/WFDC1/SERPINB9/A2M/SERPINA1/SERPINF1/COL6A3/SERPINA3/SERPINB6/SERPINE1/SERPING1	12
MF	GO:0016504	peptidase activator activity	8/1130	50/18369	0.0107022	0.0716621	0.0587609	SFRP2/CTSH/CARD8/ATP2A3/CTSL/CTSS/PCOLCE/FN1	8
MF	GO:0070492	oligosaccharide binding	4/1130	15/18369	0.0112552	0.0747668	0.0613066	SELP/SELE/SELL/LOXL2	4
MF	GO:0003779	actin binding	39/1130	434/18369	0.0114128	0.0752166	0.0616754	SAMD14/SSH2/NOS3/SHROOM4/SHANK3/WAS/TPM1/RAI14/GMFG/FERMT2/WIPF1/MEFV/SYNPO/ANXA6/RCSD1/KLHL5/LIMD2/SYNE3/MYO1F/ENC1/LCP1/CXCR4/MARCKSL1/CORO1A/CCDC88A/AIF1/SYNE1/DAAM2/FMNL3/TAGLN/COTL1/MYO7A/TMSB4X/VASH1/PSTPIP1/MICAL2/MSRB1/FMNL1/MAP1B	39
MF	GO:0005160	transforming growth factor beta receptor binding	5/1130	23/18369	0.0115972	0.0752466	0.0617001	SMAD6/ENG/FERMT2/LRG1/TGFB3	5
MF	GO:0043274	phospholipase binding	5/1130	23/18369	0.0115972	0.0752466	0.0617001	SELE/WAS/FYN/TESPA1/BTK	5
MF	GO:0042562	hormone binding	11/1130	84/18369	0.0136732	0.0870103	0.071346	NPR1/RAMP2/CALCRL/CTSH/ECE1/CMKLR1/ALDH1A3/GIPR/INHBA/INSR/SLC40A1	11
MF	GO:0004435	phosphatidylinositol phospholipase C activity	5/1130	24/18369	0.0139233	0.0870103	0.071346	PLCL2/GDPD5/CCR1/PLCG2/PLCB2	5
MF	GO:0016505	peptidase activator activity involved in apoptotic process	5/1130	24/18369	0.0139233	0.0870103	0.071346	CTSH/CARD8/ATP2A3/CTSL/CTSS	5
MF	GO:0008528	G protein-coupled peptide receptor activity	16/1130	142/18369	0.01393	0.0870103	0.071346	NPR1/RAMP2/RAMP3/CXCR1/FPR2/S1PR2/CALCRL/FPR1/APLNR/CCR2/CCR1/F2R/CMKLR1/CXCR4/ACKR3/GIPR	16
MF	GO:0015085	calcium ion transmembrane transporter activity	16/1130	142/18369	0.01393	0.0870103	0.071346	TRPC4/SLC8A3/TRPC6/TRPA1/RYR2/TRPM2/RASA3/SLC24A4/CACNA1C/ANXA6/SCN3A/TRPV2/ATP2A3/ORAI2/SLC8A1/SCN8A	16
MF	GO:0008191	metalloendopeptidase inhibitor activity	4/1130	16/18369	0.0142889	0.0879397	0.072108	TIMP1/SPOCK2/TIMP2/TIMP4	4
MF	GO:0015347	sodium-independent organic anion transmembrane transporter activity	4/1130	16/18369	0.0142889	0.0879397	0.072108	SLCO1C1/SLCO2A1/SLCO2B1/SLCO4C1	4
MF	GO:0004715	non-membrane spanning protein tyrosine kinase activity	7/1130	43/18369	0.0150823	0.0921451	0.0755563	JAK3/LYN/FYN/HCK/BTK/PTK2B/ZAP70	7
MF	GO:0015278	calcium-release channel activity	4/1130	17/18369	0.0177936	0.107922	0.0884928	TRPA1/RYR2/TRPM2/RASA3	4
MF	GO:0090482	vitamin transmembrane transporter activity	6/1130	35/18369	0.0187096	0.112662	0.0923793	SLC19A3/SLC2A10/SLC2A6/SLC2A14/SLC2A3/SLC44A4	6
MF	GO:0001848	complement binding	5/1130	26/18369	0.0194713	0.114295	0.0937183	CD93/C4A/C4B/CR1/MEGF10	5
MF	GO:0050681	nuclear androgen receptor binding	5/1130	26/18369	0.0194713	0.114295	0.0937183	PKN1/PRKCB/ARID5A/WIPI1/TGFB1I1	5
MF	GO:0001653	peptide receptor activity	16/1130	148/18369	0.019951	0.114295	0.0937183	NPR1/RAMP2/RAMP3/CXCR1/FPR2/S1PR2/CALCRL/FPR1/APLNR/CCR2/CCR1/F2R/CMKLR1/CXCR4/ACKR3/GIPR	16
MF	GO:0015294	solute:monoatomic cation symporter activity	13/1130	112/18369	0.0200738	0.114295	0.0937183	SLC2A10/SLC6A1/SLC5A4/SLC45A4/SLC16A3/SLC4A8/SLC12A5/SLC12A7/SLC45A3/SLC39A14/SLC15A3/SLC15A2/SLC17A5	13
MF	GO:0005432	calcium:sodium antiporter activity	3/1130	10/18369	0.0201032	0.114295	0.0937183	SLC8A3/SLC24A4/SLC8A1	3
MF	GO:0015279	store-operated calcium channel activity	3/1130	10/18369	0.0201032	0.114295	0.0937183	TRPC4/TRPC6/ORAI2	3
MF	GO:0016175	superoxide-generating NAD(P)H oxidase activity	3/1130	10/18369	0.0201032	0.114295	0.0937183	NCF1/CYBA/NCF2	3
MF	GO:0043208	glycosphingolipid binding	3/1130	10/18369	0.0201032	0.114295	0.0937183	SELP/SELL/LYN	3
MF	GO:0001664	G protein-coupled receptor binding	27/1130	289/18369	0.0202098	0.114295	0.0937183	S1PR1/NES/RSPO3/S1PR2/FPR1/RPGRIP1/WNT2/CXCL6/CXCL13/CXCL12/FCN1/CXCL8/CCL21/CXCL5/CXCL1/CCR2/FYN/ARRB2/CXCL2/SAA1/C3/ARRB1/CTHRC1/CXCL3/CCL18/RSPO1/UCHL1	27
MF	GO:0042834	peptidoglycan binding	4/1130	18/18369	0.0217881	0.122048	0.100076	TLR2/JCHAIN/IGHM/NLRP3	4
MF	GO:0046943	carboxylic acid transmembrane transporter activity	17/1130	162/18369	0.0218725	0.122048	0.100076	SLC22A4/SLC16A4/SLCO1C1/SLC6A1/SLC7A7/SLC16A3/ABCB1/SLC43A1/SLC16A10/SLC16A12/UCP2/SLC1A5/SLC26A8/SLC17A5/SLCO2B1/SLC51B/SLC43A2	17
MF	GO:0005516	calmodulin binding	20/1130	200/18369	0.0220737	0.122356	0.100328	SLC8A3/UNC13A/NOS3/RYR2/RASGRF2/RGS2/SLC24A4/CACNA1C/KCNN3/REM1/MYO1F/WFS1/MARCKSL1/CTH/SLC8A1/DAPK1/AKAP12/MYO7A/SPHK1/AEBP1	20
MF	GO:0008238	exopeptidase activity	12/1130	102/18369	0.0226263	0.124288	0.101913	FAP/CTSH/DPEP2/ENPEP/CPXM1/ANPEP/VASH1/PRCP/MME/DPEP1/AEBP1/CTSZ	12
MF	GO:0004629	phospholipase C activity	5/1130	27/18369	0.0227194	0.124288	0.101913	PLCL2/GDPD5/CCR1/PLCG2/PLCB2	5
MF	GO:0005342	organic acid transmembrane transporter activity	17/1130	163/18369	0.0230732	0.125225	0.102681	SLC22A4/SLC16A4/SLCO1C1/SLC6A1/SLC7A7/SLC16A3/ABCB1/SLC43A1/SLC16A10/SLC16A12/UCP2/SLC1A5/SLC26A8/SLC17A5/SLCO2B1/SLC51B/SLC43A2	17
MF	GO:0004175	endopeptidase activity	37/1130	428/18369	0.0231897	0.125225	0.102681	TLL2/FAP/MASP1/CTSH/ECE1/SEC11C/CASP10/ADAMTS1/ADAMTS9/ADAMTS2/ADAMTS4/ADAMTS7/MMP25/MMP2/TRABD2A/CTSL/CTSS/MMP1/MMP3/CFI/ADAM19/C1S/TMPRSS3/C2/ADAM12/PLAT/HTRA3/ADAMDEC1/ADAM8/PRSS23/MME/MMP9/CTSZ/MMP13/ADAM28/UCHL1/C1R	37
MF	GO:0033612	receptor serine/threonine kinase binding	4/1130	19/18369	0.0262875	0.138462	0.113535	SMAD6/CDH5/BMP6/INHBA	4
MF	GO:0043548	phosphatidylinositol 3-kinase binding	5/1130	28/18369	0.0262984	0.138462	0.113535	PDGFRB/CORO1A/INSR/NLRC3/PIK3AP1	5
MF	GO:0015368	calcium:monoatomic cation antiporter activity	3/1130	11/18369	0.0263989	0.138462	0.113535	SLC8A3/SLC24A4/SLC8A1	3
MF	GO:0043422	protein kinase B binding	3/1130	11/18369	0.0263989	0.138462	0.113535	PDE3B/ARRB2/CCDC88A	3
MF	GO:0032813	tumor necrosis factor receptor superfamily binding	7/1130	48/18369	0.0264683	0.138462	0.113535	TNFSF8/TNFSF11/TNFSF13B/TNFSF12/TNFSF13/LTB/TNF	7
MF	GO:0005217	intracellular ligand-gated monoatomic ion channel activity	5/1130	29/18369	0.0302179	0.154491	0.126678	TRPA1/RYR2/TRPM2/RASA3/AQP1	5
MF	GO:0046875	ephrin receptor binding	5/1130	29/18369	0.0302179	0.154491	0.126678	PIK3CG/LYN/CHN1/FYN/AQP1	5
MF	GO:0051787	misfolded protein binding	5/1130	29/18369	0.0302179	0.154491	0.126678	DERL3/HSPA13/SDF2L1/DNAJB9/EDEM1	5
MF	GO:0022853	active monoatomic ion transmembrane transporter activity	22/1130	233/18369	0.0302706	0.154491	0.126678	SLC8A3/SLC2A10/SLC6A1/SLC5A4/SLC45A4/SLC16A3/SLC4A8/SLC11A1/SLC24A4/KCNJ8/ABCC9/SLC12A5/SLC12A7/SLC45A3/ATP8A1/ATP2A3/SLC39A14/SLC15A3/SLC8A1/SLC15A2/SLC17A5/TCIRG1	22
MF	GO:0035591	signaling adaptor activity	10/1130	83/18369	0.0307566	0.15602	0.127932	SH2B2/SHANK3/SH2B3/PAG1/FCRL2/DOK2/NLRP3/TRAT1/SLA2/STAP1	10
MF	GO:0016798	hydrolase activity, acting on glycosyl bonds	14/1130	132/18369	0.032541	0.163233	0.133847	SMPDL3B/TLR4/TLR2/TLR1/HYAL2/TLR10/IL1R1/MGAM/TLR6/EDEM1/CD38/MAN2B1/LYZ/MAN1A1	14
MF	GO:0008028	monocarboxylic acid transmembrane transporter activity	8/1130	61/18369	0.0325687	0.163233	0.133847	SLC16A4/SLCO1C1/SLC6A1/SLC16A3/SLC16A10/SLC16A12/SLCO2B1/SLC51B	8
MF	GO:0008519	ammonium transmembrane transporter activity	3/1130	12/18369	0.0336213	0.167506	0.13735	SLC12A5/SLC12A7/AQP1	3
MF	GO:0046915	transition metal ion transmembrane transporter activity	6/1130	40/18369	0.0341728	0.168798	0.138409	SLC39A8/TRPM2/SLC39A7/SLC11A1/SLC39A14/SLC40A1	6
MF	GO:0071813	lipoprotein particle binding	5/1130	30/18369	0.0344855	0.168798	0.138409	SCARF1/STAB1/THBS1/PLTP/SCARB1	5
MF	GO:0071814	protein-lipid complex binding	5/1130	30/18369	0.0344855	0.168798	0.138409	SCARF1/STAB1/THBS1/PLTP/SCARB1	5
MF	GO:0042277	peptide binding	28/1130	317/18369	0.0346954	0.168837	0.138442	NPR1/RAMP2/RAMP3/TLR4/FPR2/TLR2/TLR1/FZD4/CALCRL/CD209/LBP/ITM2C/ECE1/LILRB2/TLR10/ENPEP/TRAV23DV6/CMKLR1/ANPEP/TLR6/GIPR/SCARB1/INHBA/TRGV3/INSR/SLC40A1/MME/TRBV7-9	28
MF	GO:0048306	calcium-dependent protein binding	8/1130	62/18369	0.0354568	0.170731	0.139994	SNAP25/SELP/MASP1/A2M/SLC24A4/ANXA6/S100P/WFS1	8
MF	GO:0001540	amyloid-beta binding	10/1130	85/18369	0.0354925	0.170731	0.139994	RAMP3/TLR4/FPR2/TLR2/FZD4/ITM2C/LILRB2/TLR6/SCARB1/INSR	10
MF	GO:0001846	opsonin binding	4/1130	21/18369	0.0368407	0.175203	0.143661	CD93/C4A/CR1/MEGF10	4
MF	GO:0043027	cysteine-type endopeptidase inhibitor activity involved in apoptotic process	4/1130	21/18369	0.0368407	0.175203	0.143661	SERPINB9/CD27/BIRC3/DPEP1	4
MF	GO:0008083	growth factor activity	16/1130	160/18369	0.0376862	0.178211	0.146128	CSF3/GMFG/HGF/TIMP1/CXCL12/TDGF1/VEGFC/CXCL1/OSM/BMP6/IGF2/THPO/PDGFD/INHBA/FGF7/TGFB3	16
MF	GO:0008146	sulfotransferase activity	7/1130	52/18369	0.0389903	0.183342	0.150335	TPST2/WSCD1/CHST2/CHST15/TPST1/HS3ST1/DSEL	7
MF	GO:0010854	adenylate cyclase regulator activity	3/1130	13/18369	0.041756	0.19525	0.1601	FFAR2/RGS2/GIPR	3
MF	GO:0030021	extracellular matrix structural constituent conferring compression resistance	4/1130	22/18369	0.0429053	0.198407	0.162688	VCAN/FMOD/LUM/PODN	4
MF	GO:0031681	G-protein beta-subunit binding	4/1130	22/18369	0.0429053	0.198407	0.162688	GNG11/RASD2/GNG2/F2R	4
MF	GO:0051015	actin filament binding	19/1130	202/18369	0.0431775	0.198569	0.162821	SAMD14/SHROOM4/TPM1/FERMT2/ANXA6/RCSD1/LIMD2/SYNE3/MYO1F/LCP1/MARCKSL1/CORO1A/AIF1/SYNE1/FMNL3/COTL1/MYO7A/PSTPIP1/FMNL1	19
MF	GO:0046332	SMAD binding	9/1130	77/18369	0.0462558	0.210877	0.172913	SMAD6/ACVRL1/FERMT2/PMEPA1/DAB2/COL5A2/SKIL/TGFB1I1/COL3A1	9
MF	GO:0005262	calcium channel activity	13/1130	126/18369	0.0463576	0.210877	0.172913	TRPC4/TRPC6/TRPA1/RYR2/TRPM2/RASA3/SLC24A4/CACNA1C/ANXA6/SCN3A/TRPV2/ORAI2/SCN8A	13
MF	GO:0015296	monoatomic anion:monoatomic cation symporter activity	4/1130	23/18369	0.0494964	0.223938	0.183623	SLC6A1/SLC12A5/SLC12A7/SLC39A14	4
