# Supplementary material for: Causal Gene Identification and Biomarker Prioritization in Periodontitis via Integrative Multiomics and Mendelian Randomization
Source: Mediators Inflamm. 2025 Nov 24;2025:6044837. doi: 10.1155/mi/6044837 (PMC12668852; doi:10.1155/mi/6044837)
Supplement: Supporting Information 5 — Table S4. GO enrichment analysis of significantly lowly expressed genes in periodontitis gingival tissues compared to normal gingival tissues. [file 6044837.f5.xls]

## Sheet: supplementary tables 4
supplementary table 4.GO enrichment analysis of significantly lowly expressed genes in periodontitis gingival tissues compared to normal gingival tissues.
ONTOLOGY	ID	Description	GeneRatio	BgRatio	pvalue	p.adjust	qvalue	geneID	Count
BP	GO:0008544	epidermis development	53/598	375/18614	7.31e-20	3.28e-16	2.88e-16	BCL11B/ACVR1B/LGR4/FGFR2/COL17A1/EXPH5/KRT1/LDB1/KRT76/KRT3/SOD1/SMO/ALDH3A2/JAG1/KRT15/KRT16/MYCL/EGFR/FOXN1/DLX3/EVPL/COL7A1/FOXQ1/KRT10/POU3F1/MAFB/CASP14/DSP/GRHL2/ESRP1/KRT5/SOX21/KRT14/TNFRSF19/IL18/GJB5/KLF4/SOSTDC1/LRP4/ZNF750/BNC1/WNT10A/KRT6C/KRTDAP/TMEM79/OVOL1/PLEC/FABP5/AQP3/KRT2/TGM5/IRF6/TPRN	53
BP	GO:0043588	skin development	45/598	308/18614	1.38e-17	3.09e-14	2.72e-14	BCL11B/ACVR1B/LGR4/FGFR2/EXPH5/KRT1/LDB1/FRAS1/KRT76/KRT3/ABCB6/DACT2/AHDC1/SMO/JAG1/KRT16/EGFR/FOXN1/DLX3/EVPL/FOXQ1/KRT10/JUP/POU3F1/MAFB/CASP14/DSP/GRHL2/PKD1/KRT5/SOX21/KRT14/TNFRSF19/IL18/KLF4/SOSTDC1/LRP4/WNT10A/KRT6C/TMEM79/OVOL1/PLEC/AQP3/KRT2/IRF6	45
BP	GO:0045104	intermediate filament cytoskeleton organization	20/598	92/18614	9.66e-12	1.34e-08	1.18e-08	KRT1/KRT76/KRT3/SOD1/KRT15/NEFL/DST/PKP1/KRT16/NEFM/EVPL/KRT10/DSP/KRT5/FAM83H/KRT14/KRT6C/PLEC/KRT2/EPPK1	20
BP	GO:0045103	intermediate filament-based process	20/598	93/18614	1.19e-11	1.34e-08	1.18e-08	KRT1/KRT76/KRT3/SOD1/KRT15/NEFL/DST/PKP1/KRT16/NEFM/EVPL/KRT10/DSP/KRT5/FAM83H/KRT14/KRT6C/PLEC/KRT2/EPPK1	20
BP	GO:0061564	axon development	46/598	479/18614	3.6e-11	3.24e-08	2.84e-08	BCL11B/FGFR2/AUTS2/PLXNB1/EPHB3/PTN/EPHB6/BOC/IGSF9/SMO/CHL1/DDR1/ROBO2/PTPRF/DLX5/NEFL/IGF1R/NOTCH3/EFNA1/MAP2/WDR47/ERBB2/EFNA4/MAPT/BMP7/COBL/CDK5R1/PLEKHG4/EFNA3/LGR6/PARD3/BAIAP2/ANK3/EFNA5/PTPRS/SEMA3F/KLF4/LRP4/LPAR3/SHTN1/CDH1/SEMA4B/RAC3/FSTL4/CNTN1/RTN4RL1	46
BP	GO:0010975	regulation of neuron projection development	44/598	452/18614	6.29e-11	4.7e-08	4.13e-08	EEF2K/CAMK1D/BCL11A/PLXNB1/EPHB3/PTN/ACAP3/DDR1/ROBO2/PTPRF/NDRG4/NEFL/MYLIP/INPP5J/IGF1R/EFNA1/MAP2/VLDLR/NFE2L2/CX3CL1/MAPT/BMP7/COBL/CDK5R1/MFSD2A/BAIAP2/KANK1/ROR1/EFNA5/PTPRS/SEMA3F/KLF4/NCS1/LRP4/LPAR3/SHTN1/PTK6/CDH1/SEMA4B/FSTL4/CNTN1/RTN4RL1/NGEF/PLA2G3	44
BP	GO:0009913	epidermal cell differentiation	30/598	240/18614	2.06e-10	1.32e-07	1.16e-07	BCL11B/EXPH5/KRT1/KRT76/KRT3/SOD1/JAG1/KRT16/MYCL/FOXN1/DLX3/EVPL/KRT10/POU3F1/MAFB/CASP14/DSP/GRHL2/ESRP1/KRT5/KRT14/KLF4/KRT6C/TMEM79/OVOL1/PLEC/AQP3/KRT2/IRF6/TPRN	30
BP	GO:0007409	axonogenesis	41/598	427/18614	4.37e-10	2.45e-07	2.16e-07	BCL11B/FGFR2/AUTS2/PLXNB1/EPHB3/EPHB6/BOC/IGSF9/SMO/CHL1/ROBO2/DLX5/NEFL/IGF1R/NOTCH3/EFNA1/MAP2/WDR47/ERBB2/EFNA4/MAPT/BMP7/COBL/CDK5R1/PLEKHG4/EFNA3/LGR6/PARD3/BAIAP2/ANK3/EFNA5/PTPRS/SEMA3F/LRP4/LPAR3/SHTN1/CDH1/SEMA4B/RAC3/FSTL4/CNTN1	41
BP	GO:0045109	intermediate filament organization	16/598	73/18614	1.02e-09	5.08e-07	4.46e-07	KRT1/KRT76/KRT3/KRT15/NEFL/PKP1/KRT16/NEFM/KRT10/DSP/KRT5/KRT14/KRT6C/PLEC/KRT2/EPPK1	16
BP	GO:0098773	skin epidermis development	20/598	121/18614	1.71e-09	7.68e-07	6.75e-07	ACVR1B/LGR4/FGFR2/KRT1/LDB1/SMO/KRT16/EGFR/FOXN1/DLX3/FOXQ1/SOX21/TNFRSF19/IL18/KLF4/SOSTDC1/LRP4/WNT10A/TMEM79/PLEC	20
BP	GO:0030216	keratinocyte differentiation	23/598	174/18614	9.23e-09	3.77e-06	3.31e-06	BCL11B/EXPH5/KRT1/KRT76/KRT3/JAG1/KRT16/FOXN1/EVPL/KRT10/POU3F1/MAFB/CASP14/DSP/GRHL2/KRT5/KRT14/KRT6C/TMEM79/PLEC/AQP3/KRT2/IRF6	23
BP	GO:0042303	molting cycle	18/598	115/18614	2.7e-08	9.31e-06	8.18e-06	ACVR1B/LGR4/FGFR2/LDB1/SMO/KRT16/EGFR/FOXN1/DLX3/PPP1R13L/FOXQ1/SOX21/KRT14/TNFRSF19/SOSTDC1/LRP4/WNT10A/TMEM79	18
BP	GO:0042633	hair cycle	18/598	115/18614	2.7e-08	9.31e-06	8.18e-06	ACVR1B/LGR4/FGFR2/LDB1/SMO/KRT16/EGFR/FOXN1/DLX3/PPP1R13L/FOXQ1/SOX21/KRT14/TNFRSF19/SOSTDC1/LRP4/WNT10A/TMEM79	18
BP	GO:0001942	hair follicle development	15/598	91/18614	1.93e-07	6.19e-05	5.44e-05	ACVR1B/LGR4/FGFR2/LDB1/SMO/EGFR/FOXN1/DLX3/FOXQ1/SOX21/TNFRSF19/SOSTDC1/LRP4/WNT10A/TMEM79	15
BP	GO:0007411	axon guidance	24/598	225/18614	2.82e-07	7.47e-05	6.57e-05	BCL11B/PLXNB1/EPHB3/EPHB6/BOC/IGSF9/SMO/CHL1/ROBO2/DLX5/NOTCH3/EFNA1/ERBB2/EFNA4/BMP7/CDK5R1/PLEKHG4/EFNA3/LGR6/EFNA5/SEMA3F/SEMA4B/RAC3/CNTN1	24
BP	GO:0097485	neuron projection guidance	24/598	225/18614	2.82e-07	7.47e-05	6.57e-05	BCL11B/PLXNB1/EPHB3/EPHB6/BOC/IGSF9/SMO/CHL1/ROBO2/DLX5/NOTCH3/EFNA1/ERBB2/EFNA4/BMP7/CDK5R1/PLEKHG4/EFNA3/LGR6/EFNA5/SEMA3F/SEMA4B/RAC3/CNTN1	24
BP	GO:0022404	molting cycle process	15/598	94/18614	3e-07	7.47e-05	6.57e-05	ACVR1B/LGR4/FGFR2/LDB1/SMO/EGFR/FOXN1/DLX3/FOXQ1/SOX21/TNFRSF19/SOSTDC1/LRP4/WNT10A/TMEM79	15
BP	GO:0022405	hair cycle process	15/598	94/18614	3e-07	7.47e-05	6.57e-05	ACVR1B/LGR4/FGFR2/LDB1/SMO/EGFR/FOXN1/DLX3/FOXQ1/SOX21/TNFRSF19/SOSTDC1/LRP4/WNT10A/TMEM79	15
BP	GO:0030900	forebrain development	33/598	397/18614	6.66e-07	0.000157374	0.000138275	BCL11B/BBS2/FGFR2/ID2/TACC2/EPHB3/SMO/ROBO2/DLX5/NEFL/IGF1R/NOTCH3/WDR47/KAT2A/EGFR/WNT7B/POU3F1/WNT2B/CDK5R1/MFSD2A/FOXP2/PGAP1/WDR62/OTX1/PTPRS/CDON/PITX1/CDH1/SOX2/RAC3/RTN4RL1/SLC2A1/WNT4	33
BP	GO:0098742	cell-cell adhesion via plasma-membrane adhesion molecules	26/598	278/18614	1.17e-06	0.000263604	0.000231613	CLSTN1/CELSR2/IGSF9/ROBO2/CDHR1/PTPRF/CELSR1/WNK1/CX3CL1/LGALS7B/DSC2/CADM4/DSC3/DSC1/PKD1/DSG1/PCDH7/EFNA5/PTPRS/AJUBA/KLF4/FAT2/CXADR/TENM4/CDH1/MPZL2	26
BP	GO:0033559	unsaturated fatty acid metabolic process	15/598	114/18614	3.72e-06	0.000794721	0.000698273	ELOVL4/PTGR1/CBR1/DEGS1/PLA2G4F/CYP2C9/GSTM2/CYP4F12/FAAH/CYP2C18/PLA2G4B/AKR1C1/FABP5/PLA2G3/GSTP1	15
BP	GO:0045664	regulation of neuron differentiation	20/598	194/18614	4.64e-06	0.000947667	0.000832658	MEIS1/BCL11B/BCL11A/ID2/CASZ1/JAG1/NOTCH3/MYCL/BMP7/SH3GL3/CDK5R1/EFNA3/ESRP1/WDR62/CDON/SLC6A4/DUOXA1/TP73/SOX2/RAC3	20
BP	GO:0048732	gland development	33/598	441/18614	6.54e-06	0.00127602	0.00112116	BCL11B/FGFR2/ID2/EPHB3/PTN/KRT76/RARG/SOD1/SMO/DDR1/ZBTB7B/EGFR/FOXN1/CEBPA/WNT7B/BMP7/ARMC5/COBL/MAFB/PKD1/ESRP2/SOSTDC1/IGSF3/ZNF703/FASN/PITX1/PTPN3/WNT10A/CDH1/SOX2/IRF6/PRLR/WNT4	33
BP	GO:0016358	dendrite development	22/598	234/18614	7.11e-06	0.00133013	0.00116871	EEF2K/CAMK1D/BCL11A/EPHB3/PTN/CELSR2/MINK1/IGSF9/EFNA1/MAP2/VLDLR/BMP7/COBL/CDK5R1/MFSD2A/BAIAP2/PTPRS/MAPK8IP2/LRP4/MAPK6/FSTL4/NGEF	22
BP	GO:0031346	positive regulation of cell projection organization	28/598	353/18614	1.13e-05	0.00202375	0.00177815	EEF2K/CAMK1D/AUTS2/PLXNB1/PTN/DDR1/ROBO2/NDRG4/NEFL/GRIP1/IGF1R/KAT2A/VLDLR/NFE2L2/CX3CL1/MAPT/BMP7/HRAS/COBL/BAIAP2/ROR1/EFNA5/LPAR3/SHTN1/PTK6/EPS8L2/CNTN1/PLA2G3	28
BP	GO:0006650	glycerophospholipid metabolic process	25/598	297/18614	1.21e-05	0.00209048	0.00183677	IP6K2/DGKA/PGAP2/PLD1/PLCH2/PITPNM3/DBI/PLA2G6/INPP5J/PLCD1/PLA2G4F/PIK3C2G/MFSD2A/PGAP1/CDS1/THEM5/AJUBA/IMPA2/PLA2G4D/SH3YL1/PLA2G4B/PIK3R2/FABP5/CWH43/PLA2G3	25
BP	GO:0007163	establishment or maintenance of cell polarity	21/598	226/18614	1.37e-05	0.00227516	0.00199904	GJA1/MTCL1/DST/IGF1R/PARD6G/CAMSAP3/WNT7B/PARD3B/DLG2/MAP7/PLEKHG3/PARD3/PKD1/LMNA/KANK1/SHTN1/WEE1/SPINT2/MPP7/GPSM2/RAC3	21
BP	GO:0048730	epidermis morphogenesis	8/598	36/18614	1.48e-05	0.00227866	0.00200212	FGFR2/SMO/DLX3/FOXQ1/KLF4/SOSTDC1/WNT10A/TMEM79	8
BP	GO:0042063	gliogenesis	26/598	320/18614	1.52e-05	0.00227866	0.00200212	GPC1/ID2/PTN/SOD1/SMO/CD9/P2RY1/WDR47/ERBB2/CX3CL1/MAPT/POU3F1/MT1X/TPPP/CDK5R1/PARD3/ERBB3/SOX6/ROR1/NDRG1/TENM4/TP73/SOX2/ASCL2/PLEC/CNTN1	26
BP	GO:0002064	epithelial cell development	20/598	210/18614	1.52e-05	0.00227866	0.00200212	BCL11B/EXPH5/RARG/DACT2/SMO/JAG1/CEBPA/WNT7B/ARHGEF26/GRHL2/POF1B/PTPRS/FASN/TMEM79/GSTM3/SPINT2/RAB25/PLEC/KRT2/KLF5	20
BP	GO:0016055	Wnt signaling pathway	33/598	461/18614	1.63e-05	0.00229285	0.00201459	LGR4/FGFR2/CTNNBIP1/ANKRD6/LDB1/CELSR2/VANGL2/RARG/DLX5/CELSR1/WNK1/EGFR/DLX3/TMEM237/IGFBP2/WNT7B/RNF43/JUP/WNT2B/LGR6/PKD1/FZD10/KANK1/ROR1/KLF4/SOSTDC1/ZNF703/LRP4/WNT10A/SOX2/RAC3/ZNRF3/WNT4	33
BP	GO:0051960	regulation of nervous system development	33/598	461/18614	1.63e-05	0.00229285	0.00201459	EEF2K/ID2/CLSTN1/PLXNB1/EPHB3/PTN/RARG/SMO/ROBO2/NEFL/MAP2/CX3CL1/MAPT/BMP7/TPPP/ELL3/PARD3/BAIAP2/WDR62/EFNA5/PTPRS/SEMA3F/CDON/LRP4/PER2/LPAR3/TENM4/SHTN1/CDH1/TP73/SEMA4B/ASCL2/FSTL4	33
BP	GO:0198738	cell-cell signaling by wnt	33/598	463/18614	1.78e-05	0.00242757	0.00213296	LGR4/FGFR2/CTNNBIP1/ANKRD6/LDB1/CELSR2/VANGL2/RARG/DLX5/CELSR1/WNK1/EGFR/DLX3/TMEM237/IGFBP2/WNT7B/RNF43/JUP/WNT2B/LGR6/PKD1/FZD10/KANK1/ROR1/KLF4/SOSTDC1/ZNF703/LRP4/WNT10A/SOX2/RAC3/ZNRF3/WNT4	33
BP	GO:0001892	embryonic placenta development	12/598	89/18614	2.69e-05	0.00355246	0.00312133	FGFR2/EGFR/CEBPA/WNT7B/BMP7/GRHL2/PKD1/GJB5/KRT8/SPINT2/ASCL2/SOX15	12
BP	GO:0001890	placenta development	16/598	152/18614	3.17e-05	0.004069	0.00357518	FGFR2/PTN/SOD1/EGFR/DLX3/CEBPA/WNT7B/BMP7/GRHL2/PKD1/GJB5/KRT8/SPINT2/ASCL2/SOX15/TPPP3	16
BP	GO:0048013	ephrin receptor signaling pathway	9/598	52/18614	3.68e-05	0.0045832	0.00402698	EPHB3/EPHB6/ARHGEF28/EFNA1/EFNA4/CDK5R1/EFNA3/EFNA5/NGEF	9
BP	GO:0050770	regulation of axonogenesis	16/598	155/18614	4.03e-05	0.00475592	0.00417874	PLXNB1/EPHB3/ROBO2/NEFL/EFNA1/MAP2/MAPT/EFNA5/PTPRS/SEMA3F/LRP4/LPAR3/SHTN1/CDH1/SEMA4B/FSTL4	16
BP	GO:0070507	regulation of microtubule cytoskeleton organization	16/598	155/18614	4.03e-05	0.00475592	0.00417874	BICD2/CAMSAP1/INPP5J/MAP2/WDR47/CAMSAP3/MAPT/TPPP/CDK5R1/GAS2L1/CHMP4C/PKD1/HSPA1B/EFNA5/HSPA1A/GPSM2	16
BP	GO:0006805	xenobiotic metabolic process	14/598	123/18614	4.13e-05	0.00475592	0.00417874	GSTO2/GSTA4/CBR1/CBR3/CYP2C9/ABCC5/GSTM2/CYP4F12/CYP2C18/CYP3A5/GSTM3/AKR1C1/RORA/GSTP1	14
BP	GO:0050767	regulation of neurogenesis	28/598	381/18614	4.48e-05	0.00502448	0.00441471	EEF2K/ID2/PLXNB1/PTN/SMO/ROBO2/NEFL/MAP2/CX3CL1/MAPT/BMP7/ELL3/BAIAP2/WDR62/EFNA5/PTPRS/SEMA3F/CDON/LRP4/PER2/LPAR3/TENM4/SHTN1/CDH1/TP73/SEMA4B/ASCL2/FSTL4	28
BP	GO:0010976	positive regulation of neuron projection development	16/598	157/18614	4.72e-05	0.00516676	0.00453972	EEF2K/CAMK1D/PTN/DDR1/NDRG4/IGF1R/VLDLR/NFE2L2/CX3CL1/BMP7/COBL/BAIAP2/ROR1/PTK6/CNTN1/PLA2G3	16
BP	GO:0006690	icosanoid metabolic process	14/598	125/18614	4.95e-05	0.00528643	0.00464486	PTGR1/CBR1/PLA2G4F/CYP2C9/CYP4F12/FAAH/CYP2C18/PLA2G4B/GGT6/AKR1C1/FABP5/CYP4F22/PLA2G3/GSTP1	14
BP	GO:0060713	labyrinthine layer morphogenesis	6/598	22/18614	5.15e-05	0.00537991	0.004727	FGFR2/WNT7B/BMP7/GRHL2/GJB5/SPINT2	6
BP	GO:0003382	epithelial cell morphogenesis	7/598	32/18614	5.7e-05	0.00568601	0.00499595	BCL11B/DACT2/ARHGEF26/GRHL2/POF1B/SPINT2/RAB25	7
BP	GO:0031069	hair follicle morphogenesis	7/598	32/18614	5.7e-05	0.00568601	0.00499595	FGFR2/SMO/DLX3/FOXQ1/SOSTDC1/WNT10A/TMEM79	7
BP	GO:0061180	mammary gland epithelium development	10/598	68/18614	5.9e-05	0.00575462	0.00505623	FGFR2/ID2/SMO/DDR1/WNT7B/SOSTDC1/ZNF703/IRF6/PRLR/WNT4	10
BP	GO:0042552	myelination	15/598	144/18614	6.28e-05	0.0058639	0.00515225	GPC1/PTN/RARG/SOD1/CD9/ERBB2/DEGS1/POU3F1/TPPP/PARD3/NDRG1/TENM4/PLEC/CNTN1/MAL2	15
BP	GO:0048638	regulation of developmental growth	25/598	328/18614	6.33e-05	0.0058639	0.00515225	BBS2/BCL11A/FGFR2/SOD1/SMO/MAP2/ADRB2/HOPX/MAPT/YBX3/MFSD2A/EFNA5/PTPRS/SEMA3F/SLC6A4/FGFR3/LPAR3/CXADR/SHTN1/CDH1/TP73/SEMA4B/FSTL4/SOX15/EPPK1	25
BP	GO:0060993	kidney morphogenesis	12/598	97/18614	6.4e-05	0.0058639	0.00515225	LGR4/CTNNBIP1/FRAS1/SMO/PRKX/WNT7B/MYC/BMP7/WNT2B/PKD1/NPNT/WNT4	12
BP	GO:0045926	negative regulation of growth	21/598	252/18614	6.87e-05	0.00611603	0.00537379	BBS2/ACVR1B/IP6K2/BCL11A/GJA1/MAP2/ADRB2/CRYAB/MT1X/HSPA1B/PTPRS/SEMA3F/SLC6A4/FGFR3/CXADR/PTK6/CDH1/TP73/HSPA1A/SEMA4B/FSTL4	21
BP	GO:0072163	mesonephric epithelium development	12/598	98/18614	7.08e-05	0.00611603	0.00537379	LGR4/FGFR2/CTNNBIP1/SMO/ROBO2/MYC/BMP7/WNT2B/PKD1/NPNT/EPCAM/WNT4	12
BP	GO:0072164	mesonephric tubule development	12/598	98/18614	7.08e-05	0.00611603	0.00537379	LGR4/FGFR2/CTNNBIP1/SMO/ROBO2/MYC/BMP7/WNT2B/PKD1/NPNT/EPCAM/WNT4	12
BP	GO:0007272	ensheathment of neurons	15/598	146/18614	7.36e-05	0.00612004	0.0053773	GPC1/PTN/RARG/SOD1/CD9/ERBB2/DEGS1/POU3F1/TPPP/PARD3/NDRG1/TENM4/PLEC/CNTN1/MAL2	15
BP	GO:0008366	axon ensheathment	15/598	146/18614	7.36e-05	0.00612004	0.0053773	GPC1/PTN/RARG/SOD1/CD9/ERBB2/DEGS1/POU3F1/TPPP/PARD3/NDRG1/TENM4/PLEC/CNTN1/MAL2	15
BP	GO:0010001	glial cell differentiation	20/598	235/18614	7.6e-05	0.00620057	0.00544806	GPC1/ID2/PTN/SOD1/SMO/ERBB2/MAPT/POU3F1/MT1X/TPPP/PARD3/ERBB3/SOX6/ROR1/NDRG1/TENM4/TP73/SOX2/PLEC/CNTN1	20
BP	GO:0006749	glutathione metabolic process	9/598	57/18614	7.79e-05	0.00624669	0.00548858	GSTO2/SOD1/GSTA4/NFE2L2/OPLAH/GSTM2/GGT6/GSTM3/GSTP1	9
BP	GO:0048640	negative regulation of developmental growth	13/598	116/18614	9.07e-05	0.00713924	0.00627281	BBS2/BCL11A/MAP2/ADRB2/PTPRS/SEMA3F/SLC6A4/FGFR3/CXADR/CDH1/TP73/SEMA4B/FSTL4	13
BP	GO:0018149	peptide cross-linking	7/598	35/18614	0.000104746	0.0079546	0.00698922	KRT1/EVPL/KRT10/DSP/TGM7/KRT2/TGM5	7
BP	GO:0001823	mesonephros development	12/598	102/18614	0.000104888	0.0079546	0.00698922	LGR4/FGFR2/CTNNBIP1/SMO/ROBO2/MYC/BMP7/WNT2B/PKD1/NPNT/EPCAM/WNT4	12
BP	GO:0007156	homophilic cell adhesion via plasma membrane adhesion molecules	16/598	168/18614	0.000106321	0.0079546	0.00698922	CLSTN1/CELSR2/IGSF9/ROBO2/CDHR1/CELSR1/DSC2/CADM4/DSC3/DSC1/PKD1/DSG1/PCDH7/FAT2/CDH1/MPZL2	16
BP	GO:0060537	muscle tissue development	29/598	426/18614	0.000127646	0.00939346	0.00825346	GPC1/FGFR2/ID2/GJA1/SMO/HLF/NDRG4/NEBL/KAT2A/PPP1R13L/HOPX/BMP7/YBX3/DSP/NUPR1/ERBB3/SOX6/LMNA/MYH14/CSRP2/CDON/TNNT2/PITX1/CXADR/TENM4/TP73/PLEC/SOX15/KLF5	29
BP	GO:0046486	glycerolipid metabolic process	27/598	385/18614	0.000133319	0.00960459	0.00843896	LPIN3/IP6K2/DGKA/PGAP2/PLD1/PLCH2/PITPNM3/DBI/PLA2G6/INPP5J/PLCD1/PLA2G4F/PIK3C2G/MFSD2A/PGAP1/CDS1/THEM5/AJUBA/IMPA2/PLA2G4D/FAAH/SH3YL1/PLA2G4B/PIK3R2/FABP5/CWH43/PLA2G3	27
BP	GO:0046488	phosphatidylinositol metabolic process	15/598	154/18614	0.000134794	0.00960459	0.00843896	IP6K2/PGAP2/PLCH2/PITPNM3/INPP5J/PLCD1/PIK3C2G/PGAP1/CDS1/IMPA2/PLA2G4D/SH3YL1/PIK3R2/CWH43/PLA2G3	15
BP	GO:0014037	Schwann cell differentiation	7/598	37/18614	0.000151688	0.0106245	0.00933514	GPC1/SOD1/POU3F1/PARD3/ERBB3/NDRG1/PLEC	7
BP	GO:0007422	peripheral nervous system development	10/598	76/18614	0.000153842	0.0106245	0.00933514	GPC1/SOD1/ALDH3A2/ERBB2/POU3F1/PARD3/ERBB3/NDRG1/GSTM3/PLEC	10
BP	GO:0060669	embryonic placenta morphogenesis	6/598	27/18614	0.000178307	0.0120809	0.0106148	FGFR2/WNT7B/BMP7/GRHL2/GJB5/SPINT2	6
BP	GO:0021537	telencephalon development	21/598	270/18614	0.000181366	0.0120809	0.0106148	BCL11B/BBS2/ID2/TACC2/EPHB3/SMO/ROBO2/DLX5/NEFL/IGF1R/WDR47/KAT2A/EGFR/CDK5R1/MFSD2A/FOXP2/WDR62/PTPRS/CDON/RTN4RL1/SLC2A1	21
BP	GO:0001822	kidney development	23/598	310/18614	0.000183003	0.0120809	0.0106148	LGR4/FGFR2/CTNNBIP1/VANGL2/FRAS1/DACT2/SMO/ROBO2/JAG1/NOTCH3/PRKX/WNT7B/MYC/BMP7/WNT2B/PKD1/NPNT/TFAP2A/LRP4/TP73/OVOL1/EPCAM/WNT4	23
BP	GO:0002934	desmosome organization	4/598	10/18614	0.000189766	0.0123431	0.0108452	PKP3/PERP/JUP/DSP	4
BP	GO:0006631	fatty acid metabolic process	27/598	394/18614	0.000194189	0.0123431	0.0108452	LPIN3/ELOVL4/DBI/ALDH3A2/PTGR1/CBR1/DEGS1/KLHL25/PLA2G4F/MFSD2A/CYP2C9/THEM5/ECHDC2/EIF6/GSTM2/SLC27A6/FASN/CYP4F12/PLA2G4D/FAAH/PER2/CYP2C18/PLA2G4B/AKR1C1/FABP5/PLA2G3/GSTP1	27
BP	GO:0032886	regulation of microtubule-based process	20/598	252/18614	0.000196244	0.0123431	0.0108452	BBS2/BICD2/CAMSAP1/INPP5J/MAP2/WDR47/ERBB2/KAT2A/CAMSAP3/MAPT/TPPP/CDK5R1/GAS2L1/CHMP4C/PKD1/WDR62/HSPA1B/EFNA5/HSPA1A/GPSM2	20
BP	GO:0045216	cell-cell junction organization	18/598	214/18614	0.000198187	0.0123431	0.0108452	GJA1/CD9/PKP1/PKP3/CAMSAP3/HOPX/PERP/JUP/DSP/GRHL2/PARD3/POF1B/DSG1/ZNF703/CXADR/CDH1/MPP7/PLEC	18
BP	GO:0060644	mammary gland epithelial cell differentiation	5/598	18/18614	0.000203648	0.0123431	0.0108452	ID2/SMO/ZNF703/IRF6/PRLR	5
BP	GO:0010927	cellular component assembly involved in morphogenesis	13/598	126/18614	0.00021009	0.0123431	0.0108452	GPC1/CD9/NEBL/TPPP/OBSCN/TNNT3/CSRP2/KRT8/TNNT2/TENM4/PLEC/CNTN1/PLA2G3	13
BP	GO:0060070	canonical Wnt signaling pathway	23/598	313/18614	0.000210549	0.0123431	0.0108452	LGR4/FGFR2/CTNNBIP1/ANKRD6/RARG/DLX5/WNK1/EGFR/IGFBP2/WNT7B/JUP/WNT2B/LGR6/FZD10/KANK1/KLF4/SOSTDC1/ZNF703/LRP4/WNT10A/SOX2/ZNRF3/WNT4	23
BP	GO:0006644	phospholipid metabolic process	26/598	375/18614	0.00021133	0.0123431	0.0108452	IP6K2/DGKA/PGAP2/PLD1/PLCH2/PITPNM3/DBI/PLA2G6/INPP5J/PLCD1/PLA2G4F/PIK3C2G/MFSD2A/PGAP1/CDS1/THEM5/AJUBA/IMPA2/PLA2G4D/SH3YL1/PLA2G4B/PIK3R2/SMPD2/FABP5/CWH43/PLA2G3	26
BP	GO:0010977	negative regulation of neuron projection development	14/598	143/18614	0.000211722	0.0123431	0.0108452	BCL11A/MYLIP/INPP5J/EFNA1/MAP2/KANK1/PTPRS/SEMA3F/LRP4/CDH1/SEMA4B/FSTL4/RTN4RL1/NGEF	14
BP	GO:0048679	regulation of axon regeneration	6/598	28/18614	0.000220822	0.0127086	0.0111662	PTN/PTPRF/IGF1R/PTPRS/KLF4/RTN4RL1	6
BP	GO:0031109	microtubule polymerization or depolymerization	13/598	127/18614	0.000227323	0.0129171	0.0113495	CAMSAP1/INPP5J/MAP2/WDR47/CRYAB/CAMSAP3/MAPT/TPPP/CDK5R1/GAS2L1/HSPA1B/HSPA1A/TPPP3	13
BP	GO:0034329	cell junction assembly	29/598	444/18614	0.00025721	0.0144327	0.0126811	EEF2K/COL17A1/CLSTN1/GJA1/PLXNB1/EPHB3/LDB1/ROBO2/CD9/DST/PKP1/PKP3/CAMSAP3/HOPX/JUP/GRHL2/PARD3/POF1B/DSG1/EFNA5/PTPRS/AJUBA/ZNF703/LRP4/SPTBN2/CDH1/MPP7/PLEC/WNT4	29
BP	GO:0072073	kidney epithelium development	14/598	146/18614	0.000262987	0.0145314	0.0127678	LGR4/FGFR2/CTNNBIP1/SMO/ROBO2/JAG1/WNT7B/MYC/BMP7/WNT2B/PKD1/NPNT/EPCAM/WNT4	14
BP	GO:2000027	regulation of animal organ morphogenesis	13/598	129/18614	0.000265443	0.0145314	0.0127678	LGR4/ANKRD6/CELSR2/VANGL2/SMO/ROBO2/CELSR1/BMP7/WNT2B/ROR1/WNT10A/ZNRF3/WNT4	13
BP	GO:0061436	establishment of skin barrier	6/598	29/18614	0.00027093	0.0146531	0.0128748	KRT1/KRT16/IL18/KLF4/TMEM79/PLEC	6
BP	GO:0001657	ureteric bud development	11/598	97/18614	0.000279762	0.0149506	0.0131362	LGR4/FGFR2/CTNNBIP1/SMO/ROBO2/MYC/BMP7/WNT2B/NPNT/EPCAM/WNT4	11
BP	GO:0072001	renal system development	23/598	320/18614	0.000289514	0.0152897	0.0134341	LGR4/FGFR2/CTNNBIP1/VANGL2/FRAS1/DACT2/SMO/ROBO2/JAG1/NOTCH3/PRKX/WNT7B/MYC/BMP7/WNT2B/PKD1/NPNT/TFAP2A/LRP4/TP73/OVOL1/EPCAM/WNT4	23
BP	GO:0031113	regulation of microtubule polymerization	8/598	54/18614	0.000305924	0.0159685	0.0140306	CAMSAP1/INPP5J/MAP2/CAMSAP3/MAPT/CDK5R1/HSPA1B/HSPA1A	8
BP	GO:0031424	keratinization	10/598	83/18614	0.000320744	0.016435	0.0144405	KRT1/KRT76/KRT3/KRT16/EVPL/CASP14/KRT5/KRT6C/TMEM79/KRT2	10
BP	GO:0009636	response to toxic substance	19/598	242/18614	0.000322184	0.016435	0.0144405	EPHX2/ALAD/TXN/GSTO2/SOD1/ABCB6/NEFL/NFE2L2/BMP7/NUPR1/DUOX1/GSTM2/SLC6A4/SLC47A2/CDH1/GSTM3/SLC7A8/GPX2/GSTP1	19
BP	GO:0051546	keratinocyte migration	5/598	20/18614	0.00034939	0.0176226	0.0154839	KRT16/EPB41L4B/KRT2/LTB4R2/EPPK1	5
BP	GO:1903034	regulation of response to wounding	15/598	170/18614	0.00039739	0.019616	0.0172354	KRT1/PTN/PTPRF/CD9/IGF1R/NFE2L2/HRAS/CADM4/DUOX1/KANK1/PTPRS/KLF4/EPPK1/RTN4RL1/WNT4	15
BP	GO:0070570	regulation of neuron projection regeneration	6/598	31/18614	0.000397652	0.019616	0.0172354	PTN/PTPRF/IGF1R/PTPRS/KLF4/RTN4RL1	6
BP	GO:0046777	protein autophosphorylation	18/598	227/18614	0.000407261	0.0198017	0.0173986	EEF2K/ACVR1B/FGFR2/EPHB3/MINK1/HTATIP2/DDR1/IGF1R/ERBB2/EGFR/PRKX/MKNK2/ULK3/STK39/FGFR3/PTK6/TOM1L1/PRLR	18
BP	GO:0071466	cellular response to xenobiotic stimulus	16/598	189/18614	0.000410239	0.0198017	0.0173986	GSTO2/GSTA4/CBR1/NFE2L2/CBR3/MYC/CYP2C9/ABCC5/GSTM2/CYP4F12/CYP2C18/CYP3A5/GSTM3/AKR1C1/RORA/GSTP1	16
BP	GO:0045600	positive regulation of fat cell differentiation	9/598	71/18614	0.000433174	0.0206864	0.0181758	ID2/ZBTB7C/ZNF385A/ZBTB7B/WDFY2/CEBPA/BMP7/CDS1/KLF5	9
BP	GO:1903706	regulation of hemopoiesis	27/598	415/18614	0.000441125	0.0208443	0.0183146	MEIS1/ACVR1B/ID2/CTNNBIP1/PTN/LDB1/RARG/SOD1/JAG1/IL1RL2/ZBTB7B/PITHD1/ERBB2/KAT2A/KLHL25/FOXN1/CEBPA/MYC/MAFB/IL18/EIF6/HSPA1B/TOB2/RAB7B/HSPA1A/PLA2G3/SOX12	27
BP	GO:0021782	glial cell development	12/598	119/18614	0.000449827	0.0210341	0.0184814	SOD1/SMO/MAPT/POU3F1/MT1X/TPPP/PARD3/ROR1/NDRG1/TENM4/PLEC/CNTN1	12
BP	GO:0046474	glycerophospholipid biosynthetic process	17/598	210/18614	0.000460951	0.0213321	0.0187432	IP6K2/DGKA/PGAP2/PLD1/PITPNM3/PLA2G6/INPP5J/PIK3C2G/MFSD2A/PGAP1/CDS1/AJUBA/IMPA2/SH3YL1/PIK3R2/FABP5/CWH43	17
BP	GO:0046785	microtubule polymerization	10/598	87/18614	0.000470498	0.0213795	0.0187848	CAMSAP1/INPP5J/MAP2/CAMSAP3/MAPT/TPPP/CDK5R1/HSPA1B/HSPA1A/TPPP3	10
BP	GO:0003338	metanephros morphogenesis	6/598	32/18614	0.000476264	0.0213795	0.0187848	LGR4/FRAS1/SMO/WNT7B/PKD1/WNT4	6
BP	GO:0046685	response to arsenic-containing substance	6/598	32/18614	0.000476264	0.0213795	0.0187848	ALAD/CPEB2/GSTO2/MAPK13/NEFL/MKNK2	6
BP	GO:0031110	regulation of microtubule polymerization or depolymerization	10/598	88/18614	0.000515853	0.0227552	0.0199936	CAMSAP1/INPP5J/MAP2/WDR47/CAMSAP3/MAPT/CDK5R1/GAS2L1/HSPA1B/HSPA1A	10
BP	GO:0048839	inner ear development	16/598	193/18614	0.000517048	0.0227552	0.0199936	MAF/LRIG3/FGFR2/SOD1/JAG1/DLX5/MYCL/CEBPA/MAFB/ESRP1/TFAP2A/OTX1/ROR1/SOX2/USH1G/TPRN	16
BP	GO:0050769	positive regulation of neurogenesis	18/598	232/18614	0.000528049	0.0230137	0.0202208	EEF2K/ID2/PLXNB1/PTN/SMO/ROBO2/NEFL/CX3CL1/MAPT/ELL3/BAIAP2/WDR62/EFNA5/CDON/LPAR3/TENM4/SHTN1/TP73	18
BP	GO:0046328	regulation of JNK cascade	13/598	139/18614	0.000548568	0.0236103	0.0207449	PDCD4/ANKRD6/MINK1/PHLPP1/IGF1R/MFHAS1/EGFR/WNT7B/HRAS/TNFRSF19/MAPK8IP2/MAPKBP1/GSTP1	13
BP	GO:0030902	hindbrain development	14/598	157/18614	0.000552256	0.0236103	0.0207449	LDB1/SMO/IGF1R/KAT2A/BMP7/MAFB/CDK5R1/OTX1/PTPRS/SLC6A4/SPTBN2/RORA/TRNP1/CNTN1	14
BP	GO:0048017	inositol lipid-mediated signaling	15/598	176/18614	0.000573436	0.0241928	0.0212567	PLD1/PLXNB1/PLCH2/DDR1/PLEKHA1/IGF1R/NPR3/ERBB2/EGFR/PLCD1/PIK3C2G/ERBB3/IL18/ROR1/PIK3R2	15
BP	GO:0060560	developmental growth involved in morphogenesis	18/598	234/18614	0.000584385	0.0241928	0.0212567	BCL11A/FGFR2/AUTS2/RARG/DDR1/MAP2/PAK6/WNT7B/MAPT/COBL/EFNA5/PTPRS/SEMA3F/LPAR3/SHTN1/CDH1/SEMA4B/FSTL4	18
BP	GO:0048813	dendrite morphogenesis	13/598	140/18614	0.00058739	0.0241928	0.0212567	EEF2K/EPHB3/PTN/CELSR2/MINK1/EFNA1/MAP2/VLDLR/CDK5R1/BAIAP2/MAPK8IP2/LRP4/NGEF	13
BP	GO:0120254	olefinic compound metabolic process	14/598	158/18614	0.000588513	0.0241928	0.0212567	EPHX2/BCO1/CBR1/CYP2C9/GSTM2/CYP4F12/FAAH/DHRS3/CYP2C18/CYP3A5/PLA2G4B/AKR1C1/WNT4/GSTP1	14
BP	GO:0003334	keratinocyte development	4/598	13/18614	0.000598217	0.0241928	0.0212567	BCL11B/EXPH5/PLEC/KRT2	4
BP	GO:0061000	negative regulation of dendritic spine development	4/598	13/18614	0.000598217	0.0241928	0.0212567	EFNA1/PTPRS/FSTL4/NGEF	4
BP	GO:0044706	multi-multicellular organism process	17/598	216/18614	0.000635467	0.0254697	0.0223787	ACVR1B/GJA1/PTN/SOD1/DDR1/PLA2G6/PITHD1/IGFBP2/ENDOU/DSG1/EMP2/SLC6A4/PLA2G4B/TPPP3/SLC2A1/PRLR/WNT4	17
BP	GO:1902414	protein localization to cell junction	11/598	107/18614	0.000653376	0.0259558	0.0228058	CLSTN1/GRIP1/ERBB2/MAPT/HSPB1/NSG1/HRAS/DLG2/DSP/BAIAP2/MPP7	11
BP	GO:1902074	response to salt	25/598	383/18614	0.0006765	0.0266387	0.0234058	EEF2K/BCL11A/ALAD/SOD1/MAPK13/NEFL/P2RY1/IGF1R/NFE2L2/CEBPA/IGFBP2/DLG2/SYT8/CDK5R1/BAIAP2/P2RY11/STK39/TRPV6/KRT8/IMPA2/TNNT2/HOMER2/CDH1/PLEC/AQP3	25
BP	GO:0032288	myelin assembly	5/598	23/18614	0.000700178	0.0272305	0.0239257	GPC1/CD9/TPPP/TENM4/CNTN1	5
BP	GO:0043410	positive regulation of MAPK cascade	30/598	495/18614	0.000703661	0.0272305	0.0239257	FGFR2/ANKRD6/MINK1/SOD1/NDRG4/P2RY1/IGF1R/EFNA1/ADRB2/ERBB2/MFHAS1/EGFR/CX3CL1/WNT7B/HRAS/MST1R/FZD10/NPNT/TNFRSF19/STK39/MAPK8IP2/AJUBA/CDON/FGFR3/MAPKBP1/LPAR3/GAREM1/TP73/SOX2/IGFBP3	30
BP	GO:0034113	heterotypic cell-cell adhesion	8/598	61/18614	0.000711348	0.0272926	0.0239804	WNK1/BMP7/DSC2/PERP/JUP/DSP/KLF4/CXADR	8
BP	GO:0001503	ossification	27/598	429/18614	0.000731581	0.0277288	0.0243636	LGR4/FGFR2/CTNNBIP1/PLXNB1/PTN/SMO/JAG1/DLX5/ADRB2/EGFR/CEBPA/WNT7B/BMP7/MN1/NPNT/GDPD2/TFAP2A/TOB2/LRP4/FGFR3/FASN/DHRS3/SOX2/TUFT1/TOB1/IGFBP3/WNT4	27
BP	GO:0002028	regulation of sodium ion transport	10/598	92/18614	0.00073507	0.0277288	0.0243636	WNK1/ATP1B3/ADRB2/PRSS8/STK39/ANK3/CNKSR3/PTPN3/CNTN1/FXYD3	10
BP	GO:0014706	striated muscle tissue development	19/598	259/18614	0.000742886	0.0277901	0.0244175	FGFR2/ID2/GJA1/NDRG4/NEBL/KAT2A/PPP1R13L/HOPX/BMP7/DSP/ERBB3/SOX6/LMNA/TNNT2/CXADR/TENM4/TP73/PLEC/SOX15	19
BP	GO:0021987	cerebral cortex development	12/598	126/18614	0.000753774	0.0279644	0.0245706	BBS2/TACC2/SMO/NEFL/WDR47/EGFR/CDK5R1/FOXP2/WDR62/PTPRS/CDON/SLC2A1	12
BP	GO:0051962	positive regulation of nervous system development	20/598	280/18614	0.000761293	0.0280119	0.0246123	EEF2K/ID2/CLSTN1/PLXNB1/EPHB3/PTN/SMO/ROBO2/NEFL/CX3CL1/MAPT/ELL3/BAIAP2/WDR62/EFNA5/CDON/LPAR3/TENM4/SHTN1/TP73	20
BP	GO:0048568	embryonic organ development	28/598	453/18614	0.000776862	0.0283523	0.0249114	LRIG3/FGFR2/ID2/VANGL2/RARG/SOD1/SMO/NDRG4/DLX5/EFNA1/EGFR/CEBPA/PPP1R13L/WNT7B/BMP7/COBL/MAFB/GRHL2/PKD1/TFAP2A/OTX1/GJB5/KRT8/SPINT2/USH1G/ASCL2/SOX15/TPRN	28
BP	GO:0046471	phosphatidylglycerol metabolic process	6/598	35/18614	0.00078621	0.0284621	0.0250079	PLA2G6/PLA2G4F/THEM5/PLA2G4D/PLA2G4B/PLA2G3	6
BP	GO:0043583	ear development	17/598	221/18614	0.000821526	0.0295026	0.0259222	MAF/LRIG3/FGFR2/SOD1/DDR1/JAG1/DLX5/MYCL/CEBPA/MAFB/ESRP1/TFAP2A/OTX1/ROR1/SOX2/USH1G/TPRN	17
BP	GO:0060571	morphogenesis of an epithelial fold	5/598	24/18614	0.000861276	0.0306847	0.0269607	FGFR2/EGFR/BMP7/WNT2B/SOSTDC1	5
BP	GO:0035418	protein localization to synapse	9/598	78/18614	0.000869839	0.0307457	0.0270144	CLSTN1/GRIP1/ERBB2/MAPT/HSPB1/NSG1/HRAS/DLG2/BAIAP2	9
BP	GO:0001763	morphogenesis of a branching structure	16/598	203/18614	0.000893365	0.0313306	0.0275283	BCL11A/LGR4/FGFR2/CTNNBIP1/SMO/DDR1/CELSR1/MYC/BMP7/WNT2B/GRHL2/PKD1/ESRP2/NPNT/SPINT2/WNT4	16
BP	GO:0048738	cardiac muscle tissue development	18/598	243/18614	0.000906608	0.0315485	0.0277198	FGFR2/ID2/GJA1/NDRG4/NEBL/KAT2A/PPP1R13L/HOPX/BMP7/DSP/ERBB3/SOX6/LMNA/TNNT2/CXADR/TENM4/TP73/PLEC	18
BP	GO:0072080	nephron tubule development	10/598	96/18614	0.00102584	0.0348621	0.0306312	LGR4/CTNNBIP1/SMO/JAG1/WNT7B/MYC/WNT2B/PKD1/NPNT/WNT4	10
BP	GO:0006692	prostanoid metabolic process	7/598	50/18614	0.00102633	0.0348621	0.0306312	PTGR1/CBR1/PLA2G4F/AKR1C1/FABP5/PLA2G3/GSTP1	7
BP	GO:0006693	prostaglandin metabolic process	7/598	50/18614	0.00102633	0.0348621	0.0306312	PTGR1/CBR1/PLA2G4F/AKR1C1/FABP5/PLA2G3/GSTP1	7
BP	GO:0072028	nephron morphogenesis	9/598	80/18614	0.00104526	0.0348621	0.0306312	LGR4/CTNNBIP1/SMO/MYC/BMP7/WNT2B/PKD1/NPNT/WNT4	9
BP	GO:0010226	response to lithium ion	5/598	25/18614	0.00104843	0.0348621	0.0306312	NFE2L2/CEBPA/IGFBP2/IMPA2/CDH1	5
BP	GO:0060706	cell differentiation involved in embryonic placenta development	5/598	25/18614	0.00104843	0.0348621	0.0306312	GRHL2/GJB5/KRT8/SPINT2/SOX15	5
BP	GO:0060572	morphogenesis of an epithelial bud	4/598	15/18614	0.00108505	0.0358147	0.0314682	FGFR2/BMP7/WNT2B/SOSTDC1	4
BP	GO:0044703	multi-organism reproductive process	16/598	207/18614	0.00109869	0.0360001	0.0316311	ACVR1B/GJA1/PTN/SOD1/DDR1/PLA2G6/IGFBP2/ENDOU/DSG1/EMP2/SLC6A4/PLA2G4B/TPPP3/SLC2A1/PRLR/WNT4	16
BP	GO:0061351	neural precursor cell proliferation	13/598	150/18614	0.00112057	0.0364509	0.0320272	FGFR2/ID2/PTN/SMO/WDR47/CX3CL1/ELL3/WDR62/CDON/SLC6A4/SPINT2/RORA/TRNP1	13
BP	GO:0061138	morphogenesis of a branching epithelium	15/598	188/18614	0.00113008	0.0364959	0.0320667	LGR4/FGFR2/CTNNBIP1/SMO/DDR1/CELSR1/MYC/BMP7/WNT2B/GRHL2/PKD1/ESRP2/NPNT/SPINT2/WNT4	15
BP	GO:0001701	in utero embryonic development	25/598	398/18614	0.00116529	0.0373643	0.0328297	ACVR1B/FGFR2/LPAR6/SMO/KAT2A/EGFR/CEBPA/CAMSAP3/WNT7B/HOPX/BMP7/YBX3/ARMC5/BTF3/DSC3/GRHL2/PKD1/GJB5/KLF4/HS3ST6/KRT8/SPINT2/ASCL2/SOX15/SLC25A34	25
BP	GO:0050808	synapse organization	28/598	466/18614	0.00119141	0.0374273	0.0328851	EEF2K/CLSTN1/PLXNB1/EPHB3/IGSF9/ROBO2/PTPRF/NEFL/IGF1R/EFNA1/ERBB2/CX3CL1/WNT7B/MAPT/COL4A5/CDK5R1/UNC13B/BAIAP2/ANK3/EFNA5/PTPRS/SEMA3F/PPFIA3/LRP4/SPTBN2/CDH1/RAC3/NGEF	28
BP	GO:0022037	metencephalon development	11/598	115/18614	0.00119227	0.0374273	0.0328851	LDB1/SMO/IGF1R/KAT2A/CDK5R1/OTX1/PTPRS/SPTBN2/RORA/TRNP1/CNTN1	11
BP	GO:1990748	cellular detoxification	11/598	115/18614	0.00119227	0.0374273	0.0328851	TXN/GSTO2/SOD1/ABCB6/NFE2L2/BMP7/DUOX1/GSTM2/GSTM3/GPX2/GSTP1	11
BP	GO:0060562	epithelial tube morphogenesis	22/598	334/18614	0.001237	0.0385617	0.0338818	LGR4/FGFR2/CTNNBIP1/VANGL2/RARG/SMO/DDR1/NDRG4/CELSR1/KAT2A/PRKX/MYC/BMP7/COBL/WNT2B/GRHL2/PKD1/ESRP2/NPNT/SOSTDC1/SPINT2/WNT4	22
BP	GO:0045017	glycerolipid biosynthetic process	18/598	250/18614	0.00125264	0.0386369	0.0339479	LPIN3/IP6K2/DGKA/PGAP2/PLD1/PITPNM3/PLA2G6/INPP5J/PIK3C2G/MFSD2A/PGAP1/CDS1/AJUBA/IMPA2/SH3YL1/PIK3R2/FABP5/CWH43	18
BP	GO:0031099	regeneration	15/598	190/18614	0.00125704	0.0386369	0.0339479	PTN/PTPRF/NEFL/CD9/IGF1R/HOPX/LGR6/PTPRS/KLF4/PTPN3/SOX2/SOX15/EPPK1/RTN4RL1/KLF5	15
BP	GO:0016331	morphogenesis of embryonic epithelium	13/598	152/18614	0.00126523	0.0386369	0.0339479	FGFR2/VANGL2/RARG/CELSR1/KAT2A/WNT7B/BMP7/COBL/WNT2B/GRHL2/TFAP2A/SPINT2/WNT4	13
BP	GO:0022407	regulation of cell-cell adhesion	29/598	491/18614	0.00127567	0.0386924	0.0339967	EPHB3/CELSR2/MINK1/JAG1/CD9/IL1RL2/ZBTB7B/WNK1/ERBB2/CX3CL1/IL20RB/KLHL25/IGFBP2/BMP7/LGALS9B/IL18/PAWR/ANK3/EFNA5/LGALS9C/KLF4/ZNF703/CDH1/SOX2/SPINT2/SLC7A1/EPCAM/WNT4/SOX12	29
BP	GO:0031103	axon regeneration	7/598	52/18614	0.00130079	0.0391897	0.0344336	PTN/PTPRF/NEFL/IGF1R/PTPRS/KLF4/RTN4RL1	7
BP	GO:0048015	phosphatidylinositol-mediated signaling	14/598	172/18614	0.00134972	0.0403926	0.0354905	PLXNB1/PLCH2/DDR1/PLEKHA1/IGF1R/NPR3/ERBB2/EGFR/PLCD1/PIK3C2G/ERBB3/IL18/ROR1/PIK3R2	14
BP	GO:0042476	odontogenesis	12/598	135/18614	0.0013805	0.04104	0.0360593	BCL11B/FGFR2/SMO/DLX3/BMP7/PERP/TFAP2A/SOSTDC1/LRP4/WNT10A/AQP3/TUFT1	12
BP	GO:0061326	renal tubule development	10/598	100/18614	0.00140463	0.0413774	0.0363558	LGR4/CTNNBIP1/SMO/JAG1/WNT7B/MYC/WNT2B/PKD1/NPNT/WNT4	10
BP	GO:0030705	cytoskeleton-dependent intracellular transport	16/598	212/18614	0.00141028	0.0413774	0.0363558	BICD2/SOD1/DYNLL1/SSX2IP/NEFL/DST/MAP2/MYO19/CAMSAP3/MAPT/HSPB1/HOOK2/DLG2/HOOK1/KLC3/TUBA1C	16
BP	GO:0032872	regulation of stress-activated MAPK cascade	15/598	193/18614	0.00146982	0.0423321	0.0371946	PDCD4/ANKRD6/MINK1/PHLPP1/IGF1R/MFHAS1/EGFR/WNT7B/MYC/HRAS/TNFRSF19/STK39/MAPK8IP2/MAPKBP1/GSTP1	15
BP	GO:0030879	mammary gland development	12/598	136/18614	0.00147104	0.0423321	0.0371946	FGFR2/ID2/SMO/DDR1/ZBTB7B/WNT7B/SOSTDC1/ZNF703/FASN/IRF6/PRLR/WNT4	12
BP	GO:0002065	columnar/cuboidal epithelial cell differentiation	11/598	118/18614	0.00147111	0.0423321	0.0371946	FGFR2/RARG/SMO/JAG1/DLX3/BMP7/KLF4/FASN/PTK6/KLF5/WNT4	11
BP	GO:0048668	collateral sprouting	5/598	27/18614	0.00151089	0.0431999	0.0379572	COBL/EFNA5/PTPRS/LPAR3/FSTL4	5
BP	GO:0045637	regulation of myeloid cell differentiation	16/598	214/18614	0.00155423	0.0441578	0.0387988	MEIS1/ACVR1B/ID2/CTNNBIP1/LDB1/RARG/JAG1/PITHD1/MYC/MAFB/EIF6/HSPA1B/TOB2/RAB7B/HSPA1A/PLA2G3	16
BP	GO:0033674	positive regulation of kinase activity	26/598	430/18614	0.00161041	0.0454662	0.0399484	VAV3/TXN/FGFR2/DDR1/IGF1R/EFNA1/ADRB2/ERBB2/VLDLR/EGFR/MAPT/CAMKK1/HRAS/CDK5R1/MST1R/ERBB3/PKD1/FZD10/CARD14/IL18/ROR1/AJUBA/EMP2/FGFR3/TOM1L1/PRLR	26
BP	GO:0060998	regulation of dendritic spine development	7/598	54/18614	0.00162953	0.0457186	0.0401701	EEF2K/EFNA1/BAIAP2/PTPRS/MAPK6/FSTL4/NGEF	7
BP	GO:0007043	cell-cell junction assembly	13/598	157/18614	0.00169617	0.0467122	0.0410432	GJA1/CD9/PKP1/PKP3/HOPX/JUP/GRHL2/PARD3/POF1B/DSG1/ZNF703/CDH1/MPP7	13
BP	GO:0036294	cellular response to decreased oxygen levels	13/598	157/18614	0.00169617	0.0467122	0.0410432	EEF2K/CPEB2/NFE2L2/MYC/BMP7/FAM162A/LMNA/AJUBA/NOL3/NDRG1/RORA/AQP3/AK4	13
BP	GO:0048754	branching morphogenesis of an epithelial tube	13/598	157/18614	0.00169617	0.0467122	0.0410432	LGR4/FGFR2/CTNNBIP1/SMO/DDR1/CELSR1/MYC/BMP7/WNT2B/PKD1/ESRP2/NPNT/WNT4	13
BP	GO:0070302	regulation of stress-activated protein kinase signaling cascade	15/598	196/18614	0.00171201	0.0467388	0.0410665	PDCD4/ANKRD6/MINK1/PHLPP1/IGF1R/MFHAS1/EGFR/WNT7B/MYC/HRAS/TNFRSF19/STK39/MAPK8IP2/MAPKBP1/GSTP1	15
BP	GO:0010720	positive regulation of cell development	26/598	432/18614	0.00171795	0.0467388	0.0410665	EEF2K/ID2/CTNNBIP1/PLXNB1/PTN/SMO/ROBO2/NEFL/IL1RL2/ZBTB7B/CX3CL1/KLHL25/MAPT/ELL3/BAIAP2/WDR62/IL18/EFNA5/CDON/LPAR3/TENM4/SHTN1/BNC1/TP73/PLA2G3/SOX12	26
BP	GO:0051403	stress-activated MAPK cascade	17/598	237/18614	0.00175924	0.0470101	0.0413049	PDCD4/ANKRD6/MINK1/MAPK13/PHLPP1/IGF1R/MFHAS1/CRYAB/EGFR/WNT7B/MYC/HRAS/TNFRSF19/STK39/MAPK8IP2/MAPKBP1/GSTP1	17
BP	GO:0022011	myelination in peripheral nervous system	5/598	28/18614	0.00179134	0.0470101	0.0413049	SOD1/POU3F1/PARD3/NDRG1/PLEC	5
BP	GO:0032292	peripheral nervous system axon ensheathment	5/598	28/18614	0.00179134	0.0470101	0.0413049	SOD1/POU3F1/PARD3/NDRG1/PLEC	5
BP	GO:0090314	positive regulation of protein targeting to membrane	5/598	28/18614	0.00179134	0.0470101	0.0413049	MTCL1/ERBB2/HRAS/CDK5R1/ANK3	5
BP	GO:0048311	mitochondrion distribution	4/598	17/18614	0.00179767	0.0470101	0.0413049	KAT2A/MYO19/MAPT/CLUH	4
BP	GO:1900006	positive regulation of dendrite development	4/598	17/18614	0.00179767	0.0470101	0.0413049	PTN/VLDLR/BMP7/COBL	4
BP	GO:0072089	stem cell proliferation	11/598	121/18614	0.00180123	0.0470101	0.0413049	GJA1/RARG/CEBPA/WNT7B/RNF43/WNT2B/ELL3/OVOL1/IRF6/ZNRF3/EPCAM	11
BP	GO:0031529	ruffle organization	7/598	55/18614	0.00181641	0.0471322	0.0414122	PLEKHA1/ARHGEF26/HRAS/COBL/KANK1/SH3YL1/EPS8L2	7
BP	GO:0048678	response to axon injury	9/598	87/18614	0.00189713	0.0489437	0.0430038	PTN/SOD1/PTPRF/NEFL/RANGAP1/IGF1R/PTPRS/KLF4/RTN4RL1	9
BP	GO:0045165	cell fate commitment	19/598	281/18614	0.0019273	0.0494381	0.0434382	BCL11B/FGFR2/ID2/SMO/JAG1/NOTCH3/FOXN1/WNT7B/WNT2B/ESRP1/SOX6/KLF4/CDON/SOSTDC1/PITX1/TENM4/WNT10A/SOX2/WNT4	19
BP	GO:0061387	regulation of extent of cell growth	10/598	105/18614	0.00203037	0.0517861	0.0455013	MAP2/MAPT/EFNA5/PTPRS/SEMA3F/LPAR3/SHTN1/CDH1/SEMA4B/FSTL4	10
BP	GO:0042060	wound healing	26/598	439/18614	0.00214436	0.0542018	0.0476238	VAV3/FGFR2/DGKA/KRT1/DDR1/CD9/P2RY1/DST/ERBB2/NFE2L2/CX3CL1/EVPL/HSPB1/HRAS/DSP/CADM4/CHMP4C/ERBB3/DUOX1/KANK1/AJUBA/ANXA8/EPB41L4B/PLEC/EPPK1/WNT4	26
BP	GO:0062197	cellular response to chemical stress	22/598	349/18614	0.00214924	0.0542018	0.0476238	TXN/CPEB2/SOD1/LANCL1/MAPK13/PLEKHA1/GAS5/NFE2L2/EGFR/MAPT/BMP7/YBX3/HSPB1/PAWR/STK39/HSPA1B/PRODH/NOL3/HSPA1A/PLEC/SLC2A1/SLC4A11	22
BP	GO:0097237	cellular response to toxic substance	11/598	124/18614	0.00218939	0.0549061	0.0482427	TXN/GSTO2/SOD1/ABCB6/NFE2L2/BMP7/DUOX1/GSTM2/GSTM3/GPX2/GSTP1	11
BP	GO:2000177	regulation of neural precursor cell proliferation	9/598	89/18614	0.00222208	0.0552688	0.0485614	ID2/PTN/SMO/CX3CL1/ELL3/WDR62/CDON/SLC6A4/SPINT2	9
BP	GO:0007566	embryo implantation	7/598	57/18614	0.0022397	0.0552688	0.0485614	ACVR1B/GJA1/SOD1/DDR1/EMP2/TPPP3/PRLR	7
BP	GO:0038128	ERBB2 signaling pathway	4/598	18/18614	0.00225311	0.0552688	0.0485614	ERBB2/EGFR/ERBB3/PTK6	4
BP	GO:0043217	myelin maintenance	4/598	18/18614	0.00225311	0.0552688	0.0485614	SOD1/DEGS1/NDRG1/PLEC	4
BP	GO:0048736	appendage development	14/598	182/18614	0.00229531	0.0556953	0.0489361	FGFR2/FRAS1/RARG/DLX5/KAT2A/FOXN1/BMP7/GRHL2/TFAP2A/LRP4/ZNF219/PITX1/IRF6/ZNRF3	14
BP	GO:0060173	limb development	14/598	182/18614	0.00229531	0.0556953	0.0489361	FGFR2/FRAS1/RARG/DLX5/KAT2A/FOXN1/BMP7/GRHL2/TFAP2A/LRP4/ZNF219/PITX1/IRF6/ZNRF3	14
BP	GO:0035567	non-canonical Wnt signaling pathway	8/598	73/18614	0.00232145	0.0557271	0.048964	ANKRD6/CELSR2/VANGL2/CELSR1/FZD10/ROR1/ZNRF3/WNT4	8
BP	GO:0042246	tissue regeneration	8/598	73/18614	0.00232145	0.0557271	0.048964	PTN/CD9/HOPX/LGR6/SOX2/SOX15/EPPK1/KLF5	8
BP	GO:0010463	mesenchymal cell proliferation	6/598	43/18614	0.00237718	0.0560937	0.0492861	FGFR2/CTNNBIP1/SMO/MYC/BMP7/LMNA	6
BP	GO:0097178	ruffle assembly	6/598	43/18614	0.00237718	0.0560937	0.0492861	ARHGEF26/HRAS/COBL/KANK1/SH3YL1/EPS8L2	6
BP	GO:0003018	vascular process in circulatory system	18/598	265/18614	0.00238395	0.0560937	0.0492861	BBS2/CTNNBIP1/SOD1/P2RY1/PLA2G6/NPR3/ADRB2/MFSD2A/SLC6A9/ABCC5/SLC6A4/FAAH/PER2/SLC7A8/PLEC/SLC7A1/FABP5/SLC2A1	18
BP	GO:0098754	detoxification	12/598	144/18614	0.0023867	0.0560937	0.0492861	TXN/GSTO2/SOD1/ABCB6/NFE2L2/BMP7/DUOX1/GSTM2/SLC47A2/GSTM3/GPX2/GSTP1	12
BP	GO:1900027	regulation of ruffle assembly	5/598	30/18614	0.0024638	0.0576042	0.0506133	HRAS/COBL/KANK1/SH3YL1/EPS8L2	5
BP	GO:0031098	stress-activated protein kinase signaling cascade	17/598	245/18614	0.0024945	0.0580197	0.0509784	PDCD4/ANKRD6/MINK1/MAPK13/PHLPP1/IGF1R/MFHAS1/CRYAB/EGFR/WNT7B/MYC/HRAS/TNFRSF19/STK39/MAPK8IP2/MAPKBP1/GSTP1	17
BP	GO:0035264	multicellular organism growth	12/598	145/18614	0.00252823	0.058433	0.0513416	BBS2/RARG/SOD1/SMO/PLEKHA1/ADRB2/KAT2A/PPP1R13L/MFSD2A/GRHL2/SPTBN2/PLEC	12
BP	GO:0021543	pallium development	14/598	184/18614	0.0025383	0.058433	0.0513416	BBS2/TACC2/SMO/NEFL/IGF1R/WDR47/EGFR/CDK5R1/MFSD2A/FOXP2/WDR62/PTPRS/CDON/SLC2A1	14
BP	GO:0060996	dendritic spine development	9/598	91/18614	0.00258983	0.0593151	0.0521166	EEF2K/EPHB3/EFNA1/CDK5R1/BAIAP2/PTPRS/MAPK6/FSTL4/NGEF	9
BP	GO:0090066	regulation of anatomical structure size	28/598	492/18614	0.00261989	0.059699	0.0524539	VAV3/BBS2/RARG/SOD1/NEFL/P2RY1/PLA2G6/MAP2/NPR3/ADRB2/WNT7B/MAPT/BAIAP2/KANK1/EFNA5/PTPRS/SEMA3F/SLC6A4/FAAH/PER2/LPAR3/SHTN1/DEPTOR/PIK3R2/SPTBN2/CDH1/SEMA4B/FSTL4	28
BP	GO:0045214	sarcomere organization	6/598	44/18614	0.00267912	0.0607403	0.0533688	OBSCN/TNNT3/CSRP2/KRT8/TNNT2/PLEC	6
BP	GO:0031102	neuron projection regeneration	7/598	59/18614	0.00273529	0.0614941	0.0540311	PTN/PTPRF/NEFL/IGF1R/PTPRS/KLF4/RTN4RL1	7
BP	GO:0045669	positive regulation of osteoblast differentiation	8/598	75/18614	0.00275563	0.0614941	0.0540311	CTNNBIP1/JAG1/CEBPA/WNT7B/BMP7/NPNT/GDPD2/WNT4	8
BP	GO:0072078	nephron tubule morphogenesis	8/598	75/18614	0.00275563	0.0614941	0.0540311	LGR4/CTNNBIP1/SMO/MYC/WNT2B/PKD1/NPNT/WNT4	8
BP	GO:0007162	negative regulation of cell adhesion	20/598	312/18614	0.00276716	0.0614941	0.0540311	PLXNB1/DACT2/JAG1/CD9/ZBTB7B/WNK1/ERBB2/CX3CL1/IL20RB/ERBB3/LGALS9B/KANK1/PAWR/EFNA5/LGALS9C/KLF4/ZNF703/CDH1/SPINT2/EPCAM	20
BP	GO:0001656	metanephros development	9/598	92/18614	0.00279095	0.0617172	0.0542271	LGR4/FRAS1/SMO/ROBO2/WNT7B/MYC/BMP7/PKD1/WNT4	9
BP	GO:0010464	regulation of mesenchymal cell proliferation	5/598	31/18614	0.00286114	0.062099	0.0545626	FGFR2/CTNNBIP1/SMO/MYC/LMNA	5
BP	GO:0014044	Schwann cell development	5/598	31/18614	0.00286114	0.062099	0.0545626	SOD1/POU3F1/PARD3/NDRG1/PLEC	5
BP	GO:0033688	regulation of osteoblast proliferation	5/598	31/18614	0.00286114	0.062099	0.0545626	FGFR2/PLXNB1/IGF1R/NPR3/MN1	5
BP	GO:0001676	long-chain fatty acid metabolic process	10/598	110/18614	0.00286355	0.062099	0.0545626	PTGR1/CBR1/CYP2C9/GSTM2/SLC27A6/CYP4F12/FAAH/CYP2C18/PLA2G4B/GSTP1	10
BP	GO:0007565	female pregnancy	14/598	187/18614	0.00294221	0.063498	0.0557918	ACVR1B/GJA1/PTN/SOD1/DDR1/PLA2G6/IGFBP2/ENDOU/DSG1/EMP2/TPPP3/SLC2A1/PRLR/WNT4	14
BP	GO:0001658	branching involved in ureteric bud morphogenesis	7/598	60/18614	0.0030126	0.0647061	0.0568533	LGR4/CTNNBIP1/SMO/MYC/WNT2B/NPNT/WNT4	7
BP	GO:0071456	cellular response to hypoxia	12/598	149/18614	0.0031643	0.0676406	0.0594316	CPEB2/NFE2L2/MYC/BMP7/FAM162A/LMNA/AJUBA/NOL3/NDRG1/RORA/AQP3/AK4	12
BP	GO:0072088	nephron epithelium morphogenesis	8/598	77/18614	0.00325072	0.0691587	0.0607655	LGR4/CTNNBIP1/SMO/MYC/WNT2B/PKD1/NPNT/WNT4	8
BP	GO:0010765	positive regulation of sodium ion transport	5/598	32/18614	0.00330278	0.0699349	0.0614475	ATP1B3/PRSS8/ANK3/CNKSR3/CNTN1	5
BP	GO:2000377	regulation of reactive oxygen species metabolic process	12/598	150/18614	0.00334201	0.0701353	0.0616236	SOD1/NOXA1/CBR1/CRYAB/NFE2L2/MAPT/BMP7/EIF6/TFAP2A/DUOXA1/AKR1C1/GSTP1	12
BP	GO:0048588	developmental cell growth	16/598	231/18614	0.00335347	0.0701353	0.0616236	BCL11A/AUTS2/RARG/DDR1/MAP2/PAK6/MAPT/COBL/EFNA5/PTPRS/SEMA3F/LPAR3/SHTN1/CDH1/SEMA4B/FSTL4	16
BP	GO:0006661	phosphatidylinositol biosynthetic process	11/598	131/18614	0.00336228	0.0701353	0.0616236	IP6K2/PGAP2/PITPNM3/INPP5J/PIK3C2G/PGAP1/CDS1/IMPA2/SH3YL1/PIK3R2/CWH43	11
BP	GO:0048670	regulation of collateral sprouting	4/598	20/18614	0.00339037	0.0701353	0.0616236	EFNA5/PTPRS/LPAR3/FSTL4	4
BP	GO:0071243	cellular response to arsenic-containing substance	4/598	20/18614	0.00339037	0.0701353	0.0616236	CPEB2/GSTO2/MAPK13/MKNK2	4
BP	GO:0007254	JNK cascade	13/598	170/18614	0.00340965	0.0702107	0.0616899	PDCD4/ANKRD6/MINK1/PHLPP1/IGF1R/MFHAS1/EGFR/WNT7B/HRAS/TNFRSF19/MAPK8IP2/MAPKBP1/GSTP1	13
BP	GO:0008088	axo-dendritic transport	8/598	78/18614	0.00352282	0.0722098	0.0634463	SOD1/NEFL/DST/MAP2/MAPT/HSPB1/DLG2/KLC3	8
BP	GO:0032271	regulation of protein polymerization	14/598	191/18614	0.00356132	0.0726671	0.0638482	CAMSAP1/INPP5J/MAP2/CAMSAP3/MAPT/TPPP/CDK5R1/BAIAP2/KANK1/HSPA1B/PIK3R2/SPTBN2/HSPA1A/TPPP3	14
BP	GO:0042692	muscle cell differentiation	24/598	410/18614	0.0036153	0.0734348	0.0645227	PDCD4/FGFR2/ID2/SMO/CD9/NEBL/KAT2A/HOPX/WFIKKN1/SOX6/NPNT/LMNA/OBSCN/TNNT3/CSRP2/CDON/KRT8/TNNT2/CXADR/OLFM2/PLEC/RORA/KLF5/WNT4	24
BP	GO:0031532	actin cytoskeleton reorganization	10/598	114/18614	0.00370984	0.074842	0.0657591	AUTS2/EFS/RNH1/MINK1/CDC42BPG/HRAS/BAIAP2/GDPD2/CXADR/PLEC	10
BP	GO:0072006	nephron development	12/598	152/18614	0.00372163	0.074842	0.0657591	LGR4/CTNNBIP1/SMO/JAG1/NOTCH3/WNT7B/MYC/BMP7/WNT2B/PKD1/NPNT/WNT4	12
BP	GO:0008654	phospholipid biosynthetic process	17/598	255/18614	0.00375797	0.074842	0.0657591	IP6K2/DGKA/PGAP2/PLD1/PITPNM3/PLA2G6/INPP5J/PIK3C2G/MFSD2A/PGAP1/CDS1/AJUBA/IMPA2/SH3YL1/PIK3R2/FABP5/CWH43	17
BP	GO:0060711	labyrinthine layer development	6/598	47/18614	0.00375825	0.074842	0.0657591	FGFR2/WNT7B/BMP7/GRHL2/GJB5/SPINT2	6
BP	GO:0071453	cellular response to oxygen levels	13/598	172/18614	0.00376794	0.074842	0.0657591	EEF2K/CPEB2/NFE2L2/MYC/BMP7/FAM162A/LMNA/AJUBA/NOL3/NDRG1/RORA/AQP3/AK4	13
BP	GO:0090183	regulation of kidney development	5/598	33/18614	0.00379141	0.0748546	0.0657702	LGR4/SMO/MYC/WNT2B/WNT4	5
BP	GO:0061333	renal tubule morphogenesis	8/598	79/18614	0.00381223	0.0748546	0.0657702	LGR4/CTNNBIP1/SMO/MYC/WNT2B/PKD1/NPNT/WNT4	8
BP	GO:0006066	alcohol metabolic process	22/598	366/18614	0.0038186	0.0748546	0.0657702	OSBPL1A/EPHX2/IP6K2/SOD1/ALDH2/ALDH3A2/P2RY1/BCO1/INPP5J/HMGCR/VLDLR/CEBPA/SPTLC3/CYP2C9/LSS/SPTSSB/IMPA2/DHRS3/CYP2C18/CYP3A5/AKR1C1/WNT4	22
BP	GO:0007264	small GTPase mediated signal transduction	27/598	483/18614	0.00394315	0.0766366	0.0673359	VAV3/PLEKHG5/AUTS2/PLD1/LPAR6/ARHGEF28/SSX2IP/NISCH/ARHGEF4/CELSR1/PLEKHG6/HRAS/RAPGEFL1/PLEKHG3/CADM4/PLEKHG4/CTNNAL1/KANK1/OBSCN/CDON/SHTN1/DNMBP/EPS8L2/GPSM2/RAC3/NGEF/GARNL3	27
BP	GO:0010038	response to metal ion	22/598	367/18614	0.00394365	0.0766366	0.0673359	EEF2K/ALAD/SOD1/ABCB6/NFE2L2/EGFR/CEBPA/IGFBP2/MAPT/DLG2/MT1X/SYT8/D2HGDH/TFAP2A/STK39/ANK3/TRPV6/IMPA2/TNNT2/NDRG1/CDH1/AQP3	22
BP	GO:1990778	protein localization to cell periphery	21/598	345/18614	0.00402704	0.0779197	0.0684633	BBS2/CLSTN1/P2RY1/GRIP1/ATP1B3/RAB40C/PKP3/ERBB2/EGFR/TSPAN5/JUP/NSG1/HRAS/MAP7/ANK3/EMP2/PIK3R2/CDH1/RAB3D/GPSM2/STAC2	21
BP	GO:0008090	retrograde axonal transport	4/598	21/18614	0.00408303	0.0786641	0.0691174	SOD1/NEFL/DST/DLG2	4
BP	GO:0072009	nephron epithelium development	10/598	116/18614	0.00420146	0.0805999	0.0708182	LGR4/CTNNBIP1/SMO/JAG1/WNT7B/MYC/WNT2B/PKD1/NPNT/WNT4	10
BP	GO:0120162	positive regulation of cold-induced thermogenesis	9/598	98/18614	0.00427067	0.0814645	0.0715779	GATM/GJA1/ZBTB7B/IGF1R/ADRB2/IL18/PER2/FABP5/PRLR	9
BP	GO:0031345	negative regulation of cell projection organization	14/598	195/18614	0.00428283	0.0814645	0.0715779	BCL11A/MYLIP/INPP5J/EFNA1/MAP2/KANK1/PTPRS/SEMA3F/LRP4/CDH1/SEMA4B/FSTL4/RTN4RL1/NGEF	14
BP	GO:0090313	regulation of protein targeting to membrane	5/598	34/18614	0.00432969	0.0816638	0.071753	MTCL1/ERBB2/HRAS/CDK5R1/ANK3	5
BP	GO:0090322	regulation of superoxide metabolic process	5/598	34/18614	0.00432969	0.0816638	0.071753	SOD1/NFE2L2/MAPT/BMP7/GSTP1	5
BP	GO:0030010	establishment of cell polarity	12/598	155/18614	0.00435543	0.0818055	0.0718775	GJA1/IGF1R/CAMSAP3/PARD3B/PLEKHG3/PARD3/PKD1/KANK1/SHTN1/WEE1/MPP7/GPSM2	12
BP	GO:0038063	collagen-activated tyrosine kinase receptor signaling pathway	3/598	11/18614	0.00448866	0.0832627	0.0731579	DDR1/COL4A6/COL4A5	3
BP	GO:0060601	lateral sprouting from an epithelium	3/598	11/18614	0.00448866	0.0832627	0.0731579	FGFR2/CELSR1/BMP7	3
BP	GO:0072173	metanephric tubule morphogenesis	3/598	11/18614	0.00448866	0.0832627	0.0731579	LGR4/PKD1/WNT4	3
BP	GO:0098869	cellular oxidant detoxification	9/598	99/18614	0.00456767	0.0843797	0.0741393	TXN/GSTO2/SOD1/NFE2L2/BMP7/DUOX1/GSTM2/GPX2/GSTP1	9
BP	GO:0098930	axonal transport	7/598	65/18614	0.00473443	0.0871019	0.0765311	SOD1/NEFL/DST/MAP2/MAPT/HSPB1/DLG2	7
BP	GO:0036293	response to decreased oxygen levels	19/598	306/18614	0.00490956	0.0899551	0.0790381	EEF2K/PLEKHN1/ALAD/CPEB2/CRYAB/NFE2L2/MYC/BMP7/FAM162A/LMNA/AJUBA/NOL3/SLC6A4/NDRG1/ASCL2/RORA/AQP3/AK4/SLC2A1	19
BP	GO:0008361	regulation of cell size	13/598	178/18614	0.00502935	0.0917754	0.0806375	VAV3/RARG/MAP2/MAPT/EFNA5/PTPRS/SEMA3F/LPAR3/SHTN1/DEPTOR/CDH1/SEMA4B/FSTL4	13
BP	GO:0001894	tissue homeostasis	17/598	263/18614	0.00511334	0.0921594	0.0809749	BBS2/GJA1/KRT1/LDB1/SOD1/SMO/CDHR1/ADRB2/IL20RB/HSPB1/MFSD2A/STK39/CXADR/USH1G/RAB3D/RAC3/SLC2A1	17
BP	GO:0060249	anatomical structure homeostasis	17/598	263/18614	0.00511334	0.0921594	0.0809749	BBS2/GJA1/KRT1/LDB1/SOD1/SMO/CDHR1/ADRB2/IL20RB/HSPB1/MFSD2A/STK39/CXADR/USH1G/RAB3D/RAC3/SLC2A1	17
BP	GO:0072330	monocarboxylic acid biosynthetic process	15/598	220/18614	0.0051173	0.0921594	0.0809749	OSBPL1A/GATM/ELOVL4/CBR1/DEGS1/KLHL25/PLA2G4F/CYP2C9/EIF6/GSTM2/FASN/PER2/FABP5/PLA2G3/GSTP1	15
BP	GO:0050771	negative regulation of axonogenesis	7/598	66/18614	0.00515304	0.0921594	0.0809749	MAP2/PTPRS/SEMA3F/LRP4/CDH1/SEMA4B/FSTL4	7
BP	GO:0060675	ureteric bud morphogenesis	7/598	66/18614	0.00515304	0.0921594	0.0809749	LGR4/CTNNBIP1/SMO/MYC/WNT2B/NPNT/WNT4	7
BP	GO:0010721	negative regulation of cell development	18/598	286/18614	0.00530734	0.0945422	0.0830685	BCL11A/ID2/PTN/ZBTB7B/MAP2/ERBB2/CEBPA/MYC/BMP7/MAFB/PTPRS/SEMA3F/TOB2/LRP4/CDH1/SEMA4B/ASCL2/FSTL4	18
BP	GO:0071248	cellular response to metal ion	14/598	200/18614	0.00534689	0.0948703	0.0833567	EEF2K/ALAD/SOD1/ABCB6/NFE2L2/EGFR/CEBPA/DLG2/MT1X/SYT8/TFAP2A/STK39/ANK3/CDH1	14
BP	GO:0016049	cell growth	27/598	495/18614	0.00544962	0.0963124	0.0846238	ACVR1B/IP6K2/BCL11A/AUTS2/CLSTN1/GJA1/RARG/DDR1/MAP2/PAK6/ERBB2/CRYAB/EGFR/MAPT/COBL/MFSD2A/HSPA1B/EFNA5/PTPRS/SEMA3F/LPAR3/SHTN1/CDH1/HSPA1A/SEMA4B/FSTL4/IGFBP3	27
BP	GO:0042472	inner ear morphogenesis	9/598	102/18614	0.00555587	0.0966663	0.0849347	LRIG3/FGFR2/SOD1/DLX5/MAFB/TFAP2A/OTX1/USH1G/TPRN	9
BP	GO:0021696	cerebellar cortex morphogenesis	5/598	36/18614	0.00556577	0.0966663	0.0849347	LDB1/SMO/SPTBN2/RORA/TRNP1	5
BP	GO:0033687	osteoblast proliferation	5/598	36/18614	0.00556577	0.0966663	0.0849347	FGFR2/PLXNB1/IGF1R/NPR3/MN1	5
BP	GO:1905332	positive regulation of morphogenesis of an epithelium	5/598	36/18614	0.00556577	0.0966663	0.0849347	LGR4/GJA1/SMO/WNT2B/WNT4	5
BP	GO:0045682	regulation of epidermis development	7/598	67/18614	0.00559885	0.0966663	0.0849347	MYCL/KRT10/GRHL2/ESRP1/TMEM79/AQP3/KRT2	7
BP	GO:0072171	mesonephric tubule morphogenesis	7/598	67/18614	0.00559885	0.0966663	0.0849347	LGR4/CTNNBIP1/SMO/MYC/WNT2B/NPNT/WNT4	7
BP	GO:0045778	positive regulation of ossification	6/598	51/18614	0.00565989	0.0969742	0.0852053	PTN/ADRB2/BMP7/TFAP2A/TOB2/WNT4	6
BP	GO:0060688	regulation of morphogenesis of a branching structure	6/598	51/18614	0.00565989	0.0969742	0.0852053	BCL11A/LGR4/FGFR2/SMO/BMP7/WNT2B	6
BP	GO:0072170	metanephric tubule development	4/598	23/18614	0.0057422	0.0980104	0.0861158	LGR4/WNT7B/PKD1/WNT4	4
BP	GO:0072070	loop of Henle development	3/598	12/18614	0.00584324	0.0982408	0.0863182	JAG1/WNT7B/PKD1	3
BP	GO:0090084	negative regulation of inclusion body assembly	3/598	12/18614	0.00584324	0.0982408	0.0863182	HSPA2/HSPA1B/HSPA1A	3
BP	GO:0098911	regulation of ventricular cardiac muscle cell action potential	3/598	12/18614	0.00584324	0.0982408	0.0863182	DSC2/JUP/DSP	3
BP	GO:1904672	regulation of somatic stem cell population maintenance	3/598	12/18614	0.00584324	0.0982408	0.0863182	SMO/MYC/BMP7	3
BP	GO:0006633	fatty acid biosynthetic process	12/598	161/18614	0.00588161	0.0985169	0.0865608	ELOVL4/CBR1/DEGS1/KLHL25/PLA2G4F/CYP2C9/EIF6/GSTM2/FASN/FABP5/PLA2G3/GSTP1	12
BP	GO:0045639	positive regulation of myeloid cell differentiation	9/598	103/18614	0.00591954	0.0987836	0.0867951	ACVR1B/ID2/CTNNBIP1/JAG1/PITHD1/HSPA1B/RAB7B/HSPA1A/PLA2G3	9
BP	GO:0015909	long-chain fatty acid transport	7/598	68/18614	0.0060729	0.100595	0.0883867	PLA2G6/PLA2G4F/MFSD2A/SLC27A6/FABP5/SLC2A1/PLA2G3	7
BP	GO:0035019	somatic stem cell population maintenance	7/598	68/18614	0.0060729	0.100595	0.0883867	LDB1/SMO/MYC/BMP7/KLF4/SOX2/ASCL2	7
BP	GO:0034599	cellular response to oxidative stress	18/598	290/18614	0.00610773	0.100693	0.0884731	TXN/CPEB2/SOD1/LANCL1/MAPK13/PLEKHA1/GAS5/NFE2L2/EGFR/MAPT/BMP7/HSPB1/PAWR/HSPA1B/PRODH/NOL3/HSPA1A/SLC4A11	18
BP	GO:0045444	fat cell differentiation	16/598	246/18614	0.0061237	0.100693	0.0884731	BBS2/ID2/ZBTB7C/ZNF385A/JAG1/ZBTB7B/ADRB2/WDFY2/CEBPA/BMP7/MAFB/CDS1/KLF4/PER2/RORA/KLF5	16
BP	GO:0006636	unsaturated fatty acid biosynthetic process	6/598	52/18614	0.00622847	0.100937	0.0886873	ELOVL4/CBR1/DEGS1/PLA2G4F/FABP5/PLA2G3	6
BP	GO:0035315	hair cell differentiation	6/598	52/18614	0.00622847	0.100937	0.0886873	SOD1/JAG1/MYCL/DLX3/ESRP1/TPRN	6
BP	GO:0045197	establishment or maintenance of epithelial cell apical/basal polarity	6/598	52/18614	0.00622847	0.100937	0.0886873	MTCL1/PARD6G/CAMSAP3/PARD3B/DLG2/PARD3	6
BP	GO:0060425	lung morphogenesis	6/598	52/18614	0.00622847	0.100937	0.0886873	FGFR2/CELSR1/WNT7B/WNT2B/GRHL2/ESRP2	6
BP	GO:0031589	cell-substrate adhesion	21/598	359/18614	0.00629566	0.101385	0.0890809	COL17A1/EPHB3/LDB1/MINK1/DDR1/JAG1/EFNA1/CX3CL1/PRKX/CAMSAP3/JUP/PKD1/NPNT/KANK1/EFNA5/AJUBA/EMP2/FAT2/RAC3/LYPD3/WNT4	21
BP	GO:0050773	regulation of dendrite development	9/598	104/18614	0.00630128	0.101385	0.0890809	EEF2K/CAMK1D/BCL11A/PTN/VLDLR/BMP7/COBL/MFSD2A/BAIAP2	9
BP	GO:1902075	cellular response to salt	14/598	204/18614	0.00634325	0.1016	0.0892695	EEF2K/BCL11A/SOD1/MAPK13/P2RY1/CEBPA/DLG2/SYT8/CDK5R1/BAIAP2/P2RY11/STK39/CDH1/PLEC	14
BP	GO:0048863	stem cell differentiation	16/598	247/18614	0.00635988	0.1016	0.0892695	FGFR2/PTN/SMO/JAG1/NFE2L2/BMP7/ELL3/SOX21/SOX6/KRT14/SEMA3F/SETD6/WNT10A/SEMA4B/EPCAM/SLC4A11	16
BP	GO:0022408	negative regulation of cell-cell adhesion	14/598	205/18614	0.00661421	0.105288	0.09251	JAG1/CD9/ZBTB7B/WNK1/ERBB2/IL20RB/LGALS9B/PAWR/LGALS9C/KLF4/ZNF703/CDH1/SPINT2/EPCAM	14
BP	GO:0021549	cerebellum development	9/598	105/18614	0.00670168	0.10582	0.092978	LDB1/SMO/IGF1R/CDK5R1/PTPRS/SPTBN2/RORA/TRNP1/CNTN1	9
BP	GO:0006575	cellular modified amino acid metabolic process	10/598	124/18614	0.0067025	0.10582	0.092978	BBOX1/GATM/CSAD/MFSD2A/ALDH4A1/DUOX1/PRODH/DUOXA1/PLA2G3/SHMT1	10
BP	GO:0010839	negative regulation of keratinocyte proliferation	4/598	24/18614	0.00671839	0.10582	0.092978	FGFR2/OVOL1/IRF6/EPPK1	4
BP	GO:0001666	response to hypoxia	18/598	293/18614	0.0067704	0.106267	0.0933702	PLEKHN1/ALAD/CPEB2/CRYAB/NFE2L2/MYC/BMP7/FAM162A/LMNA/AJUBA/NOL3/SLC6A4/NDRG1/ASCL2/RORA/AQP3/AK4/SLC2A1	18
BP	GO:0060071	Wnt signaling pathway, planar cell polarity pathway	6/598	53/18614	0.00683747	0.106611	0.093673	ANKRD6/CELSR2/VANGL2/CELSR1/ROR1/ZNRF3	6
BP	GO:0014065	phosphatidylinositol 3-kinase signaling	11/598	144/18614	0.00683985	0.106611	0.093673	PLXNB1/DDR1/PLEKHA1/IGF1R/ERBB2/EGFR/PIK3C2G/ERBB3/IL18/ROR1/PIK3R2	11
BP	GO:0099173	postsynapse organization	13/598	185/18614	0.00690714	0.107288	0.0942672	EEF2K/EPHB3/NEFL/IGF1R/EFNA1/CDK5R1/BAIAP2/PTPRS/SEMA3F/LRP4/SPTBN2/RAC3/NGEF	13
BP	GO:0001952	regulation of cell-matrix adhesion	10/598	125/18614	0.00708246	0.108975	0.0957499	LDB1/MINK1/DDR1/JAG1/CX3CL1/CAMSAP3/JUP/EFNA5/EMP2/WNT4	10
BP	GO:0030239	myofibril assembly	7/598	70/18614	0.00710998	0.108975	0.0957499	NEBL/OBSCN/TNNT3/CSRP2/KRT8/TNNT2/PLEC	7
BP	GO:2000379	positive regulation of reactive oxygen species metabolic process	7/598	70/18614	0.00710998	0.108975	0.0957499	SOD1/CBR1/NFE2L2/MAPT/DUOXA1/AKR1C1/GSTP1	7
BP	GO:0001649	osteoblast differentiation	16/598	250/18614	0.00711289	0.108975	0.0957499	LGR4/FGFR2/CTNNBIP1/SMO/JAG1/DLX5/CEBPA/WNT7B/BMP7/NPNT/GDPD2/FASN/SOX2/TOB1/IGFBP3/WNT4	16
BP	GO:0006979	response to oxidative stress	24/598	434/18614	0.00722387	0.110299	0.0969131	ALAD/TXN/KRT1/CPEB2/SOD1/LANCL1/MAPK13/PLEKHA1/GAS5/CRYAB/NFE2L2/EGFR/MAPT/BMP7/HSPB1/DUOX1/PAWR/HSPA1B/PRODH/NOL3/HSPA1A/GPX2/SLC4A11/GSTP1	24
BP	GO:0043087	regulation of GTPase activity	21/598	364/18614	0.00732488	0.110979	0.0975107	VAV3/PLXNB1/EPHB3/CPEB2/SOD1/ARAP2/WNK1/RANGAP1/ERBB2/CX3CL1/ALS2CL/ARHGEF26/HRAS/RAPGEFL1/GRTP1/FZD10/EFNA5/AJUBA/NGEF/GARNL3/WNT4	21
BP	GO:0030157	pancreatic juice secretion	3/598	13/18614	0.00741674	0.110979	0.0975107	WNK1/NPR3/STK39	3
BP	GO:0035589	G protein-coupled purinergic nucleotide receptor signaling pathway	3/598	13/18614	0.00741674	0.110979	0.0975107	P2RY1/P2RY11/GPR87	3
BP	GO:0035865	cellular response to potassium ion	3/598	13/18614	0.00741674	0.110979	0.0975107	SOD1/DLG2/STK39	3
BP	GO:0060670	branching involved in labyrinthine layer morphogenesis	3/598	13/18614	0.00741674	0.110979	0.0975107	FGFR2/GRHL2/SPINT2	3
BP	GO:1902065	response to L-glutamate	3/598	13/18614	0.00741674	0.110979	0.0975107	BCL11A/IGF1R/BAIAP2	3
BP	GO:0003206	cardiac chamber morphogenesis	10/598	126/18614	0.00747889	0.11131	0.0978015	FGFR2/SMO/ROBO2/JAG1/PPP1R13L/BMP7/DSP/GRHL2/TNNT2/DHRS3	10
BP	GO:0009395	phospholipid catabolic process	6/598	54/18614	0.00748846	0.11131	0.0978015	PLD1/PLA2G6/PLA2G4F/PLA2G4D/PLA2G4B/SMPD2	6
BP	GO:0032526	response to retinoic acid	9/598	107/18614	0.00756074	0.111662	0.0981105	FGFR2/RARG/IGFBP2/WNT7B/FZD10/KLF4/SLC6A4/PTK6/AQP3	9
BP	GO:0045598	regulation of fat cell differentiation	11/598	146/18614	0.00756187	0.111662	0.0981105	ID2/ZBTB7C/ZNF385A/JAG1/ZBTB7B/WDFY2/CEBPA/BMP7/CDS1/RORA/KLF5	11
BP	GO:0055002	striated muscle cell development	7/598	71/18614	0.00767514	0.112963	0.0992537	NEBL/OBSCN/TNNT3/CSRP2/KRT8/TNNT2/PLEC	7
BP	GO:0022038	corpus callosum development	4/598	25/18614	0.00779838	0.113659	0.0998651	EPHB3/WDR47/PTPRS/RTN4RL1	4
BP	GO:0070841	inclusion body assembly	4/598	25/18614	0.00779838	0.113659	0.0998651	HSPA2/MAPT/HSPA1B/HSPA1A	4
BP	GO:0072273	metanephric nephron morphogenesis	4/598	25/18614	0.00779838	0.113659	0.0998651	LGR4/SMO/PKD1/WNT4	4
BP	GO:0120161	regulation of cold-induced thermogenesis	11/598	147/18614	0.00794445	0.115413	0.101406	GATM/LGR4/GJA1/ZBTB7B/IGF1R/NPR3/ADRB2/IL18/PER2/FABP5/PRLR	11
BP	GO:0051056	regulation of small GTPase mediated signal transduction	18/598	298/18614	0.00800367	0.115898	0.101833	VAV3/PLEKHG5/AUTS2/LPAR6/ARHGEF28/SSX2IP/ARHGEF4/PLEKHG6/PLEKHG3/CADM4/PLEKHG4/KANK1/OBSCN/CDON/DNMBP/EPS8L2/NGEF/GARNL3	18
BP	GO:0051258	protein polymerization	17/598	276/18614	0.00814754	0.117602	0.10333	CAMSAP1/NEFL/INPP5J/MAP2/CAMSAP3/MAPT/COBL/TPPP/CDK5R1/BAIAP2/KRT5/KANK1/HSPA1B/PIK3R2/SPTBN2/HSPA1A/TPPP3	17
BP	GO:0003229	ventricular cardiac muscle tissue development	6/598	55/18614	0.008183	0.117735	0.103447	FGFR2/ID2/PPP1R13L/HOPX/DSP/TNNT2	6
BP	GO:0045665	negative regulation of neuron differentiation	7/598	72/18614	0.00827279	0.118647	0.104248	MEIS1/JAG1/NOTCH3/BMP7/SLC6A4/TP73/SOX2	7
BP	GO:0106106	cold-induced thermogenesis	11/598	148/18614	0.0083419	0.119257	0.104784	GATM/LGR4/GJA1/ZBTB7B/IGF1R/NPR3/ADRB2/IL18/PER2/FABP5/PRLR	11
BP	GO:0009410	response to xenobiotic stimulus	24/598	440/18614	0.00848457	0.120912	0.106238	VAV3/ALAD/GSTO2/SOD1/GSTA4/CBR1/NFE2L2/CBR3/IGFBP2/MYC/OXCT1/CYP2C9/ABCC5/GSTM2/SLC6A4/CYP4F12/CYP2C18/CYP3A5/CDH1/TP73/GSTM3/AKR1C1/RORA/GSTP1	24
BP	GO:2001234	negative regulation of apoptotic signaling pathway	15/598	233/18614	0.00853687	0.121272	0.106555	IVNS1ABP/ZNF385A/NFE2L2/CX3CL1/YBX3/HSPB1/ELL3/TMEM14A/LMNA/HSPA1B/MAPK8IP2/NOL3/HSPA1A/WNT4/GSTP1	15
BP	GO:0008202	steroid metabolic process	19/598	323/18614	0.00858446	0.121564	0.106811	OSBPL1A/EPHX2/SOD1/PLEKHA1/IGF1R/CBR1/HMGCR/VLDLR/CEBPA/EBPL/ARMC5/CYP2C9/LSS/BDH1/CYP3A5/AKR1C1/RORA/PRLR/WNT4	19
BP	GO:0042475	odontogenesis of dentin-containing tooth	8/598	91/18614	0.00890394	0.123743	0.108725	BCL11B/SMO/DLX3/BMP7/PERP/SOSTDC1/LRP4/WNT10A	8
BP	GO:0060021	roof of mouth development	8/598	91/18614	0.00890394	0.123743	0.108725	EPHB3/FRAS1/DLX5/PLEKHA1/WFIKKN1/TFAP2A/DHRS3/IRF6	8
BP	GO:0019369	arachidonic acid metabolic process	6/598	56/18614	0.00892262	0.123743	0.108725	CBR1/CYP2C9/CYP4F12/FAAH/CYP2C18/PLA2G4B	6
BP	GO:0035088	establishment or maintenance of apical/basal cell polarity	6/598	56/18614	0.00892262	0.123743	0.108725	MTCL1/PARD6G/CAMSAP3/PARD3B/DLG2/PARD3	6
BP	GO:0061245	establishment or maintenance of bipolar cell polarity	6/598	56/18614	0.00892262	0.123743	0.108725	MTCL1/PARD6G/CAMSAP3/PARD3B/DLG2/PARD3	6
BP	GO:0030308	negative regulation of cell growth	13/598	191/18614	0.00892522	0.123743	0.108725	ACVR1B/IP6K2/BCL11A/GJA1/MAP2/CRYAB/HSPA1B/PTPRS/SEMA3F/CDH1/HSPA1A/SEMA4B/FSTL4	13
BP	GO:0007009	plasma membrane organization	12/598	170/18614	0.00893384	0.123743	0.108725	SOD1/CD9/DEGS1/MAFB/CHMP4C/ANO9/BAIAP2/ANK3/PACSIN3/EMP2/NDRG1/PLEC	12
BP	GO:0042178	xenobiotic catabolic process	4/598	26/18614	0.00898643	0.123743	0.108725	CYP2C9/GSTM2/CYP3A5/GSTM3	4
BP	GO:2000647	negative regulation of stem cell proliferation	4/598	26/18614	0.00898643	0.123743	0.108725	RARG/CEBPA/OVOL1/IRF6	4
BP	GO:0046467	membrane lipid biosynthetic process	11/598	150/18614	0.00918295	0.124998	0.109829	PGAP2/ELOVL4/PLA2G6/DEGS1/SPTLC3/PGAP1/PPM1L/SPTSSB/SMPD2/CWH43/CYP4F22	11
BP	GO:0042541	hemoglobin biosynthetic process	3/598	14/18614	0.00921686	0.124998	0.109829	LDB1/SLC6A9/KLF4	3
BP	GO:0051764	actin crosslink formation	3/598	14/18614	0.00921686	0.124998	0.109829	GAS2L1/BAIAP2/TNNT2	3
BP	GO:0098840	protein transport along microtubule	3/598	14/18614	0.00921686	0.124998	0.109829	CAMSAP3/HSPB1/DLG2	3
BP	GO:0099118	microtubule-based protein transport	3/598	14/18614	0.00921686	0.124998	0.109829	CAMSAP3/HSPB1/DLG2	3
BP	GO:0001558	regulation of cell growth	23/598	420/18614	0.00941275	0.127271	0.111825	ACVR1B/IP6K2/BCL11A/CLSTN1/GJA1/DDR1/MAP2/ERBB2/CRYAB/EGFR/MAPT/MFSD2A/HSPA1B/EFNA5/PTPRS/SEMA3F/LPAR3/SHTN1/CDH1/HSPA1A/SEMA4B/FSTL4/IGFBP3	23
BP	GO:0006801	superoxide metabolic process	7/598	74/18614	0.00956981	0.129006	0.113349	SOD1/NOXA1/NFE2L2/MAPT/BMP7/DUOX1/GSTP1	7
BP	GO:0030099	myeloid cell differentiation	23/598	421/18614	0.00966688	0.129711	0.113969	MAF/MEIS1/ACVR1B/ID2/CTNNBIP1/LDB1/RARG/ZNF385A/JAG1/PITHD1/MFHAS1/CEBPA/PRKX/MYC/MAFB/EIF6/HSPA1B/TOB2/PIR/RAB7B/FASN/HSPA1A/PLA2G3	23
BP	GO:0060997	dendritic spine morphogenesis	6/598	57/18614	0.00970884	0.129711	0.113969	EEF2K/EPHB3/EFNA1/CDK5R1/BAIAP2/NGEF	6
BP	GO:0090175	regulation of establishment of planar polarity	6/598	57/18614	0.00970884	0.129711	0.113969	ANKRD6/CELSR2/VANGL2/CELSR1/ROR1/ZNRF3	6
BP	GO:0010970	transport along microtubule	12/598	172/18614	0.00975523	0.129944	0.114174	BICD2/SOD1/DYNLL1/SSX2IP/NEFL/DST/MAP2/CAMSAP3/MAPT/HSPB1/DLG2/KLC3	12
BP	GO:0060828	regulation of canonical Wnt signaling pathway	16/598	260/18614	0.0101544	0.134861	0.118494	LGR4/FGFR2/CTNNBIP1/ANKRD6/DLX5/WNK1/EGFR/IGFBP2/JUP/LGR6/KANK1/SOSTDC1/ZNF703/LRP4/SOX2/ZNRF3	16
BP	GO:0072207	metanephric epithelium development	4/598	27/18614	0.0102865	0.136213	0.119682	LGR4/WNT7B/PKD1/WNT4	4
BP	GO:0043616	keratinocyte proliferation	6/598	58/18614	0.0105432	0.139201	0.122307	BCL11B/FGFR2/OVOL1/KRT2/IRF6/EPPK1	6
BP	GO:0007160	cell-matrix adhesion	15/598	239/18614	0.0106316	0.139957	0.122972	COL17A1/LDB1/MINK1/DDR1/JAG1/CX3CL1/CAMSAP3/JUP/PKD1/NPNT/EFNA5/AJUBA/EMP2/LYPD3/WNT4	15
BP	GO:1900407	regulation of cellular response to oxidative stress	8/598	94/18614	0.0107349	0.140903	0.123803	TXN/SOD1/LANCL1/NFE2L2/BMP7/HSPB1/PAWR/NOL3	8
BP	GO:0072659	protein localization to plasma membrane	17/598	285/18614	0.0109908	0.143666	0.126231	BBS2/P2RY1/GRIP1/ATP1B3/RAB40C/PKP3/EGFR/TSPAN5/JUP/NSG1/MAP7/ANK3/EMP2/PIK3R2/CDH1/RAB3D/STAC2	17
BP	GO:0050772	positive regulation of axonogenesis	7/598	76/18614	0.0110094	0.143666	0.126231	PLXNB1/ROBO2/NEFL/MAPT/EFNA5/LPAR3/SHTN1	7
BP	GO:0051290	protein heterotetramerization	3/598	15/18614	0.0112498	0.145116	0.127505	KRT1/KRT10/PKD1	3
BP	GO:0072075	metanephric mesenchyme development	3/598	15/18614	0.0112498	0.145116	0.127505	MYC/BMP7/WNT4	3
BP	GO:0086069	bundle of His cell to Purkinje myocyte communication	3/598	15/18614	0.0112498	0.145116	0.127505	DSC2/JUP/DSP	3
BP	GO:1900029	positive regulation of ruffle assembly	3/598	15/18614	0.0112498	0.145116	0.127505	HRAS/COBL/EPS8L2	3
BP	GO:0048565	digestive tract development	10/598	134/18614	0.0112981	0.145322	0.127685	LGR4/FGFR2/ID2/EPHB3/SMO/EGFR/COBL/PKD1/PTK6/KLF5	10
BP	GO:0048660	regulation of smooth muscle cell proliferation	12/598	176/18614	0.0115729	0.148377	0.13037	PDCD4/FGFR2/ID2/CTNNBIP1/GJA1/NDRG4/IGF1R/NOTCH3/NPR3/CX3CL1/IL18/IGFBP3	12
BP	GO:0070482	response to oxygen levels	19/598	333/18614	0.0116209	0.148377	0.13037	EEF2K/PLEKHN1/ALAD/CPEB2/CRYAB/NFE2L2/MYC/BMP7/FAM162A/LMNA/AJUBA/NOL3/SLC6A4/NDRG1/ASCL2/RORA/AQP3/AK4/SLC2A1	19
BP	GO:1901568	fatty acid derivative metabolic process	7/598	77/18614	0.0117853	0.148377	0.13037	ELOVL4/ALDH3A2/PTGR1/OXCT1/THEM5/CYP4F12/GGT6	7
BP	GO:0016601	Rac protein signal transduction	5/598	43/18614	0.0118332	0.148377	0.13037	AUTS2/SSX2IP/NISCH/CADM4/RAC3	5
BP	GO:0030501	positive regulation of bone mineralization	5/598	43/18614	0.0118332	0.148377	0.13037	PTN/ADRB2/BMP7/TFAP2A/WNT4	5
BP	GO:0042554	superoxide anion generation	5/598	43/18614	0.0118332	0.148377	0.13037	SOD1/NOXA1/MAPT/DUOX1/GSTP1	5
BP	GO:0060236	regulation of mitotic spindle organization	5/598	43/18614	0.0118332	0.148377	0.13037	CHMP4C/PKD1/HSPA1B/HSPA1A/GPSM2	5
BP	GO:0060428	lung epithelium development	5/598	43/18614	0.0118332	0.148377	0.13037	FGFR2/WNT7B/GRHL2/PKD1/TP73	5
BP	GO:0061001	regulation of dendritic spine morphogenesis	5/598	43/18614	0.0118332	0.148377	0.13037	EEF2K/EFNA1/CDK5R1/BAIAP2/NGEF	5
BP	GO:0019827	stem cell population maintenance	12/598	177/18614	0.0120656	0.150492	0.132228	PTN/LDB1/SMO/JAG1/WDR47/KAT2A/MYC/BMP7/KLF4/SETD6/SOX2/ASCL2	12
BP	GO:0007044	cell-substrate junction assembly	8/598	96/18614	0.0121013	0.150492	0.132228	COL17A1/LDB1/DST/CAMSAP3/EFNA5/AJUBA/PLEC/WNT4	8
BP	GO:0051961	negative regulation of nervous system development	11/598	156/18614	0.0121024	0.150492	0.132228	PTN/ROBO2/MAP2/BMP7/PTPRS/SEMA3F/LRP4/CDH1/SEMA4B/ASCL2/FSTL4	11
BP	GO:0071709	membrane assembly	6/598	60/18614	0.012362	0.152874	0.134321	REEP4/MAFB/CHMP4C/ANK3/EMP2/LRP4	6
BP	GO:2000630	positive regulation of miRNA metabolic process	6/598	60/18614	0.012362	0.152874	0.134321	GAS5/EGFR/MYC/HRAS/KLF4/KLF5	6
BP	GO:0014020	primary neural tube formation	8/598	97/18614	0.0128305	0.157797	0.138647	VANGL2/RARG/CELSR1/KAT2A/BMP7/COBL/GRHL2/SPINT2	8
BP	GO:0034109	homotypic cell-cell adhesion	8/598	97/18614	0.0128305	0.157797	0.138647	CD9/DSC2/HSPB1/JUP/DSP/ANK3/ZNF703/CXADR	8
BP	GO:0021587	cerebellum morphogenesis	5/598	44/18614	0.0130068	0.158056	0.138874	LDB1/SMO/SPTBN2/RORA/TRNP1	5
BP	GO:0042491	inner ear auditory receptor cell differentiation	5/598	44/18614	0.0130068	0.158056	0.138874	SOD1/JAG1/MYCL/ESRP1/TPRN	5
BP	GO:1903539	protein localization to postsynaptic membrane	5/598	44/18614	0.0130068	0.158056	0.138874	CLSTN1/GRIP1/ERBB2/NSG1/HRAS	5
BP	GO:0007498	mesoderm development	10/598	137/18614	0.0130581	0.158056	0.138874	FGFR2/GJA1/LDB1/AHDC1/SMO/BMP7/ARMC5/KLF4/RPS6KA6/OVOL1	10
BP	GO:0001659	temperature homeostasis	12/598	179/18614	0.0130991	0.158056	0.138874	GATM/LGR4/GJA1/ZBTB7B/IGF1R/NPR3/ADRB2/NMU/IL18/PER2/FABP5/PRLR	12
BP	GO:0002052	positive regulation of neuroblast proliferation	4/598	29/18614	0.0132375	0.158056	0.138874	SMO/CX3CL1/WDR62/CDON	4
BP	GO:0060441	epithelial tube branching involved in lung morphogenesis	4/598	29/18614	0.0132375	0.158056	0.138874	FGFR2/CELSR1/WNT2B/ESRP2	4
BP	GO:1902175	regulation of oxidative stress-induced intrinsic apoptotic signaling pathway	4/598	29/18614	0.0132375	0.158056	0.138874	SOD1/NFE2L2/HSPB1/NOL3	4
BP	GO:0046456	icosanoid biosynthetic process	6/598	61/18614	0.0133494	0.158056	0.138874	CBR1/PLA2G4F/CYP2C9/GGT6/FABP5/PLA2G3	6
BP	GO:1903201	regulation of oxidative stress-induced cell death	7/598	79/18614	0.0134542	0.158056	0.138874	TXN/SOD1/LANCL1/NFE2L2/HSPB1/PAWR/NOL3	7
BP	GO:0021534	cell proliferation in hindbrain	3/598	16/18614	0.0135205	0.158056	0.138874	SMO/SLC6A4/RORA	3
BP	GO:0021924	cell proliferation in external granule layer	3/598	16/18614	0.0135205	0.158056	0.138874	SMO/SLC6A4/RORA	3
BP	GO:0021930	cerebellar granule cell precursor proliferation	3/598	16/18614	0.0135205	0.158056	0.138874	SMO/SLC6A4/RORA	3
BP	GO:0030033	microvillus assembly	3/598	16/18614	0.0135205	0.158056	0.138874	PLD1/ESPN/KLF5	3
BP	GO:0038065	collagen-activated signaling pathway	3/598	16/18614	0.0135205	0.158056	0.138874	DDR1/COL4A6/COL4A5	3
BP	GO:0046642	negative regulation of alpha-beta T cell proliferation	3/598	16/18614	0.0135205	0.158056	0.138874	ZBTB7B/LGALS9B/LGALS9C	3
BP	GO:0072044	collecting duct development	3/598	16/18614	0.0135205	0.158056	0.138874	DACT2/WNT7B/PKD1	3
BP	GO:0090136	epithelial cell-cell adhesion	3/598	16/18614	0.0135205	0.158056	0.138874	CAMSAP3/JUP/DSP	3
BP	GO:0098969	neurotransmitter receptor transport to postsynaptic membrane	3/598	16/18614	0.0135205	0.158056	0.138874	CLSTN1/GRIP1/NSG1	3
BP	GO:0035265	organ growth	12/598	180/18614	0.0136406	0.158484	0.13925	FGFR2/RARG/SOD1/SMO/NDRG4/YBX3/SLC6A4/FGFR3/CXADR/TENM4/TP73/PRLR	12
BP	GO:0048659	smooth muscle cell proliferation	12/598	180/18614	0.0136406	0.158484	0.13925	PDCD4/FGFR2/ID2/CTNNBIP1/GJA1/NDRG4/IGF1R/NOTCH3/NPR3/CX3CL1/IL18/IGFBP3	12
BP	GO:0072175	epithelial tube formation	10/598	138/18614	0.0136882	0.158484	0.13925	FGFR2/VANGL2/RARG/CELSR1/KAT2A/BMP7/COBL/GRHL2/SPINT2/WNT4	10
BP	GO:0090596	sensory organ morphogenesis	16/598	269/18614	0.0136983	0.158484	0.13925	MEIS1/LRIG3/FGFR2/RARG/SOD1/JAG1/DLX5/BMP7/MAFB/WNT2B/MFSD2A/TFAP2A/OTX1/CDON/USH1G/TPRN	16
BP	GO:0098727	maintenance of cell number	12/598	181/18614	0.014199	0.161904	0.142255	PTN/LDB1/SMO/JAG1/WDR47/KAT2A/MYC/BMP7/KLF4/SETD6/SOX2/ASCL2	12
BP	GO:0008631	intrinsic apoptotic signaling pathway in response to oxidative stress	5/598	45/18614	0.0142565	0.161904	0.142255	SOD1/NFE2L2/HSPB1/PRODH/NOL3	5
BP	GO:0062237	protein localization to postsynapse	5/598	45/18614	0.0142565	0.161904	0.142255	CLSTN1/GRIP1/ERBB2/NSG1/HRAS	5
BP	GO:1902692	regulation of neuroblast proliferation	5/598	45/18614	0.0142565	0.161904	0.142255	PTN/SMO/CX3CL1/WDR62/CDON	5
BP	GO:0051216	cartilage development	13/598	203/18614	0.0143269	0.161904	0.142255	MAF/BBS2/RARG/TRPS1/KAT2A/WNT7B/BMP7/WNT2B/PKD1/SOX6/FGFR3/ZNF219/PITX1	13
BP	GO:0001895	retina homeostasis	7/598	80/18614	0.0143493	0.161904	0.142255	BBS2/KRT1/SOD1/CDHR1/HSPB1/USH1G/SLC2A1	7
BP	GO:0097061	dendritic spine organization	7/598	80/18614	0.0143493	0.161904	0.142255	EEF2K/EPHB3/IGF1R/EFNA1/CDK5R1/BAIAP2/NGEF	7
BP	GO:0006721	terpenoid metabolic process	8/598	99/18614	0.0143846	0.161904	0.142255	ALDH3A2/BCO1/CYP2C9/LSS/DHRS3/CYP2C18/CYP3A5/AKR1C1	8
BP	GO:0036473	cell death in response to oxidative stress	8/598	99/18614	0.0143846	0.161904	0.142255	TXN/SOD1/LANCL1/NFE2L2/HSPB1/PAWR/PRODH/NOL3	8
BP	GO:2001243	negative regulation of intrinsic apoptotic signaling pathway	8/598	99/18614	0.0143846	0.161904	0.142255	IVNS1ABP/ZNF385A/NFE2L2/YBX3/HSPB1/ELL3/NOL3/HSPA1A	8
BP	GO:0060113	inner ear receptor cell differentiation	6/598	62/18614	0.0143907	0.161904	0.142255	SOD1/JAG1/MYCL/ESRP1/USH1G/TPRN	6
BP	GO:0048562	embryonic organ morphogenesis	17/598	294/18614	0.0145688	0.162954	0.143178	LRIG3/FGFR2/ID2/VANGL2/RARG/SOD1/SMO/NDRG4/DLX5/EFNA1/BMP7/MAFB/GRHL2/TFAP2A/OTX1/USH1G/TPRN	17
BP	GO:0006720	isoprenoid metabolic process	9/598	119/18614	0.0145929	0.162954	0.143178	ALDH3A2/BCO1/HMGCR/CYP2C9/LSS/DHRS3/CYP2C18/CYP3A5/AKR1C1	9
BP	GO:0018210	peptidyl-threonine modification	9/598	119/18614	0.0145929	0.162954	0.143178	ACVR1B/CDC42BPG/WNK1/BMP7/CDK5R1/CADM4/PARD3/STK39/GALNT13	9
BP	GO:0009649	entrainment of circadian clock	4/598	30/18614	0.014895	0.165504	0.145418	ID2/PHLPP1/PER2/PER3	4
BP	GO:0060603	mammary gland duct morphogenesis	4/598	30/18614	0.014895	0.165504	0.145418	FGFR2/DDR1/SOSTDC1/WNT4	4
BP	GO:0033002	muscle cell proliferation	15/598	249/18614	0.0149996	0.165827	0.145702	PDCD4/FGFR2/ID2/CTNNBIP1/GJA1/NDRG4/IGF1R/NOTCH3/NPR3/CX3CL1/IL18/CXADR/TENM4/TP73/IGFBP3	15
BP	GO:0035051	cardiocyte differentiation	11/598	161/18614	0.0150348	0.165827	0.145702	PDCD4/JAG1/NEBL/KAT2A/EGFR/BMP7/SOX6/LMNA/CXADR/TENM4/PLEC	11
BP	GO:1990845	adaptive thermogenesis	11/598	161/18614	0.0150348	0.165827	0.145702	GATM/LGR4/GJA1/ZBTB7B/IGF1R/NPR3/ADRB2/IL18/PER2/FABP5/PRLR	11
BP	GO:2000628	regulation of miRNA metabolic process	7/598	81/18614	0.0152862	0.168185	0.147774	ZNF512B/GAS5/EGFR/MYC/HRAS/KLF4/KLF5	7
BP	GO:0043409	negative regulation of MAPK cascade	12/598	183/18614	0.0153679	0.168671	0.148201	PDCD4/PEBP1/IGF1R/EFNA1/HMGCR/MYC/BMP7/CNKSR3/PIK3R2/RPS6KA6/DUSP7/GSTP1	12
BP	GO:0030517	negative regulation of axon extension	5/598	46/18614	0.0155843	0.170214	0.149557	MAP2/PTPRS/SEMA3F/CDH1/SEMA4B	5
BP	GO:0035272	exocrine system development	5/598	46/18614	0.0155843	0.170214	0.149557	FGFR2/EGFR/BMP7/ESRP2/IGSF3	5
BP	GO:0098877	neurotransmitter receptor transport to plasma membrane	3/598	17/18614	0.0160325	0.174261	0.153113	CLSTN1/GRIP1/NSG1	3
BP	GO:1903540	establishment of protein localization to postsynaptic membrane	3/598	17/18614	0.0160325	0.174261	0.153113	CLSTN1/GRIP1/NSG1	3
BP	GO:0030282	bone mineralization	9/598	121/18614	0.0161217	0.174807	0.153592	LGR4/FGFR2/PTN/ADRB2/BMP7/TFAP2A/FGFR3/TUFT1/WNT4	9
BP	GO:0044091	membrane biogenesis	6/598	64/18614	0.01664	0.178637	0.156958	REEP4/MAFB/CHMP4C/ANK3/EMP2/LRP4	6
BP	GO:0048278	vesicle docking	6/598	64/18614	0.01664	0.178637	0.156958	NDRG4/TSNARE1/UNC13B/PPFIA3/STX19/RAB3D	6
BP	GO:0071300	cellular response to retinoic acid	6/598	64/18614	0.01664	0.178637	0.156958	FGFR2/RARG/WNT7B/FZD10/SLC6A4/PTK6	6
BP	GO:0071276	cellular response to cadmium ion	4/598	31/18614	0.0166777	0.178637	0.156958	SOD1/ABCB6/EGFR/MT1X	4
BP	GO:0098901	regulation of cardiac muscle cell action potential	4/598	31/18614	0.0166777	0.178637	0.156958	DSC2/JUP/DSP/CXADR	4
BP	GO:0018108	peptidyl-tyrosine phosphorylation	20/598	370/18614	0.0168022	0.178637	0.156958	FGFR2/EPHB3/EPHB6/DDR1/IGF1R/EFNA1/ERBB2/EGFR/CADM4/MST1R/ERBB3/IL18/ROR1/EFNA5/LRP4/FGFR3/WEE1/PTK6/CNTN1/PRLR	20
BP	GO:1905477	positive regulation of protein localization to membrane	8/598	102/18614	0.0169664	0.178637	0.156958	MTCL1/ERBB2/EGFR/HRAS/CDK5R1/ANK3/LRP4/STAC2	8
BP	GO:0010837	regulation of keratinocyte proliferation	5/598	47/18614	0.0169922	0.178637	0.156958	BCL11B/FGFR2/OVOL1/IRF6/EPPK1	5
BP	GO:0021575	hindbrain morphogenesis	5/598	47/18614	0.0169922	0.178637	0.156958	LDB1/SMO/SPTBN2/RORA/TRNP1	5
BP	GO:0045646	regulation of erythrocyte differentiation	5/598	47/18614	0.0169922	0.178637	0.156958	ACVR1B/LDB1/MAFB/HSPA1B/HSPA1A	5
BP	GO:0050919	negative chemotaxis	5/598	47/18614	0.0169922	0.178637	0.156958	ROBO2/LGR6/EFNA5/SEMA3F/SEMA4B	5
BP	GO:0090199	regulation of release of cytochrome c from mitochondria	5/598	47/18614	0.0169922	0.178637	0.156958	CIDEB/PLA2G6/FAM162A/LMNA/NOL3	5
BP	GO:0090224	regulation of spindle organization	5/598	47/18614	0.0169922	0.178637	0.156958	CHMP4C/PKD1/HSPA1B/HSPA1A/GPSM2	5
BP	GO:0071241	cellular response to inorganic substance	14/598	231/18614	0.0175309	0.183869	0.161555	EEF2K/ALAD/SOD1/ABCB6/NFE2L2/EGFR/CEBPA/DLG2/MT1X/SYT8/TFAP2A/STK39/ANK3/CDH1	14
BP	GO:0018212	peptidyl-tyrosine modification	20/598	372/18614	0.0177013	0.184685	0.162271	FGFR2/EPHB3/EPHB6/DDR1/IGF1R/EFNA1/ERBB2/EGFR/CADM4/MST1R/ERBB3/IL18/ROR1/EFNA5/LRP4/FGFR3/WEE1/PTK6/CNTN1/PRLR	20
BP	GO:0022612	gland morphogenesis	9/598	123/18614	0.0177647	0.184685	0.162271	FGFR2/PTN/RARG/DDR1/EGFR/BMP7/ESRP2/SOSTDC1/WNT4	9
BP	GO:0042471	ear morphogenesis	9/598	123/18614	0.0177647	0.184685	0.162271	LRIG3/FGFR2/SOD1/DLX5/MAFB/TFAP2A/OTX1/USH1G/TPRN	9
BP	GO:1905330	regulation of morphogenesis of an epithelium	6/598	65/18614	0.0178508	0.184685	0.162271	LGR4/GJA1/SMO/BMP7/WNT2B/WNT4	6
BP	GO:0048144	fibroblast proliferation	8/598	103/18614	0.0178966	0.184685	0.162271	KAT2A/EGFR/WNT7B/MYC/HRAS/NUPR1/PAWR/GSTP1	8
BP	GO:0150115	cell-substrate junction organization	8/598	103/18614	0.0178966	0.184685	0.162271	COL17A1/LDB1/DST/CAMSAP3/EFNA5/AJUBA/PLEC/WNT4	8
BP	GO:1902882	regulation of response to oxidative stress	8/598	103/18614	0.0178966	0.184685	0.162271	TXN/SOD1/LANCL1/NFE2L2/BMP7/HSPB1/PAWR/NOL3	8
BP	GO:0003205	cardiac chamber development	11/598	166/18614	0.0184724	0.185773	0.163228	FGFR2/SMO/ROBO2/JAG1/IGF1R/PPP1R13L/BMP7/DSP/GRHL2/TNNT2/DHRS3	11
BP	GO:0030856	regulation of epithelial cell differentiation	11/598	166/18614	0.0184724	0.185773	0.163228	SMO/JAG1/MYCL/FOXN1/PRKX/BMP7/GRHL2/ESRP1/TP73/AQP3/PRLR	11
BP	GO:0031641	regulation of myelination	5/598	48/18614	0.0184819	0.185773	0.163228	PTN/RARG/TPPP/PARD3/TENM4	5
BP	GO:0042311	vasodilation	5/598	48/18614	0.0184819	0.185773	0.163228	BBS2/SOD1/PLA2G6/NPR3/ADRB2	5
BP	GO:0048538	thymus development	5/598	48/18614	0.0184819	0.185773	0.163228	BCL11B/EPHB3/SOD1/FOXN1/MAFB	5
BP	GO:0001516	prostaglandin biosynthetic process	4/598	32/18614	0.0185885	0.185773	0.163228	CBR1/PLA2G4F/FABP5/PLA2G3	4
BP	GO:0007435	salivary gland morphogenesis	4/598	32/18614	0.0185885	0.185773	0.163228	FGFR2/EGFR/BMP7/ESRP2	4
BP	GO:0031116	positive regulation of microtubule polymerization	4/598	32/18614	0.0185885	0.185773	0.163228	MAPT/CDK5R1/HSPA1B/HSPA1A	4
BP	GO:0046457	prostanoid biosynthetic process	4/598	32/18614	0.0185885	0.185773	0.163228	CBR1/PLA2G4F/FABP5/PLA2G3	4
BP	GO:0051642	centrosome localization	4/598	32/18614	0.0185885	0.185773	0.163228	BICD2/PARD3B/PARD3/GPSM2	4
BP	GO:0061842	microtubule organizing center localization	4/598	32/18614	0.0185885	0.185773	0.163228	BICD2/PARD3B/PARD3/GPSM2	4
BP	GO:0140058	neuron projection arborization	4/598	32/18614	0.0185885	0.185773	0.163228	PTN/GRIP1/PAK6/MFSD2A	4
BP	GO:0019373	epoxygenase P450 pathway	3/598	18/18614	0.0187884	0.185773	0.163228	CYP2C9/CYP4F12/CYP2C18	3
BP	GO:0020027	hemoglobin metabolic process	3/598	18/18614	0.0187884	0.185773	0.163228	LDB1/SLC6A9/KLF4	3
BP	GO:0035864	response to potassium ion	3/598	18/18614	0.0187884	0.185773	0.163228	SOD1/DLG2/STK39	3
BP	GO:0050665	hydrogen peroxide biosynthetic process	3/598	18/18614	0.0187884	0.185773	0.163228	SOD1/DUOX1/DUOXA1	3
BP	GO:0071318	cellular response to ATP	3/598	18/18614	0.0187884	0.185773	0.163228	SOD1/P2RY1/P2RY11	3
BP	GO:0090083	regulation of inclusion body assembly	3/598	18/18614	0.0187884	0.185773	0.163228	HSPA2/HSPA1B/HSPA1A	3
BP	GO:0090190	positive regulation of branching involved in ureteric bud morphogenesis	3/598	18/18614	0.0187884	0.185773	0.163228	LGR4/SMO/WNT2B	3
BP	GO:0010517	regulation of phospholipase activity	6/598	66/18614	0.0191205	0.188228	0.165385	FGFR2/EGFR/HRAS/ANXA8L1/ANXA8/FGFR3	6
BP	GO:0030219	megakaryocyte differentiation	6/598	66/18614	0.0191205	0.188228	0.165385	MAF/MEIS1/ZNF385A/PITHD1/EIF6/RAB7B	6
BP	GO:0050807	regulation of synapse organization	14/598	234/18614	0.0193706	0.190273	0.167181	EEF2K/CLSTN1/EPHB3/IGSF9/ROBO2/NEFL/EFNA1/CDK5R1/BAIAP2/EFNA5/PTPRS/SEMA3F/LRP4/NGEF	14
BP	GO:0035107	appendage morphogenesis	10/598	146/18614	0.019578	0.191056	0.167869	FGFR2/FRAS1/RARG/DLX5/BMP7/GRHL2/TFAP2A/LRP4/ZNF219/PITX1	10
BP	GO:0035108	limb morphogenesis	10/598	146/18614	0.019578	0.191056	0.167869	FGFR2/FRAS1/RARG/DLX5/BMP7/GRHL2/TFAP2A/LRP4/ZNF219/PITX1	10
BP	GO:0055123	digestive system development	10/598	146/18614	0.019578	0.191056	0.167869	LGR4/FGFR2/ID2/EPHB3/SMO/EGFR/COBL/PKD1/PTK6/KLF5	10
BP	GO:0001841	neural tube formation	8/598	105/18614	0.0198659	0.193445	0.169968	VANGL2/RARG/CELSR1/KAT2A/BMP7/COBL/GRHL2/SPINT2	8
BP	GO:0071356	cellular response to tumor necrosis factor	14/598	235/18614	0.0200153	0.194444	0.170846	KAT2A/NFE2L2/CX3CL1/CEBPA/TNFRSF25/YBX3/CARD14/NPNT/TNFRSF19/HSPA1B/KRT8/HSPA1A/RORA/GSTP1	14
BP	GO:0007528	neuromuscular junction development	5/598	49/18614	0.0200551	0.194444	0.170846	ERBB2/COL4A5/UNC13B/ANK3/LRP4	5
BP	GO:0045667	regulation of osteoblast differentiation	10/598	147/18614	0.0204272	0.196198	0.172387	FGFR2/CTNNBIP1/JAG1/CEBPA/WNT7B/BMP7/NPNT/GDPD2/TOB1/WNT4	10
BP	GO:0042490	mechanoreceptor differentiation	6/598	67/18614	0.0204505	0.196198	0.172387	SOD1/JAG1/MYCL/ESRP1/USH1G/TPRN	6
BP	GO:1902305	regulation of sodium ion transmembrane transport	6/598	67/18614	0.0204505	0.196198	0.172387	ATP1B3/STK39/ANK3/CNKSR3/PTPN3/FXYD3	6
BP	GO:0001838	embryonic epithelial tube formation	9/598	126/18614	0.0204531	0.196198	0.172387	VANGL2/RARG/CELSR1/KAT2A/BMP7/COBL/GRHL2/SPINT2/WNT4	9
BP	GO:0021766	hippocampus development	7/598	86/18614	0.0206291	0.196198	0.172387	BBS2/SMO/NEFL/IGF1R/CDK5R1/MFSD2A/PTPRS	7
BP	GO:0021954	central nervous system neuron development	7/598	86/18614	0.0206291	0.196198	0.172387	FGFR2/EPHB3/EPHB6/MAP2/WDR47/MAPT/RAC3	7
BP	GO:0048147	negative regulation of fibroblast proliferation	4/598	33/18614	0.0206294	0.196198	0.172387	MYC/NUPR1/PAWR/GSTP1	4
BP	GO:0051085	chaperone cofactor-dependent protein refolding	4/598	33/18614	0.0206294	0.196198	0.172387	BAG1/HSPA2/HSPA1B/HSPA1A	4
BP	GO:0090169	regulation of spindle assembly	4/598	33/18614	0.0206294	0.196198	0.172387	CHMP4C/HSPA1B/HSPA1A/GPSM2	4
BP	GO:0032535	regulation of cellular component size	19/598	354/18614	0.0207531	0.196957	0.173054	VAV3/RARG/NEFL/MAP2/WNT7B/MAPT/BAIAP2/KANK1/EFNA5/PTPRS/SEMA3F/LPAR3/SHTN1/DEPTOR/PIK3R2/SPTBN2/CDH1/SEMA4B/FSTL4	19
BP	GO:0016053	organic acid biosynthetic process	18/598	331/18614	0.0213449	0.201331	0.176898	OSBPL1A/GATM/ELOVL4/CBR1/DEGS1/KLHL25/CSAD/PLA2G4F/CYP2C9/EIF6/GSTM2/FASN/PER2/GGT6/FABP5/PLA2G3/SHMT1/GSTP1	18
BP	GO:0008089	anterograde axonal transport	5/598	50/18614	0.0217134	0.201331	0.176898	SOD1/NEFL/MAP2/HSPB1/DLG2	5
BP	GO:0018198	peptidyl-cysteine modification	5/598	50/18614	0.0217134	0.201331	0.176898	TXN/ZDHHC11B/ZDHHC11/GOLGA7B/RAB3D	5
BP	GO:0007194	negative regulation of adenylate cyclase activity	3/598	19/18614	0.0217896	0.201331	0.176898	NPR3/LTB4R2/GPR87	3
BP	GO:0021692	cerebellar Purkinje cell layer morphogenesis	3/598	19/18614	0.0217896	0.201331	0.176898	LDB1/SPTBN2/RORA	3
BP	GO:0031643	positive regulation of myelination	3/598	19/18614	0.0217896	0.201331	0.176898	TPPP/PARD3/TENM4	3
BP	GO:0032930	positive regulation of superoxide anion generation	3/598	19/18614	0.0217896	0.201331	0.176898	SOD1/MAPT/GSTP1	3
BP	GO:0072074	kidney mesenchyme development	3/598	19/18614	0.0217896	0.201331	0.176898	MYC/BMP7/WNT4	3
BP	GO:1902176	negative regulation of oxidative stress-induced intrinsic apoptotic signaling pathway	3/598	19/18614	0.0217896	0.201331	0.176898	NFE2L2/HSPB1/NOL3	3
BP	GO:1902307	positive regulation of sodium ion transmembrane transport	3/598	19/18614	0.0217896	0.201331	0.176898	ATP1B3/ANK3/CNKSR3	3
BP	GO:0002088	lens development in camera-type eye	7/598	87/18614	0.0218357	0.201331	0.176898	MAF/MEIS1/CRYAB/WNT7B/WNT2B/HSF4/CDON	7
BP	GO:0010232	vascular transport	7/598	87/18614	0.0218357	0.201331	0.176898	MFSD2A/SLC6A9/ABCC5/SLC7A8/SLC7A1/FABP5/SLC2A1	7
BP	GO:0150104	transport across blood-brain barrier	7/598	87/18614	0.0218357	0.201331	0.176898	MFSD2A/SLC6A9/ABCC5/SLC7A8/SLC7A1/FABP5/SLC2A1	7
BP	GO:0046513	ceramide biosynthetic process	6/598	68/18614	0.0218419	0.201331	0.176898	PLA2G6/DEGS1/SPTLC3/SPTSSB/SMPD2/CYP4F22	6
BP	GO:0034308	primary alcohol metabolic process	8/598	107/18614	0.0219847	0.202232	0.177689	ALDH2/ALDH3A2/BCO1/DHRS3/CYP2C18/CYP3A5/AKR1C1/WNT4	8
BP	GO:0003007	heart morphogenesis	15/598	262/18614	0.0226114	0.207572	0.182381	PDCD4/FGFR2/VANGL2/SMO/ROBO2/NDRG4/JAG1/EFNA1/PPP1R13L/BMP7/DSP/GRHL2/EMP2/TNNT2/DHRS3	15
BP	GO:0007431	salivary gland development	4/598	34/18614	0.0228027	0.20763	0.182432	FGFR2/EGFR/BMP7/ESRP2	4
BP	GO:0034405	response to fluid shear stress	4/598	34/18614	0.0228027	0.20763	0.182432	NFE2L2/PKD1/KLF4/PLEC	4
BP	GO:0046475	glycerophospholipid catabolic process	4/598	34/18614	0.0228027	0.20763	0.182432	PLA2G6/PLA2G4F/PLA2G4D/PLA2G4B	4
BP	GO:0060317	cardiac epithelial to mesenchymal transition	4/598	34/18614	0.0228027	0.20763	0.182432	PDCD4/JAG1/EFNA1/EMP2	4
BP	GO:0032273	positive regulation of protein polymerization	7/598	88/18614	0.0230904	0.209812	0.184349	MAPT/TPPP/CDK5R1/BAIAP2/HSPA1B/HSPA1A/TPPP3	7
BP	GO:0050768	negative regulation of neurogenesis	10/598	150/18614	0.0231358	0.209812	0.184349	PTN/MAP2/BMP7/PTPRS/SEMA3F/LRP4/CDH1/SEMA4B/ASCL2/FSTL4	10
BP	GO:1990138	neuron projection extension	11/598	172/18614	0.02333	0.210417	0.184881	BCL11A/AUTS2/DDR1/MAP2/PAK6/MAPT/PTPRS/SEMA3F/SHTN1/CDH1/SEMA4B	11
BP	GO:0042326	negative regulation of phosphorylation	20/598	383/18614	0.0233359	0.210417	0.184881	PDCD4/CTDSPL/DYNLL1/INPP5J/HMGCR/CEBPA/MAPT/BMP7/HSPB1/NUPR1/CADM4/PARD3/AJUBA/CNKSR3/PTK6/DEPTOR/PLEC/DUSP7/IGFBP3/GSTP1	20
BP	GO:0032874	positive regulation of stress-activated MAPK cascade	9/598	129/18614	0.0234232	0.210417	0.184881	ANKRD6/MINK1/MFHAS1/WNT7B/HRAS/TNFRSF19/STK39/MAPK8IP2/MAPKBP1	9
BP	GO:0045761	regulation of adenylate cyclase activity	5/598	51/18614	0.0234584	0.210417	0.184881	NPR3/ADRB2/P2RY11/LTB4R2/GPR87	5
BP	GO:0051646	mitochondrion localization	5/598	51/18614	0.0234584	0.210417	0.184881	NEFL/KAT2A/MYO19/MAPT/CLUH	5
BP	GO:0050803	regulation of synapse structure or activity	14/598	240/18614	0.0234839	0.210417	0.184881	EEF2K/CLSTN1/EPHB3/IGSF9/ROBO2/NEFL/EFNA1/CDK5R1/BAIAP2/EFNA5/PTPRS/SEMA3F/LRP4/NGEF	14
BP	GO:2001242	regulation of intrinsic apoptotic signaling pathway	11/598	173/18614	0.0242224	0.216492	0.190218	IVNS1ABP/SOD1/ZNF385A/NFE2L2/MYC/YBX3/HSPB1/ELL3/NUPR1/NOL3/HSPA1A	11
BP	GO:0018107	peptidyl-threonine phosphorylation	8/598	109/18614	0.0242583	0.216492	0.190218	ACVR1B/CDC42BPG/WNK1/BMP7/CDK5R1/CADM4/PARD3/STK39	8
BP	GO:0007589	body fluid secretion	7/598	89/18614	0.024394	0.217271	0.190903	CELSR2/DDR1/ZBTB7B/WNK1/NPR3/STK39/PRLR	7
BP	GO:0050878	regulation of body fluid levels	19/598	361/18614	0.0247891	0.220132	0.193416	VAV3/DGKA/KRT1/CELSR2/ZNF385A/DDR1/CD9/ZBTB7B/P2RY1/WNK1/NPR3/NFE2L2/HSPB1/STK39/ANXA8/EMP2/CYP4F12/AQP3/PRLR	19
BP	GO:0009880	embryonic pattern specification	6/598	70/18614	0.0248132	0.220132	0.193416	MEIS1/FGFR2/BMP7/COBL/PGAP1/SEMA3F	6
BP	GO:0060749	mammary gland alveolus development	3/598	20/18614	0.0250365	0.220586	0.193815	ID2/DDR1/PRLR	3
BP	GO:0061377	mammary gland lobule development	3/598	20/18614	0.0250365	0.220586	0.193815	ID2/DDR1/PRLR	3
BP	GO:0072234	metanephric nephron tubule development	3/598	20/18614	0.0250365	0.220586	0.193815	LGR4/WNT7B/PKD1	3
BP	GO:0006779	porphyrin-containing compound biosynthetic process	4/598	35/18614	0.0251101	0.220586	0.193815	ALAD/ABCB6/TMEM14A/SLC6A9	4
BP	GO:0033014	tetrapyrrole biosynthetic process	4/598	35/18614	0.0251101	0.220586	0.193815	ALAD/ABCB6/TMEM14A/SLC6A9	4
BP	GO:0010656	negative regulation of muscle cell apoptotic process	5/598	52/18614	0.0252914	0.221312	0.194453	IGF1R/NFE2L2/BMP7/NUPR1/LYPD3	5
BP	GO:0021695	cerebellar cortex development	5/598	52/18614	0.0252914	0.221312	0.194453	LDB1/SMO/SPTBN2/RORA/TRNP1	5
BP	GO:0030148	sphingolipid biosynthetic process	8/598	110/18614	0.0254547	0.221446	0.194571	ELOVL4/PLA2G6/DEGS1/SPTLC3/PPM1L/SPTSSB/SMPD2/CYP4F22	8
BP	GO:0045445	myoblast differentiation	8/598	110/18614	0.0254547	0.221446	0.194571	BOC/JAG1/IL18/SOSTDC1/PITX1/PLEC/SOX15/IGFBP3	8
BP	GO:0090263	positive regulation of canonical Wnt signaling pathway	8/598	110/18614	0.0254547	0.221446	0.194571	LGR4/FGFR2/DLX5/WNK1/EGFR/JUP/LGR6/KANK1	8
BP	GO:0030048	actin filament-based movement	9/598	131/18614	0.0255667	0.221561	0.194673	GJA1/MYO19/DSC2/JUP/DSP/MYH14/EMP2/TNNT2/SHTN1	9
BP	GO:0070304	positive regulation of stress-activated protein kinase signaling cascade	9/598	131/18614	0.0255667	0.221561	0.194673	ANKRD6/MINK1/MFHAS1/WNT7B/HRAS/TNFRSF19/STK39/MAPK8IP2/MAPKBP1	9
BP	GO:0030111	regulation of Wnt signaling pathway	18/598	338/18614	0.0256361	0.221735	0.194825	LGR4/FGFR2/CTNNBIP1/ANKRD6/DLX5/WNK1/EGFR/TMEM237/IGFBP2/RNF43/JUP/LGR6/KANK1/SOSTDC1/ZNF703/LRP4/SOX2/ZNRF3	18
BP	GO:0030516	regulation of axon extension	7/598	90/18614	0.0257472	0.221841	0.194918	MAP2/MAPT/PTPRS/SEMA3F/SHTN1/CDH1/SEMA4B	7
BP	GO:0106027	neuron projection organization	7/598	90/18614	0.0257472	0.221841	0.194918	EEF2K/EPHB3/IGF1R/EFNA1/CDK5R1/BAIAP2/NGEF	7
BP	GO:0003208	cardiac ventricle morphogenesis	6/598	71/18614	0.0263952	0.226989	0.199441	FGFR2/JAG1/PPP1R13L/DSP/GRHL2/TNNT2	6
BP	GO:0035148	tube formation	10/598	154/18614	0.0271394	0.231806	0.203674	FGFR2/VANGL2/RARG/CELSR1/KAT2A/BMP7/COBL/GRHL2/SPINT2/WNT4	10
BP	GO:0001843	neural tube closure	7/598	91/18614	0.0271508	0.231806	0.203674	VANGL2/RARG/CELSR1/KAT2A/COBL/GRHL2/SPINT2	7
BP	GO:0072091	regulation of stem cell proliferation	7/598	91/18614	0.0271508	0.231806	0.203674	GJA1/RARG/CEBPA/ELL3/OVOL1/IRF6/EPCAM	7
BP	GO:0010823	negative regulation of mitochondrion organization	5/598	53/18614	0.0272136	0.231806	0.203674	MAPT/TMEM14A/LMNA/NOL3/HSPA1A	5
BP	GO:0070169	positive regulation of biomineral tissue development	5/598	53/18614	0.0272136	0.231806	0.203674	PTN/ADRB2/BMP7/TFAP2A/WNT4	5
BP	GO:0030224	monocyte differentiation	4/598	36/18614	0.0275532	0.232741	0.204496	CTNNBIP1/MYC/PIR/FASN	4
BP	GO:0031112	positive regulation of microtubule polymerization or depolymerization	4/598	36/18614	0.0275532	0.232741	0.204496	MAPT/CDK5R1/HSPA1B/HSPA1A	4
BP	GO:0034260	negative regulation of GTPase activity	4/598	36/18614	0.0275532	0.232741	0.204496	CPEB2/WNK1/HRAS/FZD10	4
BP	GO:0046473	phosphatidic acid metabolic process	4/598	36/18614	0.0275532	0.232741	0.204496	DGKA/PLD1/PLA2G6/PLA2G3	4
BP	GO:0010810	regulation of cell-substrate adhesion	13/598	222/18614	0.0275826	0.232741	0.204496	LDB1/MINK1/DDR1/JAG1/CX3CL1/CAMSAP3/JUP/NPNT/KANK1/EFNA5/EMP2/RAC3/WNT4	13
BP	GO:0050890	cognition	17/598	317/18614	0.0278571	0.23327	0.20496	GATM/PTN/ZNF385A/CHL1/NDRG4/PLA2G6/KCNK10/HMGCR/PAK6/KAT2A/VLDLR/EGFR/CBR3/MAPT/MFSD2A/MAPK8IP2/SLC6A4	17
BP	GO:0045860	positive regulation of protein kinase activity	19/598	366/18614	0.028019	0.23327	0.20496	TXN/EFNA1/ADRB2/ERBB2/VLDLR/EGFR/CAMKK1/HRAS/CDK5R1/MST1R/ERBB3/PKD1/FZD10/CARD14/IL18/AJUBA/EMP2/TOM1L1/PRLR	19
BP	GO:0021953	central nervous system neuron differentiation	11/598	177/18614	0.0280414	0.23327	0.20496	BCL11B/FGFR2/EPHB3/LDB1/EPHB6/SMO/MAP2/WDR47/MAPT/RORA/RAC3	11
BP	GO:0042130	negative regulation of T cell proliferation	6/598	72/18614	0.0280427	0.23327	0.20496	ZBTB7B/ERBB2/IL20RB/LGALS9B/PAWR/LGALS9C	6
BP	GO:0060411	cardiac septum morphogenesis	6/598	72/18614	0.0280427	0.23327	0.20496	FGFR2/SMO/ROBO2/JAG1/BMP7/DHRS3	6
BP	GO:0021756	striatum development	3/598	21/18614	0.0285287	0.23327	0.20496	BCL11B/BBS2/FOXP2	3
BP	GO:0031280	negative regulation of cyclase activity	3/598	21/18614	0.0285287	0.23327	0.20496	NPR3/LTB4R2/GPR87	3
BP	GO:0031290	retinal ganglion cell axon guidance	3/598	21/18614	0.0285287	0.23327	0.20496	EPHB3/ROBO2/EFNA5	3
BP	GO:0035020	regulation of Rac protein signal transduction	3/598	21/18614	0.0285287	0.23327	0.20496	AUTS2/SSX2IP/CADM4	3
BP	GO:0038083	peptidyl-tyrosine autophosphorylation	3/598	21/18614	0.0285287	0.23327	0.20496	DDR1/IGF1R/EGFR	3
BP	GO:0043651	linoleic acid metabolic process	3/598	21/18614	0.0285287	0.23327	0.20496	GSTM2/CYP2C18/GSTP1	3
BP	GO:0048791	calcium ion-regulated exocytosis of neurotransmitter	3/598	21/18614	0.0285287	0.23327	0.20496	RIMS3/SYT8/UNC13B	3
BP	GO:0060445	branching involved in salivary gland morphogenesis	3/598	21/18614	0.0285287	0.23327	0.20496	FGFR2/BMP7/ESRP2	3
BP	GO:0071498	cellular response to fluid shear stress	3/598	21/18614	0.0285287	0.23327	0.20496	NFE2L2/KLF4/PLEC	3
BP	GO:0090043	regulation of tubulin deacetylation	3/598	21/18614	0.0285287	0.23327	0.20496	KAT2A/MAPT/TPPP	3
BP	GO:0090189	regulation of branching involved in ureteric bud morphogenesis	3/598	21/18614	0.0285287	0.23327	0.20496	LGR4/SMO/WNT2B	3
BP	GO:1903429	regulation of cell maturation	3/598	21/18614	0.0285287	0.23327	0.20496	BCL11A/BNC1/RAC3	3
BP	GO:0060606	tube closure	7/598	92/18614	0.0286056	0.233473	0.205139	VANGL2/RARG/CELSR1/KAT2A/COBL/GRHL2/SPINT2	7
BP	GO:0007389	pattern specification process	23/598	467/18614	0.0287985	0.234622	0.206148	MEIS1/FGFR2/CTNNBIP1/LDB1/CELSR2/VANGL2/RARG/SMO/ROBO2/NDRG4/IRX4/KAT2A/WNT7B/BMP7/COBL/MAFB/WNT2B/PGAP1/OTX1/SEMA3F/CDON/SOSTDC1/LRP4	23
BP	GO:0007015	actin filament organization	22/598	442/18614	0.0289243	0.23522	0.206673	EFS/RNH1/NEBL/CX3CL1/MYO19/ELMO3/COBL/GAS2L1/POF1B/BAIAP2/KANK1/GDPD2/PAWR/EMP2/TNNT2/SHTN1/PIK3R2/SPTBN2/PLEC/RAC3/ESPN/WNT4	22
BP	GO:0032330	regulation of chondrocyte differentiation	5/598	54/18614	0.0292264	0.236268	0.207594	MAF/RARG/TRPS1/SOX6/ZNF219	5
BP	GO:0046686	response to cadmium ion	5/598	54/18614	0.0292264	0.236268	0.207594	ALAD/SOD1/ABCB6/EGFR/MT1X	5
BP	GO:2000179	positive regulation of neural precursor cell proliferation	5/598	54/18614	0.0292264	0.236268	0.207594	SMO/CX3CL1/ELL3/WDR62/CDON	5
BP	GO:0032414	positive regulation of ion transmembrane transporter activity	8/598	113/18614	0.0292898	0.236268	0.207594	HSPA2/ATP1B3/ADRB2/STK39/ANK3/GSTM2/CNKSR3/STAC2	8
BP	GO:0007605	sensory perception of sound	10/598	156/18614	0.0293164	0.236268	0.207594	SOD1/PGAP1/MYH14/TFAP2A/ROR1/HOMER2/EPS8L2/USH1G/ESPN/TPRN	10
BP	GO:0007405	neuroblast proliferation	6/598	73/18614	0.0297566	0.238958	0.209958	FGFR2/PTN/SMO/CX3CL1/WDR62/CDON	6
BP	GO:0061035	regulation of cartilage development	6/598	73/18614	0.0297566	0.238958	0.209958	MAF/RARG/TRPS1/KAT2A/SOX6/ZNF219	6
BP	GO:0060485	mesenchyme development	17/598	320/18614	0.0301027	0.239836	0.210729	PDCD4/FGFR2/SMO/ROBO2/JAG1/EFNA1/MYC/BMP7/ELL3/ERBB3/SEMA3F/ZNF703/EMP2/ZNF750/WNT10A/SEMA4B/WNT4	17
BP	GO:0045995	regulation of embryonic development	7/598	93/18614	0.0301121	0.239836	0.210729	JAG1/KAT2A/NFE2L2/WNT2B/TENM4/RPS6KA6/WNT4	7
BP	GO:0031076	embryonic camera-type eye development	4/598	37/18614	0.0301331	0.239836	0.210729	RARG/PPP1R13L/BMP7/TFAP2A	4
BP	GO:0031646	positive regulation of nervous system process	4/598	37/18614	0.0301331	0.239836	0.210729	TPPP/UNC13B/PARD3/TENM4	4
BP	GO:0048854	brain morphogenesis	4/598	37/18614	0.0301331	0.239836	0.210729	BBS2/SMO/OTX1/SLC6A4	4
BP	GO:0006612	protein targeting to membrane	9/598	135/18614	0.0302637	0.240449	0.211268	MTCL1/ERBB2/ZDHHC11B/HRAS/CDK5R1/PARD3/ZDHHC11/ANK3/GOLGA7B	9
BP	GO:0031032	actomyosin structure organization	12/598	202/18614	0.0303899	0.241025	0.211774	CDC42BPG/NEBL/MYH14/OBSCN/TNNT3/CSRP2/KRT8/TNNT2/EPB41L4B/PIK3R2/PLEC/WNT4	12
BP	GO:0001667	ameboidal-type cell migration	24/598	496/18614	0.0310225	0.24551	0.215715	ACVR1B/PLEKHG5/GJA1/PTN/SMO/EFNA1/KRT16/NFE2L2/PRKX/BMP7/HSPB1/JUP/KANK1/SEMA3F/KLF4/EMP2/FAT2/EPB41L4B/RAB25/SEMA4B/PLEC/KRT2/LTB4R2/EPPK1	24
BP	GO:0051146	striated muscle cell differentiation	16/598	297/18614	0.0310648	0.24551	0.215715	SMO/CD9/NEBL/KAT2A/HOPX/SOX6/LMNA/OBSCN/TNNT3/CSRP2/CDON/KRT8/TNNT2/CXADR/PLEC/KLF5	16
BP	GO:0001736	establishment of planar polarity	6/598	74/18614	0.0315378	0.247939	0.217849	ANKRD6/CELSR2/VANGL2/CELSR1/ROR1/ZNRF3	6
BP	GO:0002067	glandular epithelial cell differentiation	6/598	74/18614	0.0315378	0.247939	0.217849	FGFR2/RARG/SMO/KLF4/FASN/WNT4	6
BP	GO:0007164	establishment of tissue polarity	6/598	74/18614	0.0315378	0.247939	0.217849	ANKRD6/CELSR2/VANGL2/CELSR1/ROR1/ZNRF3	6
BP	GO:0001738	morphogenesis of a polarized epithelium	7/598	94/18614	0.0316712	0.248553	0.218388	ANKRD6/CELSR2/VANGL2/CELSR1/CAMSAP3/ROR1/ZNRF3	7
BP	GO:0021761	limbic system development	8/598	115/18614	0.032057	0.251141	0.220662	BBS2/FGFR2/SMO/NEFL/IGF1R/CDK5R1/MFSD2A/PTPRS	8
BP	GO:0032928	regulation of superoxide anion generation	3/598	22/18614	0.032265	0.251892	0.221322	SOD1/MAPT/GSTP1	3
BP	GO:0042026	protein refolding	3/598	22/18614	0.032265	0.251892	0.221322	HSPA2/HSPA1B/HSPA1A	3
BP	GO:0061448	connective tissue development	15/598	275/18614	0.0328212	0.255134	0.224171	MAF/BBS2/RARG/TRPS1/KAT2A/WNT7B/BMP7/OXCT1/HRAS/WNT2B/PKD1/SOX6/FGFR3/ZNF219/PITX1	15
BP	GO:0061041	regulation of wound healing	9/598	137/18614	0.0328246	0.255134	0.224171	KRT1/CD9/NFE2L2/HRAS/CADM4/DUOX1/KANK1/EPPK1/WNT4	9
BP	GO:0051084	'de novo' post-translational protein folding	4/598	38/18614	0.0328509	0.255134	0.224171	BAG1/HSPA2/HSPA1B/HSPA1A	4
BP	GO:0046330	positive regulation of JNK cascade	7/598	95/18614	0.0332835	0.25796	0.226653	ANKRD6/MINK1/MFHAS1/WNT7B/HRAS/TNFRSF19/MAPKBP1	7
BP	GO:0001707	mesoderm formation	6/598	75/18614	0.0333871	0.25796	0.226653	FGFR2/GJA1/AHDC1/BMP7/ARMC5/KLF4	6
BP	GO:2000242	negative regulation of reproductive process	6/598	75/18614	0.0333871	0.25796	0.226653	GJA1/SOD1/BMP7/YBX3/OVOL1/WNT4	6
BP	GO:0006936	muscle contraction	18/598	349/18614	0.0336551	0.259584	0.22808	BBS2/GJA1/SOD1/PLA2G6/ADRB2/CRYAB/PPP1R13L/DSC2/JUP/NMU/DSP/LTB4R/NPNT/MYH14/TNNT3/GSTM2/TNNT2/STAC2	18
BP	GO:0097193	intrinsic apoptotic signaling pathway	16/598	301/18614	0.0344853	0.265531	0.233306	IVNS1ABP/SOD1/ZNF385A/CIDEB/NFE2L2/MYC/YBX3/PERP/HSPB1/HRAS/ELL3/NUPR1/PRODH/NOL3/TP73/HSPA1A	16
BP	GO:0070664	negative regulation of leukocyte proliferation	7/598	96/18614	0.0349495	0.268644	0.236041	ZBTB7B/ERBB2/IL20RB/LGALS9B/PAWR/LGALS9C/GSTP1	7
BP	GO:0046470	phosphatidylcholine metabolic process	6/598	76/18614	0.0353051	0.269991	0.237225	DBI/PLA2G6/MFSD2A/CDS1/FABP5/PLA2G3	6
BP	GO:0150076	neuroinflammatory response	6/598	76/18614	0.0353051	0.269991	0.237225	SMO/CX3CL1/MAPT/MT1X/NUPR1/IL18	6
BP	GO:1903036	positive regulation of response to wounding	6/598	76/18614	0.0353051	0.269991	0.237225	PTN/IGF1R/NFE2L2/HRAS/DUOX1/KANK1	6
BP	GO:0031667	response to nutrient levels	23/598	477/18614	0.0353761	0.270074	0.237297	BBS2/ALAD/SOD1/CIDEB/IGF1R/ADRB2/KAT2A/NFE2L2/IGFBP2/BMP7/DSC2/OXCT1/MN1/WNT2B/MFSD2A/GAS2L1/STK39/SLC6A4/DAPL1/PLEC/AQP3/SLC2A1/WNT4	23
BP	GO:0032412	regulation of monoatomic ion transmembrane transporter activity	15/598	278/18614	0.0355914	0.270503	0.237674	MINK1/HSPA2/PLA2G6/ATP1B3/ADRB2/ANO9/SLC6A9/STK39/ANK3/MAPK8IP2/GSTM2/CNKSR3/PTPN3/FXYD3/STAC2	15
BP	GO:0042307	positive regulation of protein import into nucleus	4/598	39/18614	0.0357073	0.270503	0.237674	SMO/JUP/PIK3R2/CDH1	4
BP	GO:0043403	skeletal muscle tissue regeneration	4/598	39/18614	0.0357073	0.270503	0.237674	CD9/HOPX/SOX15/KLF5	4
BP	GO:0097242	amyloid-beta clearance	4/598	39/18614	0.0357073	0.270503	0.237674	IGF1R/HMGCR/LRP4/PLA2G3	4
BP	GO:0003012	muscle system process	22/598	452/18614	0.0357336	0.270503	0.237674	BBS2/GATM/GTF2IRD1/GJA1/SOD1/P2RY1/PLA2G6/ADRB2/CRYAB/PPP1R13L/DSC2/JUP/NMU/DSP/LTB4R/NPNT/LMNA/MYH14/TNNT3/GSTM2/TNNT2/STAC2	22
BP	GO:0034332	adherens junction organization	5/598	57/18614	0.0358179	0.270684	0.237834	CAMSAP3/DSP/ZNF703/CDH1/PLEC	5
BP	GO:0019430	removal of superoxide radicals	3/598	23/18614	0.0362435	0.27071	0.237857	SOD1/NFE2L2/BMP7	3
BP	GO:0042219	cellular modified amino acid catabolic process	3/598	23/18614	0.0362435	0.27071	0.237857	CSAD/ALDH4A1/PRODH	3
BP	GO:0072243	metanephric nephron epithelium development	3/598	23/18614	0.0362435	0.27071	0.237857	LGR4/WNT7B/PKD1	3
BP	GO:0090042	tubulin deacetylation	3/598	23/18614	0.0362435	0.27071	0.237857	KAT2A/MAPT/TPPP	3
BP	GO:0097150	neuronal stem cell population maintenance	3/598	23/18614	0.0362435	0.27071	0.237857	JAG1/WDR47/SOX2	3
BP	GO:1901673	regulation of mitotic spindle assembly	3/598	23/18614	0.0362435	0.27071	0.237857	CHMP4C/HSPA1B/HSPA1A	3
BP	GO:2000178	negative regulation of neural precursor cell proliferation	3/598	23/18614	0.0362435	0.27071	0.237857	PTN/SLC6A4/SPINT2	3
BP	GO:0043270	positive regulation of monoatomic ion transport	13/598	231/18614	0.0363164	0.270805	0.237939	HSPA2/P2RY1/ATP1B3/ADRB2/CX3CL1/PRSS8/STK39/ANK3/GSTM2/CNKSR3/SLC6A4/CNTN1/STAC2	13
BP	GO:0051897	positive regulation of protein kinase B signaling	8/598	118/18614	0.0365341	0.271188	0.238276	TXN/IGF1R/MFHAS1/EGFR/CX3CL1/MST1R/FAM110C/IL18	8
BP	GO:0048762	mesenchymal cell differentiation	14/598	255/18614	0.0365801	0.271188	0.238276	PDCD4/FGFR2/SMO/JAG1/EFNA1/BMP7/ELL3/SEMA3F/ZNF703/EMP2/ZNF750/WNT10A/SEMA4B/WNT4	14
BP	GO:0006497	protein lipidation	7/598	97/18614	0.0366698	0.271188	0.238276	PGAP2/DBI/ZDHHC11B/PGAP1/ZDHHC11/GOLGA7B/CWH43	7
BP	GO:0010586	miRNA metabolic process	7/598	97/18614	0.0366698	0.271188	0.238276	ZNF512B/GAS5/EGFR/MYC/HRAS/KLF4/KLF5	7
BP	GO:0099175	regulation of postsynapse organization	7/598	97/18614	0.0366698	0.271188	0.238276	EEF2K/EFNA1/CDK5R1/BAIAP2/PTPRS/SEMA3F/NGEF	7
BP	GO:0046394	carboxylic acid biosynthetic process	17/598	328/18614	0.0367466	0.271308	0.238382	OSBPL1A/GATM/ELOVL4/CBR1/DEGS1/KLHL25/PLA2G4F/CYP2C9/EIF6/GSTM2/FASN/PER2/GGT6/FABP5/PLA2G3/SHMT1/GSTP1	17
BP	GO:0046165	alcohol biosynthetic process	9/598	140/18614	0.0369412	0.272297	0.239251	IP6K2/SOD1/P2RY1/HMGCR/SPTLC3/LSS/SPTSSB/IMPA2/WNT4	9
BP	GO:0021536	diencephalon development	6/598	77/18614	0.0372927	0.273696	0.24048	SMO/OTX1/PITX1/CDH1/SOX2/WNT4	6
BP	GO:0048332	mesoderm morphogenesis	6/598	77/18614	0.0372927	0.273696	0.24048	FGFR2/GJA1/AHDC1/BMP7/ARMC5/KLF4	6
BP	GO:0021915	neural tube development	10/598	163/18614	0.0379081	0.273696	0.24048	VANGL2/RARG/SMO/CELSR1/KAT2A/BMP7/COBL/GRHL2/PKD1/SPINT2	10
BP	GO:0030278	regulation of ossification	8/598	119/18614	0.0381155	0.273696	0.24048	PTN/ADRB2/BMP7/TFAP2A/TOB2/LRP4/DHRS3/WNT4	8
BP	GO:0048675	axon extension	8/598	119/18614	0.0381155	0.273696	0.24048	AUTS2/MAP2/MAPT/PTPRS/SEMA3F/SHTN1/CDH1/SEMA4B	8
BP	GO:0043405	regulation of MAP kinase activity	11/598	186/18614	0.0381825	0.273696	0.24048	PDCD4/HMGCR/ERBB2/EGFR/BMP7/HRAS/MST1R/FZD10/AJUBA/DUSP7/GSTP1	11
BP	GO:0001836	release of cytochrome c from mitochondria	5/598	58/18614	0.0382023	0.273696	0.24048	CIDEB/PLA2G6/FAM162A/LMNA/NOL3	5
BP	GO:0061005	cell differentiation involved in kidney development	5/598	58/18614	0.0382023	0.273696	0.24048	LGR4/SMO/JAG1/PRKX/WNT4	5
BP	GO:2000649	regulation of sodium ion transmembrane transporter activity	5/598	58/18614	0.0382023	0.273696	0.24048	STK39/ANK3/CNKSR3/PTPN3/FXYD3	5
BP	GO:0034612	response to tumor necrosis factor	14/598	257/18614	0.0386576	0.273696	0.24048	KAT2A/NFE2L2/CX3CL1/CEBPA/TNFRSF25/YBX3/CARD14/NPNT/TNFRSF19/HSPA1B/KRT8/HSPA1A/RORA/GSTP1	14
BP	GO:1901031	regulation of response to reactive oxygen species	4/598	40/18614	0.0387028	0.273696	0.24048	TXN/NFE2L2/BMP7/PAWR	4
BP	GO:1903115	regulation of actin filament-based movement	4/598	40/18614	0.0387028	0.273696	0.24048	DSC2/JUP/DSP/TNNT2	4
BP	GO:0006560	proline metabolic process	2/598	10/18614	0.039082	0.273696	0.24048	ALDH4A1/PRODH	2
BP	GO:0015886	heme transport	2/598	10/18614	0.039082	0.273696	0.24048	ABCB6/ABCC5	2
BP	GO:0032025	response to cobalt ion	2/598	10/18614	0.039082	0.273696	0.24048	ALAD/D2HGDH	2
BP	GO:0033197	response to vitamin E	2/598	10/18614	0.039082	0.273696	0.24048	ALAD/IGF1R	2
BP	GO:0045607	regulation of inner ear auditory receptor cell differentiation	2/598	10/18614	0.039082	0.273696	0.24048	MYCL/ESRP1	2
BP	GO:0045631	regulation of mechanoreceptor differentiation	2/598	10/18614	0.039082	0.273696	0.24048	MYCL/ESRP1	2
BP	GO:0046886	positive regulation of hormone biosynthetic process	2/598	10/18614	0.039082	0.273696	0.24048	IGF1R/WNT4	2
BP	GO:0048671	negative regulation of collateral sprouting	2/598	10/18614	0.039082	0.273696	0.24048	PTPRS/FSTL4	2
BP	GO:0048672	positive regulation of collateral sprouting	2/598	10/18614	0.039082	0.273696	0.24048	EFNA5/LPAR3	2
BP	GO:0048733	sebaceous gland development	2/598	10/18614	0.039082	0.273696	0.24048	KRT76/WNT10A	2
BP	GO:0051660	establishment of centrosome localization	2/598	10/18614	0.039082	0.273696	0.24048	PARD3B/PARD3	2
BP	GO:0062042	regulation of cardiac epithelial to mesenchymal transition	2/598	10/18614	0.039082	0.273696	0.24048	JAG1/EMP2	2
BP	GO:0071476	cellular hypotonic response	2/598	10/18614	0.039082	0.273696	0.24048	STK39/SLC4A11	2
BP	GO:0072203	cell proliferation involved in metanephros development	2/598	10/18614	0.039082	0.273696	0.24048	MYC/BMP7	2
BP	GO:1900003	regulation of serine-type endopeptidase activity	2/598	10/18614	0.039082	0.273696	0.24048	ANXA8L1/ANXA8	2
BP	GO:1901401	regulation of tetrapyrrole metabolic process	2/598	10/18614	0.039082	0.273696	0.24048	TMEM14A/SLC6A9	2
BP	GO:1902571	regulation of serine-type peptidase activity	2/598	10/18614	0.039082	0.273696	0.24048	ANXA8L1/ANXA8	2
BP	GO:1902959	regulation of aspartic-type endopeptidase activity involved in amyloid precursor protein catabolic process	2/598	10/18614	0.039082	0.273696	0.24048	EFNA1/EFNA3	2
BP	GO:2000121	regulation of removal of superoxide radicals	2/598	10/18614	0.039082	0.273696	0.24048	NFE2L2/BMP7	2
BP	GO:2000980	regulation of inner ear receptor cell differentiation	2/598	10/18614	0.039082	0.273696	0.24048	MYCL/ESRP1	2
BP	GO:2001233	regulation of apoptotic signaling pathway	19/598	381/18614	0.0396151	0.27586	0.242381	IVNS1ABP/SOD1/ZNF385A/NFE2L2/CX3CL1/MYC/YBX3/HSPB1/ELL3/NUPR1/TMEM14A/LMNA/HSPA1B/MAPK8IP2/NOL3/DEPTOR/HSPA1A/WNT4/GSTP1	19
BP	GO:0030326	embryonic limb morphogenesis	8/598	120/18614	0.0397421	0.27586	0.242381	FRAS1/RARG/DLX5/BMP7/GRHL2/TFAP2A/LRP4/PITX1	8
BP	GO:0035113	embryonic appendage morphogenesis	8/598	120/18614	0.0397421	0.27586	0.242381	FRAS1/RARG/DLX5/BMP7/GRHL2/TFAP2A/LRP4/PITX1	8
BP	GO:0035296	regulation of tube diameter	9/598	142/18614	0.0398738	0.27586	0.242381	BBS2/SOD1/P2RY1/PLA2G6/NPR3/ADRB2/SLC6A4/FAAH/PER2	9
BP	GO:0097746	blood vessel diameter maintenance	9/598	142/18614	0.0398738	0.27586	0.242381	BBS2/SOD1/P2RY1/PLA2G6/NPR3/ADRB2/SLC6A4/FAAH/PER2	9
BP	GO:0048661	positive regulation of smooth muscle cell proliferation	7/598	99/18614	0.0402758	0.27586	0.242381	FGFR2/ID2/GJA1/IGF1R/NOTCH3/CX3CL1/IL18	7
BP	GO:0060541	respiratory system development	12/598	211/18614	0.0403532	0.27586	0.242381	FGFR2/RARG/DLX5/CELSR1/CEBPA/WNT7B/HOPX/WNT2B/GRHL2/PKD1/ESRP2/TP73	12
BP	GO:0032386	regulation of intracellular transport	17/598	332/18614	0.0404434	0.27586	0.242381	TXN/SMO/MTCL1/NDRG4/RANGAP1/MAP2/ERBB2/CRYAB/JUP/HRAS/CDK5R1/PGAP1/ANK3/TNNT2/PIK3R2/CDH1/PLA2G3	17
BP	GO:0002053	positive regulation of mesenchymal cell proliferation	3/598	24/18614	0.0404613	0.27586	0.242381	FGFR2/SMO/MYC	3
BP	GO:0008045	motor neuron axon guidance	3/598	24/18614	0.0404613	0.27586	0.242381	ERBB2/SEMA3F/RAC3	3
BP	GO:0018230	peptidyl-L-cysteine S-palmitoylation	3/598	24/18614	0.0404613	0.27586	0.242381	ZDHHC11B/ZDHHC11/GOLGA7B	3
BP	GO:0018231	peptidyl-S-diacylglycerol-L-cysteine biosynthetic process from peptidyl-cysteine	3/598	24/18614	0.0404613	0.27586	0.242381	ZDHHC11B/ZDHHC11/GOLGA7B	3
BP	GO:0021871	forebrain regionalization	3/598	24/18614	0.0404613	0.27586	0.242381	WNT7B/WNT2B/PGAP1	3
BP	GO:0032528	microvillus organization	3/598	24/18614	0.0404613	0.27586	0.242381	PLD1/ESPN/KLF5	3
BP	GO:0048143	astrocyte activation	3/598	24/18614	0.0404613	0.27586	0.242381	SMO/MAPT/MT1X	3
BP	GO:0051350	negative regulation of lyase activity	3/598	24/18614	0.0404613	0.27586	0.242381	NPR3/LTB4R2/GPR87	3
BP	GO:0072202	cell differentiation involved in metanephros development	3/598	24/18614	0.0404613	0.27586	0.242381	LGR4/SMO/WNT4	3
BP	GO:0007519	skeletal muscle tissue development	10/598	165/18614	0.0406521	0.27586	0.242381	GPC1/SMO/HLF/YBX3/NUPR1/MYH14/CDON/PITX1/PLEC/KLF5	10
BP	GO:0048639	positive regulation of developmental growth	10/598	165/18614	0.0406521	0.27586	0.242381	BBS2/FGFR2/SMO/HOPX/MAPT/YBX3/EFNA5/LPAR3/SHTN1/SOX15	10
BP	GO:0008347	glial cell migration	5/598	59/18614	0.0406815	0.27586	0.242381	CD9/P2RY1/WDR47/CX3CL1/CDK5R1	5
BP	GO:0031122	cytoplasmic microtubule organization	5/598	59/18614	0.0406815	0.27586	0.242381	MAPT/HOOK2/TPPP/HOOK1/CLIP4	5
BP	GO:0042391	regulation of membrane potential	21/598	433/18614	0.0408037	0.276271	0.242742	GJA1/SOD1/KCNK10/ATP1B3/ADRB2/RIMS3/MAPT/GABRQ/DSC2/JUP/DSP/UNC13B/BAIAP2/MYH14/ANK3/MAPK8IP2/CXADR/PTPN3/KCNK7/TMEM25/SLC4A11	21
BP	GO:0035150	regulation of tube size	9/598	143/18614	0.0413976	0.279521	0.245598	BBS2/SOD1/P2RY1/PLA2G6/NPR3/ADRB2/SLC6A4/FAAH/PER2	9
BP	GO:0007265	Ras protein signal transduction	17/598	333/18614	0.0414082	0.279521	0.245598	PLEKHG5/AUTS2/PLD1/LPAR6/ARHGEF28/SSX2IP/NISCH/CELSR1/HRAS/RAPGEFL1/CADM4/CTNNAL1/KANK1/SHTN1/EPS8L2/GPSM2/RAC3	17
BP	GO:0086001	cardiac muscle cell action potential	6/598	79/18614	0.0414789	0.279578	0.245648	GJA1/DSC2/JUP/DSP/ANK3/CXADR	6
BP	GO:0099111	microtubule-based transport	12/598	212/18614	0.0415862	0.279881	0.245914	BICD2/SOD1/DYNLL1/SSX2IP/NEFL/DST/MAP2/CAMSAP3/MAPT/HSPB1/DLG2/KLC3	12
BP	GO:0032941	secretion by tissue	4/598	41/18614	0.0418376	0.280312	0.246293	CELSR2/WNK1/NPR3/STK39	4
BP	GO:0072210	metanephric nephron development	4/598	41/18614	0.0418376	0.280312	0.246293	LGR4/SMO/PKD1/WNT4	4
BP	GO:0140467	integrated stress response signaling	4/598	41/18614	0.0418376	0.280312	0.246293	MAF/NFE2L2/CEBPA/MAFB	4
BP	GO:0072593	reactive oxygen species metabolic process	13/598	237/18614	0.0431382	0.286814	0.252006	SOD1/NOXA1/CBR1/CRYAB/NFE2L2/MAPT/BMP7/DUOX1/EIF6/TFAP2A/DUOXA1/AKR1C1/GSTP1	13
BP	GO:0015695	organic cation transport	5/598	60/18614	0.043256	0.286814	0.252006	P2RY1/SLC19A2/SLC47A2/SLC7A8/SLC16A9	5
BP	GO:0043407	negative regulation of MAP kinase activity	5/598	60/18614	0.043256	0.286814	0.252006	PDCD4/HMGCR/BMP7/DUSP7/GSTP1	5
BP	GO:0140056	organelle localization by membrane tethering	6/598	80/18614	0.0436786	0.286814	0.252006	NDRG4/TSNARE1/UNC13B/PPFIA3/STX19/RAB3D	6
BP	GO:0050673	epithelial cell proliferation	23/598	488/18614	0.0438436	0.286814	0.252006	BCL11B/LGR4/FGFR2/ID2/PTN/SMO/JAG1/DLX5/ERBB2/EGFR/PRKX/MYC/HRAS/NUPR1/HSF4/ESRP2/ZNF703/SOX2/OVOL1/KRT2/IRF6/EPPK1/IGFBP3	23
BP	GO:0099177	regulation of trans-synaptic signaling	23/598	488/18614	0.0438436	0.286814	0.252006	CLSTN1/PTN/NEFL/P2RY1/PLA2G6/ADRB2/KAT2A/CX3CL1/RIMS3/MAPT/NMU/NSG1/HRAS/BAIAP2/SYNGR1/SLC6A9/PTPRS/MAPK8IP2/PPFIA3/SLC6A4/CDH1/FABP5/TMEM25	23
BP	GO:0048709	oligodendrocyte differentiation	7/598	101/18614	0.0441053	0.286814	0.252006	PTN/ERBB2/TPPP/SOX6/TENM4/TP73/CNTN1	7
BP	GO:0018904	ether metabolic process	3/598	25/18614	0.0449154	0.286814	0.252006	EPHX2/PLA2G6/FASN	3
BP	GO:0034114	regulation of heterotypic cell-cell adhesion	3/598	25/18614	0.0449154	0.286814	0.252006	WNK1/BMP7/KLF4	3
BP	GO:0034453	microtubule anchoring	3/598	25/18614	0.0449154	0.286814	0.252006	BICD2/CAMSAP3/CCDC120	3
BP	GO:0043153	entrainment of circadian clock by photoperiod	3/598	25/18614	0.0449154	0.286814	0.252006	ID2/PER2/PER3	3
BP	GO:0048714	positive regulation of oligodendrocyte differentiation	3/598	25/18614	0.0449154	0.286814	0.252006	PTN/TENM4/TP73	3
BP	GO:0071450	cellular response to oxygen radical	3/598	25/18614	0.0449154	0.286814	0.252006	SOD1/NFE2L2/BMP7	3
BP	GO:0071451	cellular response to superoxide	3/598	25/18614	0.0449154	0.286814	0.252006	SOD1/NFE2L2/BMP7	3
BP	GO:2000114	regulation of establishment of cell polarity	3/598	25/18614	0.0449154	0.286814	0.252006	PLEKHG3/KANK1/SHTN1	3
BP	GO:2000311	regulation of AMPA receptor activity	3/598	25/18614	0.0449154	0.286814	0.252006	MINK1/ADRB2/MAPK8IP2	3
BP	GO:0006458	'de novo' protein folding	4/598	42/18614	0.0451116	0.286814	0.252006	BAG1/HSPA2/HSPA1B/HSPA1A	4
BP	GO:0021983	pituitary gland development	4/598	42/18614	0.0451116	0.286814	0.252006	PITX1/CDH1/SOX2/WNT4	4
BP	GO:0031279	regulation of cyclase activity	5/598	61/18614	0.0459262	0.286814	0.252006	NPR3/ADRB2/P2RY11/LTB4R2/GPR87	5
BP	GO:0060038	cardiac muscle cell proliferation	5/598	61/18614	0.0459262	0.286814	0.252006	FGFR2/NDRG4/CXADR/TENM4/TP73	5
BP	GO:0060135	maternal process involved in female pregnancy	5/598	61/18614	0.0459262	0.286814	0.252006	PTN/PLA2G6/DSG1/TPPP3/WNT4	5
BP	GO:0086065	cell communication involved in cardiac conduction	5/598	61/18614	0.0459262	0.286814	0.252006	GJA1/DSC2/JUP/DSP/CXADR	5
BP	GO:0097120	receptor localization to synapse	5/598	61/18614	0.0459262	0.286814	0.252006	CLSTN1/GRIP1/ERBB2/NSG1/HRAS	5
BP	GO:0045936	negative regulation of phosphate metabolic process	21/598	439/18614	0.0460534	0.286814	0.252006	PDCD4/CTDSPL/DYNLL1/INPP5J/HMGCR/MFHAS1/CEBPA/MAPT/BMP7/HSPB1/NUPR1/CADM4/PARD3/AJUBA/CNKSR3/PTK6/DEPTOR/PLEC/DUSP7/IGFBP3/GSTP1	21
BP	GO:0021510	spinal cord development	7/598	102/18614	0.046105	0.286814	0.252006	SMO/NEFL/VLDLR/PKD1/SOX6/PTPRS/SOX12	7
BP	GO:0042158	lipoprotein biosynthetic process	7/598	102/18614	0.046105	0.286814	0.252006	PGAP2/DBI/ZDHHC11B/PGAP1/ZDHHC11/GOLGA7B/CWH43	7
BP	GO:0046620	regulation of organ growth	7/598	102/18614	0.046105	0.286814	0.252006	FGFR2/SOD1/SMO/YBX3/SLC6A4/CXADR/TP73	7
BP	GO:0030177	positive regulation of Wnt signaling pathway	9/598	146/18614	0.0462034	0.286814	0.252006	LGR4/FGFR2/ANKRD6/DLX5/WNK1/EGFR/JUP/LGR6/KANK1	9
BP	GO:0055001	muscle cell development	11/598	192/18614	0.0462189	0.286814	0.252006	SMO/NEBL/WFIKKN1/LMNA/OBSCN/TNNT3/CSRP2/KRT8/TNNT2/CXADR/PLEC	11
BP	GO:0043010	camera-type eye development	17/598	338/18614	0.0464818	0.286814	0.252006	MAF/MEIS1/BCL11B/RARG/JAG1/CRYAB/EGFR/PPP1R13L/WNT7B/BMP7/WNT2B/MFSD2A/GRHL2/HSF4/TFAP2A/KLF4/CDON	17
BP	GO:0007568	aging	10/598	169/18614	0.0465418	0.286814	0.252006	SOD1/P2RY1/IGF1R/KRT16/CRYAB/NFE2L2/CX3CL1/IGFBP2/KRT14/DNMBP	10
BP	GO:0007613	memory	8/598	124/18614	0.0467089	0.286814	0.252006	PTN/PLA2G6/KCNK10/PAK6/KAT2A/VLDLR/MAPT/SLC6A4	8
BP	GO:0032411	positive regulation of transporter activity	8/598	124/18614	0.0467089	0.286814	0.252006	HSPA2/ATP1B3/ADRB2/STK39/ANK3/GSTM2/CNKSR3/STAC2	8
BP	GO:0010968	regulation of microtubule nucleation	2/598	11/18614	0.0467694	0.286814	0.252006	HSPA1B/HSPA1A	2
BP	GO:0016081	synaptic vesicle docking	2/598	11/18614	0.0467694	0.286814	0.252006	UNC13B/PPFIA3	2
BP	GO:0021559	trigeminal nerve development	2/598	11/18614	0.0467694	0.286814	0.252006	TFAP2A/SEMA3F	2
BP	GO:0021603	cranial nerve formation	2/598	11/18614	0.0467694	0.286814	0.252006	MAFB/TFAP2A	2
BP	GO:0021889	olfactory bulb interneuron differentiation	2/598	11/18614	0.0467694	0.286814	0.252006	ROBO2/DLX5	2
BP	GO:0021936	regulation of cerebellar granule cell precursor proliferation	2/598	11/18614	0.0467694	0.286814	0.252006	SMO/SLC6A4	2
BP	GO:0030002	intracellular monoatomic anion homeostasis	2/598	11/18614	0.0467694	0.286814	0.252006	WNK1/STK39	2
BP	GO:0030167	proteoglycan catabolic process	2/598	11/18614	0.0467694	0.286814	0.252006	GPC1/HGSNAT	2
BP	GO:0030644	intracellular chloride ion homeostasis	2/598	11/18614	0.0467694	0.286814	0.252006	WNK1/STK39	2
BP	GO:0032060	bleb assembly	2/598	11/18614	0.0467694	0.286814	0.252006	EMP2/LPAR3	2
BP	GO:0032429	regulation of phospholipase A2 activity	2/598	11/18614	0.0467694	0.286814	0.252006	ANXA8L1/ANXA8	2
BP	GO:0034115	negative regulation of heterotypic cell-cell adhesion	2/598	11/18614	0.0467694	0.286814	0.252006	WNK1/KLF4	2
BP	GO:0034163	regulation of toll-like receptor 9 signaling pathway	2/598	11/18614	0.0467694	0.286814	0.252006	PTPRS/RAB7B	2
BP	GO:0045654	positive regulation of megakaryocyte differentiation	2/598	11/18614	0.0467694	0.286814	0.252006	PITHD1/RAB7B	2
BP	GO:0048755	branching morphogenesis of a nerve	2/598	11/18614	0.0467694	0.286814	0.252006	BCL11A/FGFR2	2
BP	GO:0051133	regulation of NK T cell activation	2/598	11/18614	0.0467694	0.286814	0.252006	ZBTB7B/IL18	2
BP	GO:0060174	limb bud formation	2/598	11/18614	0.0467694	0.286814	0.252006	FGFR2/ZNF219	2
BP	GO:0060736	prostate gland growth	2/598	11/18614	0.0467694	0.286814	0.252006	FGFR2/PRLR	2
BP	GO:0070587	regulation of cell-cell adhesion involved in gastrulation	2/598	11/18614	0.0467694	0.286814	0.252006	WNK1/KLF4	2
BP	GO:0072205	metanephric collecting duct development	2/598	11/18614	0.0467694	0.286814	0.252006	WNT7B/PKD1	2
BP	GO:0090184	positive regulation of kidney development	2/598	11/18614	0.0467694	0.286814	0.252006	MYC/WNT4	2
BP	GO:0090527	actin filament reorganization	2/598	11/18614	0.0467694	0.286814	0.252006	EFS/GDPD2	2
BP	GO:0090557	establishment of endothelial intestinal barrier	2/598	11/18614	0.0467694	0.286814	0.252006	PTPRS/FASN	2
BP	GO:0098887	neurotransmitter receptor transport, endosome to postsynaptic membrane	2/598	11/18614	0.0467694	0.286814	0.252006	GRIP1/NSG1	2
BP	GO:0099639	neurotransmitter receptor transport, endosome to plasma membrane	2/598	11/18614	0.0467694	0.286814	0.252006	GRIP1/NSG1	2
BP	GO:1900222	negative regulation of amyloid-beta clearance	2/598	11/18614	0.0467694	0.286814	0.252006	HMGCR/PLA2G3	2
BP	GO:1905383	protein localization to presynapse	2/598	11/18614	0.0467694	0.286814	0.252006	HSPB1/DLG2	2
BP	GO:2000672	negative regulation of motor neuron apoptotic process	2/598	11/18614	0.0467694	0.286814	0.252006	NEFL/ERBB3	2
BP	GO:2000826	regulation of heart morphogenesis	2/598	11/18614	0.0467694	0.286814	0.252006	SMO/ROBO2	2
BP	GO:0010563	negative regulation of phosphorus metabolic process	21/598	440/18614	0.0469738	0.287674	0.252762	PDCD4/CTDSPL/DYNLL1/INPP5J/HMGCR/MFHAS1/CEBPA/MAPT/BMP7/HSPB1/NUPR1/CADM4/PARD3/AJUBA/CNKSR3/PTK6/DEPTOR/PLEC/DUSP7/IGFBP3/GSTP1	21
BP	GO:0022898	regulation of transmembrane transporter activity	15/598	289/18614	0.0472002	0.288667	0.253634	MINK1/HSPA2/PLA2G6/ATP1B3/ADRB2/ANO9/SLC6A9/STK39/ANK3/MAPK8IP2/GSTM2/CNKSR3/PTPN3/FXYD3/STAC2	15
BP	GO:0014002	astrocyte development	4/598	43/18614	0.0485248	0.29516	0.259339	SMO/MAPT/MT1X/ROR1	4
BP	GO:0045494	photoreceptor cell maintenance	4/598	43/18614	0.0485248	0.29516	0.259339	BBS2/CDHR1/USH1G/SLC2A1	4
BP	GO:0045687	positive regulation of glial cell differentiation	4/598	43/18614	0.0485248	0.29516	0.259339	ID2/PTN/TENM4/TP73	4
BP	GO:0071364	cellular response to epidermal growth factor stimulus	4/598	43/18614	0.0485248	0.29516	0.259339	ERBB2/EGFR/BAIAP2/GAREM1	4
BP	GO:0046173	polyol biosynthetic process	5/598	62/18614	0.0486925	0.295779	0.259883	IP6K2/P2RY1/SPTLC3/SPTSSB/IMPA2	5
BP	GO:1901617	organic hydroxy compound biosynthetic process	13/598	242/18614	0.0494717	0.300084	0.263666	OSBPL1A/IP6K2/SOD1/ALDH2/P2RY1/HMGCR/SPTLC3/OCA2/LSS/SPTSSB/IMPA2/PER2/WNT4	13
BP	GO:0060740	prostate gland epithelium morphogenesis	3/598	26/18614	0.0496018	0.300084	0.263666	FGFR2/RARG/BMP7	3
BP	GO:0099637	neurotransmitter receptor transport	3/598	26/18614	0.0496018	0.300084	0.263666	CLSTN1/GRIP1/NSG1	3
CC	GO:0001533	cornified envelope	16/615	59/19518	2.43e-11	1.04e-08	8.82e-09	KRT1/PKP1/KRT16/PKP3/EVPL/DSC2/KRT10/HSPB1/JUP/CASP14/DSP/DSC3/DSC1/KRT14/DSG1/KRT2	16
CC	GO:0030057	desmosome	11/615	27/19518	2.29e-10	4.91e-08	4.16e-08	PKP1/PKP3/EVPL/DSC2/PERP/JUP/DSP/DSC3/DSC1/POF1B/DSG1	11
CC	GO:0005882	intermediate filament	25/615	214/19518	1.84e-08	2.63e-06	2.23e-06	KRT1/KRT76/KRT3/KRT15/NEFL/DST/PKP1/KRT16/NEFM/EVPL/KRT10/JUP/CASP14/DSP/KRT5/FAM83H/LMNA/KRT14/EIF6/IFFO2/KRT8/KRT6C/PLEC/KRT2/EPPK1	25
CC	GO:0016328	lateral plasma membrane	13/615	65/19518	9.7e-08	1.04e-05	8.8e-06	VANGL2/MTCL1/JUP/NSG1/ERBB3/PKD1/SLC6A9/DSG1/ANK3/CDH1/MPP7/GPSM2/EPCAM	13
CC	GO:0005912	adherens junction	21/615	185/19518	4.11e-07	3.45e-05	2.93e-05	SSX2IP/JAG1/PKP1/PKP3/CAMSAP3/DSC2/JUP/PARD3B/DLG2/DSP/PARD3/POF1B/BAIAP2/EFNA5/AJUBA/FAT2/NDRG1/CXADR/CDH1/TRIM29/MPP7	21
CC	GO:0045111	intermediate filament cytoskeleton	25/615	253/19518	4.84e-07	3.45e-05	2.93e-05	KRT1/KRT76/KRT3/KRT15/NEFL/DST/PKP1/KRT16/NEFM/EVPL/KRT10/JUP/CASP14/DSP/KRT5/FAM83H/LMNA/KRT14/EIF6/IFFO2/KRT8/KRT6C/PLEC/KRT2/EPPK1	25
CC	GO:0016324	apical plasma membrane	30/615	381/19518	4.41e-06	0.00026943	0.000228611	GJA1/PLD1/VANGL2/MTCL1/JAG1/P2RY1/ATP1B3/ADRB2/ERBB2/PARD6G/IGFBP2/PARD3B/PARD3/ERBB3/SLC6A9/DUOX1/ABCC5/DSG1/STK39/EMP2/CNKSR3/CYP4F12/SLC47A2/SPTBN2/SLC7A8/SLC7A1/MAL2/SLC2A1/EPCAM/SLC4A11	30
CC	GO:0045177	apical part of cell	33/615	446/19518	5.61e-06	0.000300095	0.00025463	GJA1/PLD1/VANGL2/CHL1/MTCL1/JAG1/P2RY1/ATP1B3/ADRB2/ERBB2/PARD6G/IGFBP2/PARD3B/PARD3/ERBB3/SLC6A9/DUOX1/ABCC5/DSG1/STK39/EMP2/CNKSR3/CYP4F12/EPB41L4B/SLC47A2/HOMER2/SPTBN2/SLC7A8/SLC7A1/MAL2/SLC2A1/EPCAM/SLC4A11	33
CC	GO:0045095	keratin filament	13/615	97/19518	1.09e-05	0.000520297	0.000441472	KRT1/KRT76/KRT3/KRT16/KRT10/CASP14/KRT5/FAM83H/KRT14/KRT8/KRT6C/KRT2/EPPK1	13
CC	GO:0016323	basolateral plasma membrane	21/615	234/19518	1.75e-05	0.000749403	0.000635868	NDRG4/P2RY1/ATP1B3/ERBB2/EGFR/MAP7/DSP/ERBB3/PKD1/SLC6A9/ABCC5/STK39/ANK3/CXADR/SLC7A8/SLC7A1/AQP3/EPPK1/SLC2A1/EPCAM/SLC4A11	21
CC	GO:0030426	growth cone	17/615	167/19518	2.2e-05	0.000856972	0.000727141	AUTS2/BOC/ACAP3/NEFL/INPP5J/MAP2/WDR47/MAPT/COBL/CDK5R1/MYH14/PTPRS/CCDC120/CXADR/SHTN1/RAC3/NGEF	17
CC	GO:0030427	site of polarized growth	17/615	172/19518	3.23e-05	0.00115041	0.000976126	AUTS2/BOC/ACAP3/NEFL/INPP5J/MAP2/WDR47/MAPT/COBL/CDK5R1/MYH14/PTPRS/CCDC120/CXADR/SHTN1/RAC3/NGEF	17
CC	GO:0045178	basal part of cell	23/615	285/19518	3.88e-05	0.00120128	0.00101929	NDRG4/P2RY1/DST/ATP1B3/ERBB2/EGFR/MAP7/DSP/ERBB3/PKD1/SLC6A9/ABCC5/KRT14/STK39/ANK3/CXADR/SLC7A8/SLC7A1/AQP3/EPPK1/SLC2A1/EPCAM/SLC4A11	23
CC	GO:0009925	basal plasma membrane	22/615	266/19518	3.93e-05	0.00120128	0.00101929	NDRG4/P2RY1/DST/ATP1B3/ERBB2/EGFR/MAP7/DSP/ERBB3/PKD1/SLC6A9/ABCC5/STK39/ANK3/CXADR/SLC7A8/SLC7A1/AQP3/EPPK1/SLC2A1/EPCAM/SLC4A11	22
CC	GO:0031252	cell leading edge	29/615	422/19518	7.82e-05	0.00223245	0.00189423	PLEKHG5/LDB1/RNH1/CDC42BPG/ROBO2/SSX2IP/ARHGEF4/PLEKHA1/DST/INPP5J/ERBB2/EGFR/MAPT/ARHGEF26/COBL/ABLIM1/PLA2G4F/CADM4/BAIAP2/DUOX1/KANK1/GDPD2/AJUBA/SH3YL1/SHTN1/PTK6/CDH1/EPS8L2/RAC3	29
CC	GO:0005874	microtubule	30/615	461/19518	0.000155995	0.00417288	0.00354069	MTUS1/REEP4/DYNLT3/CAMSAP1/KLHL21/DYNLL1/KIFC2/DST/MAP2/WDR47/CAMSAP3/CEP170B/MAPT/HOOK2/MAP7/TPPP/HOOK1/GAS2L1/CHMP4C/BAIAP2/FAM110C/KLC3/KIF21A/CLIP4/NDRG1/SHTN1/TUBA1C/RAB3D/TPPP3/MX1	30
CC	GO:0043296	apical junction complex	14/615	150/19518	0.000286906	0.00722329	0.00612896	PARD6G/CAMSAP3/YBX3/JUP/PARD3B/PARD3/POF1B/ANK3/EPB41L4B/CXADR/CDH1/MPP7/EPPK1/EPCAM	14
CC	GO:0005604	basement membrane	10/615	84/19518	0.000304075	0.00723023	0.00613485	COL17A1/FRAS1/COL4A6/DST/COL7A1/COL4A5/NPNT/EFNA5/LAD1/P3H2	10
CC	GO:0031594	neuromuscular junction	9/615	73/19518	0.000464651	0.0104669	0.00888115	NEFL/ERBB2/COL4A5/DLG2/CDK5R1/UNC13B/SYNGR1/ANK3/LRP4	9
CC	GO:0150034	distal axon	20/615	277/19518	0.000525528	0.0112463	0.00954248	AUTS2/BOC/ACAP3/NEFL/INPP5J/MAP2/WDR47/MAPT/NMU/COBL/CDK5R1/UNC13B/MYH14/ROR1/PTPRS/CCDC120/CXADR/SHTN1/RAC3/NGEF	20
CC	GO:0016327	apicolateral plasma membrane	5/615	23/19518	0.000641635	0.0130771	0.0110959	MTCL1/JUP/KRT8/CXADR/EPPK1	5
CC	GO:0070160	tight junction	12/615	131/19518	0.000901896	0.0170748	0.014488	GJA1/PARD6G/YBX3/PARD3B/PARD3/POF1B/ANK3/EPB41L4B/CXADR/MPP7/EPPK1/EPCAM	12
CC	GO:0014704	intercalated disc	7/615	50/19518	0.000917571	0.0170748	0.014488	GJA1/DSC2/JUP/DSP/ANK3/CXADR/SLC2A1	7
CC	GO:0044291	cell-cell contact zone	8/615	72/19518	0.00188577	0.0334117	0.0283498	GJA1/DSC2/JUP/DSP/CADM4/ANK3/CXADR/SLC2A1	8
CC	GO:0120111	neuron projection cytoplasm	9/615	89/19518	0.00195162	0.0334117	0.0283498	SOD1/NEFL/DST/RANGAP1/MAP2/MAPT/HSPB1/DLG2/BAIAP2	9
CC	GO:0043034	costamere	4/615	18/19518	0.0020999	0.0339544	0.0288103	AHNAK2/ANK3/KRT8/PLEC	4
CC	GO:0005923	bicellular tight junction	11/615	126/19518	0.00214198	0.0339544	0.0288103	PARD6G/YBX3/PARD3B/PARD3/POF1B/ANK3/EPB41L4B/CXADR/MPP7/EPPK1/EPCAM	11
CC	GO:0030018	Z disc	11/615	129/19518	0.00257825	0.0394103	0.0334397	DST/NEBL/CRYAB/HSPB1/JUP/OBSCN/ANK3/CSRP2/KRT8/PLEC/SLC2A1	11
CC	GO:0099571	postsynaptic cytoskeleton	3/615	10/19518	0.00316545	0.0467177	0.0396399	NEFL/NEFM/SPTBN2	3
CC	GO:1904115	axon cytoplasm	7/615	63/19518	0.00357726	0.0510356	0.0433037	SOD1/NEFL/DST/RANGAP1/MAPT/HSPB1/DLG2	7
CC	GO:0031253	cell projection membrane	21/615	349/19518	0.0036995	0.051077	0.0433388	BBS2/SMO/ROBO2/SYTL1/CDHR1/NDRG4/ARHGEF4/PLEKHA1/INPP5J/ERBB2/EGFR/MAPT/PLA2G4F/PKD1/CLTB/KANK1/SH3YL1/DHRS3/EPS8L2/RAB25/SLC7A8	21
CC	GO:1990752	microtubule end	5/615	34/19518	0.00398951	0.0533597	0.0452757	CAMSAP1/DST/CAMSAP3/GAS2L1/CLIP4	5
CC	GO:0002178	palmitoyltransferase complex	3/615	11/19518	0.00425126	0.0551376	0.0467842	SPTLC3/SPTSSB/GOLGA7B	3
CC	GO:0043292	contractile fiber	16/615	243/19518	0.00455978	0.0563039	0.0477738	AHNAK2/DST/NEBL/CRYAB/HSPB1/JUP/CDK5R1/NPNT/OBSCN/TNNT3/ANK3/CSRP2/KRT8/TNNT2/PLEC/SLC2A1	16
CC	GO:0032587	ruffle membrane	9/615	101/19518	0.00460429	0.0563039	0.0477738	ARHGEF4/PLEKHA1/INPP5J/ERBB2/EGFR/PLA2G4F/KANK1/SH3YL1/EPS8L2	9
CC	GO:0001726	ruffle	13/615	181/19518	0.00493893	0.0578198	0.0490601	ARHGEF4/PLEKHA1/INPP5J/ERBB2/EGFR/ARHGEF26/COBL/PLA2G4F/BAIAP2/KANK1/SH3YL1/PTK6/EPS8L2	13
CC	GO:0031674	I band	11/615	141/19518	0.00509253	0.0578198	0.0490601	DST/NEBL/CRYAB/HSPB1/JUP/OBSCN/ANK3/CSRP2/KRT8/PLEC/SLC2A1	11
CC	GO:0016235	aggresome	5/615	36/19518	0.00513353	0.0578198	0.0490601	RANGAP1/KLF8/CARD14/HSPA1B/HSPA1A	5
CC	GO:1990124	messenger ribonucleoprotein complex	3/615	12/19518	0.00553673	0.0603387	0.0511973	CPEB2/PKP1/PKP3	3
CC	GO:0014069	postsynaptic density	20/615	339/19518	0.00563913	0.0603387	0.0511973	EEF2K/BCL11A/CLSTN1/MINK1/P2RY1/GRIP1/PAK6/CRYAB/DLG2/SH3GL3/CDK5R1/BAIAP2/SLC6A9/PTPRS/MAPK8IP2/NCS1/LRP4/HOMER2/SEMA4B/FABP5	20
CC	GO:0045121	membrane raft	19/615	323/19518	0.00707897	0.0727257	0.0617078	GPC1/GJA1/SMO/IGF1R/RGMB/EGFR/HK1/MAPT/EFNA5/EMP2/LRP4/SLC6A4/CXADR/SMPD2/CDH1/CNTN1/RTN4RL1/MAL2/SLC2A1	19
CC	GO:0099738	cell cortex region	5/615	39/19518	0.00725792	0.0727257	0.0617078	RIMS3/UNC13B/CLTB/PPFIA3/GPSM2	5
CC	GO:0098857	membrane microdomain	19/615	324/19518	0.00730656	0.0727257	0.0617078	GPC1/GJA1/SMO/IGF1R/RGMB/EGFR/HK1/MAPT/EFNA5/EMP2/LRP4/SLC6A4/CXADR/SMPD2/CDH1/CNTN1/RTN4RL1/MAL2/SLC2A1	19
CC	GO:0005938	cell cortex	18/615	302/19518	0.00757236	0.0736584	0.0624992	FGFR2/DST/PARD6G/RIMS3/PARD3B/COBL/UNC13B/PARD3/FAM110C/CLTB/PPFIA3/CLIP4/SPTBN2/CDH1/MPP7/GPSM2/RAC3/SLC2A1	18
CC	GO:0032279	asymmetric synapse	20/615	353/19518	0.00865567	0.0805883	0.0683792	EEF2K/BCL11A/CLSTN1/MINK1/P2RY1/GRIP1/PAK6/CRYAB/DLG2/SH3GL3/CDK5R1/BAIAP2/SLC6A9/PTPRS/MAPK8IP2/NCS1/LRP4/HOMER2/SEMA4B/FABP5	20
CC	GO:0016234	inclusion body	7/615	74/19518	0.00866136	0.0805883	0.0683792	RANGAP1/KLF8/NEFM/MAPT/CARD14/HSPA1B/HSPA1A	7
CC	GO:0098984	neuron to neuron synapse	21/615	382/19518	0.0100233	0.0912756	0.0774474	EEF2K/BCL11A/CLSTN1/MINK1/P2RY1/GRIP1/PAK6/CRYAB/DLG2/SH3GL3/CDK5R1/BAIAP2/SLC6A9/PTPRS/MAPK8IP2/NCS1/LRP4/HOMER2/SEMA4B/FABP5/MAL2	21
CC	GO:0098845	postsynaptic endosome	3/615	15/19518	0.0106742	0.0951782	0.0807587	CLSTN1/NSG1/SH3GL3	3
CC	GO:0032432	actin filament bundle	7/615	78/19518	0.0114267	0.0998088	0.0846878	NEBL/CRYAB/ABLIM1/GAS2L1/MST1R/MYH14/ROR1	7
CC	GO:0099572	postsynaptic specialization	20/615	364/19518	0.0118458	0.1014	0.0860382	EEF2K/BCL11A/CLSTN1/MINK1/P2RY1/GRIP1/PAK6/CRYAB/DLG2/SH3GL3/CDK5R1/BAIAP2/SLC6A9/PTPRS/MAPK8IP2/NCS1/LRP4/HOMER2/SEMA4B/FABP5	20
CC	GO:0097060	synaptic membrane	21/615	390/19518	0.0124417	0.103214	0.0875768	CLSTN1/P2RY1/GRIP1/ERBB2/CRYAB/RIMS3/GABRQ/NSG1/DLG2/UNC13B/BAIAP2/SLC6A9/CLTB/ANK3/PTPRS/LRP4/SLC6A4/STX19/SEMA4B/ADAM23/CNTN1	21
CC	GO:0015629	actin cytoskeleton	25/615	489/19518	0.01254	0.103214	0.0875768	AUTS2/NEBL/NOTCH3/CRYAB/MYO19/JUP/COBL/ABLIM1/GAS2L1/MST1R/POF1B/BAIAP2/MYH14/GDPD2/TNNT3/ROR1/PAWR/LAD1/TNNT2/SPTBN2/CDH1/USH1G/RAC3/ESPN/SLC2A1	25
CC	GO:0042734	presynaptic membrane	11/615	164/19518	0.0149821	0.118822	0.100821	P2RY1/ERBB2/RIMS3/UNC13B/SLC6A9/CLTB/PTPRS/SLC6A4/STX19/ADAM23/CNTN1	11
CC	GO:0000159	protein phosphatase type 2A complex	3/615	17/19518	0.0152258	0.118822	0.100821	PPP2R3A/PPP2R2C/PPP2R3B	3
CC	GO:0044304	main axon	6/615	64/19518	0.0152692	0.118822	0.100821	ROBO2/MAP2/MAPT/DLG2/PARD3/ANK3	6
CC	GO:0030016	myofibril	14/615	233/19518	0.0161642	0.123541	0.104824	AHNAK2/DST/NEBL/CRYAB/HSPB1/JUP/OBSCN/TNNT3/ANK3/CSRP2/KRT8/TNNT2/PLEC/SLC2A1	14
CC	GO:0005921	gap junction	4/615	32/19518	0.0174402	0.127337	0.108046	GJA1/DSC1/GJA3/GJB5	4
CC	GO:0030017	sarcomere	13/615	213/19518	0.0178194	0.127337	0.108046	DST/NEBL/CRYAB/HSPB1/JUP/OBSCN/TNNT3/ANK3/CSRP2/KRT8/TNNT2/PLEC/SLC2A1	13
CC	GO:0043020	NADPH oxidase complex	3/615	18/19518	0.017851	0.127337	0.108046	NOXA1/DUOX1/RAC3	3
CC	GO:0098831	presynaptic active zone cytoplasmic component	3/615	18/19518	0.017851	0.127337	0.108046	RIMS3/UNC13B/PPFIA3	3
CC	GO:0030125	clathrin vesicle coat	4/615	33/19518	0.0193641	0.135866	0.115282	EPN2/EPN3/CLTB/STON2	4
CC	GO:0001725	stress fiber	6/615	69/19518	0.0214289	0.145581	0.123525	NEBL/ABLIM1/GAS2L1/MST1R/MYH14/ROR1	6
CC	GO:0097517	contractile actin filament bundle	6/615	69/19518	0.0214289	0.145581	0.123525	NEBL/ABLIM1/GAS2L1/MST1R/MYH14/ROR1	6
CC	GO:0098858	actin-based cell projection	13/615	225/19518	0.0265069	0.173381	0.147114	BBS2/SYTL1/MAP2/PLEKHG6/STARD10/BAIAP2/CXADR/SHTN1/HOMER2/EPS8L2/SLC7A8/ESPN/TPRN	13
CC	GO:0005922	connexin complex	3/615	21/19518	0.0271415	0.173381	0.147114	GJA1/GJA3/GJB5	3
CC	GO:0032426	stereocilium tip	3/615	21/19518	0.0271415	0.173381	0.147114	HOMER2/EPS8L2/ESPN	3
CC	GO:0098644	complex of collagen trimers	3/615	21/19518	0.0271415	0.173381	0.147114	COL4A6/COL7A1/COL4A5	3
CC	GO:0031256	leading edge membrane	11/615	180/19518	0.0276455	0.174004	0.147642	ROBO2/ARHGEF4/PLEKHA1/INPP5J/ERBB2/EGFR/MAPT/PLA2G4F/KANK1/SH3YL1/EPS8L2	11
CC	GO:0042383	sarcolemma	9/615	136/19518	0.0283619	0.175926	0.149273	AHNAK2/IGF1R/OBSCN/ANK3/SLC27A6/KRT8/PLEC/SLC2A1/STAC2	9
CC	GO:0032420	stereocilium	5/615	56/19518	0.0312233	0.190908	0.161985	BBS2/HOMER2/EPS8L2/ESPN/TPRN	5
CC	GO:0042641	actomyosin	6/615	76/19518	0.0325857	0.192555	0.163383	NEBL/ABLIM1/GAS2L1/MST1R/MYH14/ROR1	6
CC	GO:0060170	ciliary membrane	6/615	76/19518	0.0325857	0.192555	0.163383	BBS2/SMO/CDHR1/PKD1/CLTB/DHRS3	6
CC	GO:0101002	ficolin-1-rich granule	11/615	185/19518	0.0328424	0.192555	0.163383	ALAD/KRT1/DYNLL1/PKP1/JUP/DSP/DSC1/DSG1/HSPA1B/HSPA1A/GSTP1	11
CC	GO:0099568	cytoplasmic region	15/615	283/19518	0.035259	0.20393	0.173035	SOD1/NEFL/DST/RANGAP1/MAP2/RIMS3/CAMSAP3/MAPT/HSPB1/DLG2/UNC13B/BAIAP2/CLTB/PPFIA3/GPSM2	15
CC	GO:0035371	microtubule plus-end	3/615	24/19518	0.0385445	0.217066	0.184181	DST/GAS2L1/CLIP4	3
CC	GO:0044295	axonal growth cone	3/615	24/19518	0.0385445	0.217066	0.184181	BOC/COBL/SHTN1	3
CC	GO:0031045	dense core granule	4/615	41/19518	0.0394161	0.219092	0.1859	SOD1/ADRB2/SYT8/SLC6A9	4
CC	GO:0101003	ficolin-1-rich granule membrane	5/615	61/19518	0.0428699	0.235235	0.199597	DYNLL1/PKP1/DSP/DSC1/DSG1	5
CC	GO:0098981	cholinergic synapse	2/615	11/19518	0.0451576	0.241593	0.204992	PLD1/NEFL	2
CC	GO:0099569	presynaptic cytoskeleton	2/615	11/19518	0.0451576	0.241593	0.204992	NEFL/RIMS3	2
CC	GO:0005901	caveola	6/615	83/19518	0.0469595	0.248131	0.210539	SMO/IGF1R/EFNA5/SMPD2/CDH1/SLC2A1	6
CC	GO:0032421	stereocilium bundle	5/615	63/19518	0.0481688	0.248536	0.210883	BBS2/HOMER2/EPS8L2/ESPN/TPRN	5
CC	GO:0005884	actin filament	7/615	105/19518	0.0481974	0.248536	0.210883	COBL/GAS2L1/POF1B/GDPD2/PAWR/RAC3/ESPN	7
MF	GO:0019199	transmembrane receptor protein kinase activity	13/610	77/18369	1.37e-06	0.000998131	0.000915856	ACVR1B/FGFR2/EPHB3/EPHB6/DDR1/IGF1R/ERBB2/EGFR/EFNA4/EFNA3/MST1R/SOSTDC1/FGFR3	13
MF	GO:0004714	transmembrane receptor protein tyrosine kinase activity	11/610	60/18369	3.87e-06	0.000998131	0.000915856	FGFR2/EPHB3/EPHB6/DDR1/IGF1R/ERBB2/EGFR/EFNA4/EFNA3/MST1R/FGFR3	11
MF	GO:0005200	structural constituent of cytoskeleton	15/610	111/18369	3.96e-06	0.000998131	0.000915856	CCDC6/KRT15/NEFL/KRT16/NEFM/DSP/KRT5/LMNA/KRT14/ANK3/EPB41L4B/TUBA1C/SPTBN2/PLEC/KRT2	15
MF	GO:0098632	cell-cell adhesion mediator activity	10/610	51/18369	5.66e-06	0.00107049	0.000982249	IGSF9/PKP3/DSC2/JUP/DSP/BAIAP2/CXADR/TRIM29/CNTN1/EPCAM	10
MF	GO:0030280	structural constituent of skin epidermis	8/610	36/18369	1.88e-05	0.00245527	0.00225289	KRT1/KRT76/KRT3/PKP1/KRT10/KRT5/KRT6C/KRT2	8
MF	GO:0045296	cadherin binding	27/610	333/18369	1.95e-05	0.00245527	0.00225289	KTN1/EPN2/PKP1/RANGAP1/NOTCH3/PKP3/PAK6/EGFR/EVPL/PPP1R13L/JUP/CDK5R1/BAIAP2/CTNNAL1/ANK3/LAD1/FASN/NDRG1/SHTN1/SPTBN2/CDH1/EPS8L2/HSPA1A/TRIM29/MPP7/PLEC/EPCAM	27
MF	GO:0098631	cell adhesion mediator activity	10/610	62/18369	3.43e-05	0.00370733	0.00340174	IGSF9/PKP3/DSC2/JUP/DSP/BAIAP2/CXADR/TRIM29/CNTN1/EPCAM	10
MF	GO:0001216	DNA-binding transcription activator activity	33/610	472/18369	5.02e-05	0.00474351	0.00435251	MAF/MEIS1/BCL11B/NFIC/ZNF395/CASZ1/HLF/DLX5/ZBTB7B/NFE2L2/FOXN1/DLX3/CEBPA/MYC/MAFB/GRHL2/ZNF770/SOX21/DBP/TFAP2A/OTX1/TFAP2C/KLF4/PITX1/ZNF750/BNC1/TP73/SOX2/IRF6/TEF/KLF5/ZNF300/SOX12	33
MF	GO:0005543	phospholipid binding	33/610	475/18369	5.68e-05	0.00476879	0.0043757	PLEKHN1/OSBPL1A/PITPNA/PEBP1/DGKA/PLD1/ARAP2/JAG1/NISCH/EPN2/SNX21/MAPT/PARD3B/ANXA8L1/PLCD1/SYT8/PLA2G4F/PIK3C2G/UNC13B/TOM1L2/PARD3/EPN3/OBSCN/BPIFC/GRB7/PACSIN3/ANXA8/PLA2G4D/FAAH/SH3YL1/PLA2G4B/SPTBN2/TOM1L1	33
MF	GO:0001228	DNA-binding transcription activator activity, RNA polymerase II-specific	32/610	468/18369	9.87e-05	0.00746405	0.0068488	MAF/MEIS1/BCL11B/NFIC/ZNF395/CASZ1/HLF/DLX5/ZBTB7B/NFE2L2/FOXN1/DLX3/CEBPA/MYC/MAFB/GRHL2/ZNF770/SOX21/DBP/TFAP2A/OTX1/TFAP2C/KLF4/PITX1/ZNF750/TP73/SOX2/IRF6/TEF/KLF5/ZNF300/SOX12	32
MF	GO:0004364	glutathione transferase activity	6/610	26/18369	0.000170707	0.0117322	0.0107652	GSTO2/GSTA4/LANCL1/GSTM2/GSTM3/GSTP1	6
MF	GO:0019215	intermediate filament binding	4/610	11/18369	0.000329833	0.0195945	0.0179793	PKP1/FAM83H/KRT14/EPPK1	4
MF	GO:0015631	tubulin binding	26/610	374/18369	0.000336942	0.0195945	0.0179793	MTUS1/GJA1/REEP4/CAMSAP1/MTCL1/NISCH/KIFC2/DST/MAP2/CRYAB/NEFM/CAMSAP3/MAPT/HOOK2/TPPP/CDK5R1/HOOK1/GAS2L1/FAM110C/TTLL12/KLC3/KIF21A/CLIP4/NDRG1/TPPP3/MX1	26
MF	GO:0051015	actin filament binding	17/610	202/18369	0.000428436	0.0231356	0.0212285	NEBL/EGFR/MYO19/CAMSAP3/ABLIM1/CDK5R1/GAS2L1/POF1B/CTNNAL1/MYH14/AJUBA/ANXA8/SLC6A4/SHTN1/SPTBN2/PLEC/ESPN	17
MF	GO:0086080	protein binding involved in heterotypic cell-cell adhesion	4/610	12/18369	0.00048179	0.0242822	0.0222807	DSC2/JUP/DSP/CXADR	4
MF	GO:0004713	protein tyrosine kinase activity	13/610	137/18369	0.000649905	0.027971	0.0256654	FGFR2/EPHB3/EPHB6/DDR1/IGF1R/ERBB2/EGFR/EFNA4/EFNA3/MST1R/FGFR3/WEE1/PTK6	13
MF	GO:0008017	microtubule binding	20/610	268/18369	0.00066245	0.027971	0.0256654	MTUS1/REEP4/CAMSAP1/MTCL1/KIFC2/DST/MAP2/CRYAB/NEFM/CAMSAP3/MAPT/HOOK2/TPPP/HOOK1/GAS2L1/KLC3/KIF21A/CLIP4/NDRG1/MX1	20
MF	GO:0003779	actin binding	28/610	434/18369	0.000665977	0.027971	0.0256654	DST/NEBL/EGFR/MYO19/CAMSAP3/MAPT/COBL/PLEKHG3/ABLIM1/ANKRD35/CDK5R1/HOOK1/GAS2L1/POF1B/CTNNAL1/MYH14/TNNT3/PAWR/AJUBA/ANXA8/SLC6A4/TNNT2/SHTN1/HOMER2/SPTBN2/EPS8L2/PLEC/ESPN	28
MF	GO:0008093	cytoskeletal anchor activity	5/610	24/18369	0.000999294	0.0397614	0.0364839	BICD2/JUP/GAS2L1/BAIAP2/ANK3	5
MF	GO:0005005	transmembrane-ephrin receptor activity	4/610	15/18369	0.00122711	0.045523	0.0417707	EPHB3/EPHB6/EFNA4/EFNA3	4
MF	GO:0005109	frizzled binding	6/610	37/18369	0.00126453	0.045523	0.0417707	WNT7B/RNF43/WNT2B/WNT10A/ZNRF3/WNT4	6
MF	GO:0019838	growth factor binding	12/610	132/18369	0.00150318	0.0516546	0.0473968	GPC1/ACVR1B/FGFR2/IGF1R/ERBB2/EGFR/IGFBP2/WFIKKN1/ERBB3/FGFR3/FSTL4/IGFBP3	12
MF	GO:0005085	guanyl-nucleotide exchange factor activity	17/610	227/18369	0.00157284	0.0516984	0.047437	VAV3/PLEKHG5/ARHGEF28/ARHGEF4/ALS2CL/PLEKHG6/ARHGEF26/RAPGEFL1/PLEKHG3/RIN1/PLEKHG4/OBSCN/DNMBP/EPS8L2/ARHGEF37/DENND2C/NGEF	17
MF	GO:0005324	long-chain fatty acid transporter activity	4/610	17/18369	0.00202952	0.0613728	0.0563139	MFSD2A/SLC27A6/FABP5/SLC2A1	4
MF	GO:0047498	calcium-dependent phospholipase A2 activity	4/610	17/18369	0.00202952	0.0613728	0.0563139	PLA2G4F/PLA2G4D/PLA2G4B/PLA2G3	4
MF	GO:0030276	clathrin binding	8/610	70/18369	0.00217892	0.0625929	0.0574334	EPN2/NSG1/SYT8/TOM1L2/EPN3/CLTB/STON2/TOM1L1	8
MF	GO:0004620	phospholipase activity	10/610	104/18369	0.00240396	0.0625929	0.0574334	PLD1/PLCH2/PITPNM3/PLA2G6/PLCD1/PLA2G4F/PLA2G4D/PLA2G4B/SMPD2/PLA2G3	10
MF	GO:0046875	ephrin receptor binding	5/610	29/18369	0.00243505	0.0625929	0.0574334	EFNA1/EFNA4/CDK5R1/EFNA3/EFNA5	5
MF	GO:0005003	ephrin receptor activity	4/610	18/18369	0.00254151	0.0625929	0.0574334	EPHB3/EPHB6/EFNA4/EFNA3	4
MF	GO:0098641	cadherin binding involved in cell-cell adhesion	4/610	18/18369	0.00254151	0.0625929	0.0574334	PKP3/BAIAP2/TRIM29/EPCAM	4
MF	GO:0008013	beta-catenin binding	9/610	88/18369	0.00256664	0.0625929	0.0574334	CTNNBIP1/GJA1/DACT2/GRIP1/KANK1/KLF4/CXADR/CDH1/RORA	9
MF	GO:0016298	lipase activity	11/610	126/18369	0.00319806	0.0755541	0.0693263	PLD1/PLCH2/PITPNM3/PLA2G6/PLCD1/PLA2G4F/PLA2G4D/FAAH/PLA2G4B/SMPD2/PLA2G3	11
MF	GO:0035374	chondroitin sulfate binding	3/610	10/18369	0.00367221	0.0793197	0.0727815	PTN/PTPRS/RTN4RL1	3
MF	GO:0043295	glutathione binding	3/610	10/18369	0.00367221	0.0793197	0.0727815	LANCL1/GSTM2/GSTM3	3
MF	GO:0045294	alpha-catenin binding	3/610	10/18369	0.00367221	0.0793197	0.0727815	PKP3/JUP/AJUBA	3
MF	GO:0097110	scaffold protein binding	7/610	66/18369	0.00615096	0.12917	0.118523	KRT15/P2RY1/DSP/BAIAP2/KRT5/LRP4/KRT8	7
MF	GO:0004623	phospholipase A2 activity	5/610	36/18369	0.00638951	0.130553	0.119792	PLA2G6/PLA2G4F/PLA2G4D/PLA2G4B/PLA2G3	5
MF	GO:0005544	calcium-dependent phospholipid binding	6/610	52/18369	0.00728574	0.144948	0.133	ANXA8L1/SYT8/PLA2G4F/ANXA8/PLA2G4D/PLA2G4B	6
MF	GO:0031994	insulin-like growth factor I binding	3/610	13/18369	0.00812561	0.149828	0.137478	IGF1R/IGFBP2/IGFBP3	3
MF	GO:0045028	G protein-coupled purinergic nucleotide receptor activity	3/610	13/18369	0.00812561	0.149828	0.137478	P2RY1/P2RY11/GPR87	3
MF	GO:0045295	gamma-catenin binding	3/610	13/18369	0.00812561	0.149828	0.137478	DSC3/DSG1/CDH1	3
MF	GO:0070330	aromatase activity	4/610	25/18369	0.00874438	0.157399	0.144425	CYP2C9/CYP4F12/CYP2C18/CYP3A5	4
MF	GO:0030674	protein-macromolecule adaptor activity	21/610	361/18369	0.00953953	0.167718	0.153893	BICD2/NEFL/GRIP1/ATP1B3/KLHL25/MAPT/JUP/HRAS/TSNARE1/GAS2L1/STAP2/BAIAP2/ZDHHC11/ANK3/STON2/MAPK8IP2/KLF4/TNNT2/STX19/HOMER2/MPP7	21
MF	GO:0030507	spectrin binding	4/610	26/18369	0.0100681	0.172988	0.158729	CAMSAP1/CAMSAP3/ANK3/USH1G	4
MF	GO:0035091	phosphatidylinositol binding	17/610	275/18369	0.0107002	0.179763	0.164946	PLEKHN1/PITPNA/PLD1/ARAP2/NISCH/SNX21/MAPT/PARD3B/PLCD1/PIK3C2G/TOM1L2/PARD3/OBSCN/GRB7/ANXA8/SH3YL1/TOM1L1	17
MF	GO:0004683	calmodulin-dependent protein kinase activity	4/610	27/18369	0.011515	0.189246	0.173647	EEF2K/CAMK1D/CAMKK1/MKNK2	4
MF	GO:0004029	aldehyde dehydrogenase (NAD+) activity	3/610	15/18369	0.0123053	0.189854	0.174204	ALDH2/ALDH3A2/ALDH4A1	3
MF	GO:0015562	efflux transmembrane transporter activity	3/610	15/18369	0.0123053	0.189854	0.174204	GJA1/ABCB6/ABCC5	3
MF	GO:0032794	GTPase activating protein binding	3/610	15/18369	0.0123053	0.189854	0.174204	PLXNB1/PLCD1/CDH1	3
MF	GO:0016614	oxidoreductase activity, acting on CH-OH group of donors	10/610	133/18369	0.0133125	0.201285	0.184693	ALDH3A2/PTGR1/CBR1/HMGCR/CBR3/D2HGDH/FASN/DHRS3/BDH1/AKR1C1	10
MF	GO:0008392	arachidonic acid epoxygenase activity	3/610	16/18369	0.0147773	0.205946	0.188971	CYP2C9/CYP4F12/CYP2C18	3
MF	GO:0042813	Wnt receptor activity	3/610	16/18369	0.0147773	0.205946	0.188971	PKD1/FZD10/ROR1	3
MF	GO:0030695	GTPase regulator activity	26/610	495/18369	0.0147836	0.205946	0.188971	VAV3/PLEKHG5/PLXNB1/CPEB2/RGS12/ACAP3/ARHGEF28/ARAP2/ARHGEF4/RANGAP1/ALS2CL/PLEKHG6/ARHGEF26/RAPGEFL1/PLEKHG3/RIN1/PLEKHG4/GRTP1/OBSCN/DNMBP/EPS8L2/ARHGEF37/DENND2C/GPSM2/NGEF/GARNL3	26
MF	GO:0060589	nucleoside-triphosphatase regulator activity	26/610	495/18369	0.0147836	0.205946	0.188971	VAV3/PLEKHG5/PLXNB1/CPEB2/RGS12/ACAP3/ARHGEF28/ARAP2/ARHGEF4/RANGAP1/ALS2CL/PLEKHG6/ARHGEF26/RAPGEFL1/PLEKHG3/RIN1/PLEKHG4/GRTP1/OBSCN/DNMBP/EPS8L2/ARHGEF37/DENND2C/GPSM2/NGEF/GARNL3	26
MF	GO:0001217	DNA-binding transcription repressor activity	18/610	308/18369	0.0149829	0.205946	0.188971	GTF2IRD1/BCL11A/DLX4/MXI1/TRPS1/ZNF512B/ZBTB7B/KLF8/FOXQ1/MYC/FOXP2/SOX6/TFAP2A/TFAP2C/ZNF219/ZNF750/ASCL2/OVOL1	18
MF	GO:0016765	transferase activity, transferring alkyl or aryl (other than methyl) groups	6/610	61/18369	0.0154919	0.209141	0.191902	GSTO2/GSTA4/LANCL1/GSTM2/GSTM3/GSTP1	6
MF	GO:0019894	kinesin binding	5/610	45/18369	0.0162395	0.215388	0.197633	CLSTN1/KTN1/KLC3/MAPK8IP2/SHTN1	5
MF	GO:0004030	aldehyde dehydrogenase [NAD(P)+] activity	3/610	17/18369	0.017509	0.224352	0.205859	ALDH2/ALDH3A2/ALDH4A1	3
MF	GO:0016755	aminoacyltransferase activity	3/610	17/18369	0.017509	0.224352	0.205859	TGM7/GGT6/TGM5	3
MF	GO:0016209	antioxidant activity	7/610	82/18369	0.0191395	0.241158	0.22128	TXN/GSTO2/SOD1/DUOX1/GSTM2/GPX2/GSTP1	7
MF	GO:0008391	arachidonic acid monooxygenase activity	3/610	18/18369	0.0205025	0.244779	0.224602	CYP2C9/CYP4F12/CYP2C18	3
MF	GO:0008970	phospholipase A1 activity	3/610	18/18369	0.0205025	0.244779	0.224602	PLA2G4F/PLA2G4D/PLA2G4B	3
MF	GO:0034185	apolipoprotein binding	3/610	18/18369	0.0205025	0.244779	0.224602	VLDLR/MAPT/LRP4	3
MF	GO:0015101	organic cation transmembrane transporter activity	4/610	32/18369	0.020722	0.244779	0.224602	SLC19A2/SLC47A2/SLC7A8/SLC16A9	4
MF	GO:0017124	SH3 domain binding	9/610	123/18369	0.02149	0.249945	0.229342	CCDC6/EFS/LANCL1/NOXA1/INPP5J/MAPT/ELMO3/TOM1L1/ESPN	9
MF	GO:0019902	phosphatase binding	12/610	187/18369	0.0225169	0.257921	0.236661	SOD1/WNK1/ERBB2/KAT2A/MFHAS1/EGFR/MAPT/JUP/CADM4/SH3YL1/PIK3R2/TPRN	12
MF	GO:0005520	insulin-like growth factor binding	3/610	19/18369	0.0237587	0.264141	0.242369	IGF1R/IGFBP2/IGFBP3	3
MF	GO:0030506	ankyrin binding	3/610	19/18369	0.0237587	0.264141	0.242369	OBSCN/CDH1/PLEC	3
MF	GO:0001614	purinergic nucleotide receptor activity	3/610	20/18369	0.0272777	0.29045	0.266509	P2RY1/P2RY11/GPR87	3
MF	GO:0016500	protein-hormone receptor activity	3/610	20/18369	0.0272777	0.29045	0.266509	LGR4/IGF1R/LGR6	3
MF	GO:0016502	nucleotide receptor activity	3/610	20/18369	0.0272777	0.29045	0.266509	P2RY1/P2RY11/GPR87	3
MF	GO:0016409	palmitoyltransferase activity	4/610	37/18369	0.0334544	0.351271	0.322316	ZDHHC11B/SPTLC3/ZDHHC11/SPTSSB	4
MF	GO:0016705	oxidoreductase activity, acting on paired donors, with incorporation or reduction of molecular oxygen	11/610	177/18369	0.034438	0.355949	0.326609	BBOX1/PHYHD1/HR/DEGS1/CYP2C9/P3H2/CYP4F12/CYP2C18/CYP3A5/AKR1C1/CYP4F22	11
MF	GO:0004602	glutathione peroxidase activity	3/610	22/18369	0.0350987	0.355949	0.326609	GSTM2/GPX2/GSTP1	3
MF	GO:0005516	calmodulin binding	12/610	200/18369	0.0353124	0.355949	0.326609	EEF2K/CAMK1D/CAMSAP1/PLA2G6/MAP2/CAMSAP3/CAMKK1/MKNK2/UNC13B/MYH14/OBSCN/TRPV6	12
MF	GO:0008106	alcohol dehydrogenase (NADP+) activity	3/610	23/18369	0.0393961	0.369277	0.338838	CBR1/DHRS3/AKR1C1	3
MF	GO:0017134	fibroblast growth factor binding	3/610	23/18369	0.0393961	0.369277	0.338838	GPC1/FGFR2/FGFR3	3
MF	GO:0030215	semaphorin receptor binding	3/610	23/18369	0.0393961	0.369277	0.338838	PLXNB1/SEMA3F/SEMA4B	3
MF	GO:0016712	oxidoreductase activity, acting on paired donors, with incorporation or reduction of molecular oxygen, reduced flavin or flavoprotein as one donor, and incorporation of one atom of oxygen	4/610	39/18369	0.0395787	0.369277	0.338838	CYP2C9/CYP4F12/CYP2C18/CYP3A5	4
MF	GO:0005031	tumor necrosis factor receptor activity	2/610	10/18369	0.0415192	0.369277	0.338838	TNFRSF25/TNFRSF19	2
MF	GO:0008401	retinoic acid 4-hydroxylase activity	2/610	10/18369	0.0415192	0.369277	0.338838	CYP2C18/CYP3A5	2
MF	GO:0008526	phosphatidylinositol transfer activity	2/610	10/18369	0.0415192	0.369277	0.338838	PITPNA/PITPNM3	2
MF	GO:0015187	glycine transmembrane transporter activity	2/610	10/18369	0.0415192	0.369277	0.338838	SLC6A9/SLC7A8	2
MF	GO:0015245	fatty acid transmembrane transporter activity	2/610	10/18369	0.0415192	0.369277	0.338838	MFSD2A/SLC27A6	2
MF	GO:0015643	toxic substance binding	2/610	10/18369	0.0415192	0.369277	0.338838	EPHX2/DSG1	2
MF	GO:0004674	protein serine/threonine kinase activity	21/610	421/18369	0.0426012	0.372477	0.341774	EEF2K/CAMK1D/ACVR1B/MAP3K6/MINK1/CDC42BPG/HTATIP2/MAPK13/WNK1/PAK6/EGFR/PRKX/CAMKK1/MKNK2/ULK3/OBSCN/STK39/SOSTDC1/RPS6KA6/MAPK6/MAST4	21
MF	GO:0005547	phosphatidylinositol-3,4,5-trisphosphate binding	4/610	40/18369	0.0428644	0.372477	0.341774	ARAP2/PARD3/OBSCN/ANXA8	4
MF	GO:0004622	lysophospholipase activity	3/610	24/18369	0.043947	0.373907	0.343086	PLA2G6/PLA2G4F/PLA2G4B	3
MF	GO:0019903	protein phosphatase binding	9/610	140/18369	0.0440181	0.373907	0.343086	SOD1/ERBB2/KAT2A/MFHAS1/EGFR/MAPT/JUP/CADM4/PIK3R2	9
MF	GO:0030020	extracellular matrix structural constituent conferring tensile strength	4/610	41/18369	0.046299	0.382492	0.350964	COL17A1/COL4A6/COL7A1/COL4A5	4
MF	GO:0140662	ATP-dependent protein folding chaperone	4/610	41/18369	0.046299	0.382492	0.350964	HSPA2/HSPA1B/HSPA1A/HSPA4L	4
MF	GO:0001227	DNA-binding transcription repressor activity, RNA polymerase II-specific	16/610	303/18369	0.0465466	0.382492	0.350964	GTF2IRD1/BCL11A/DLX4/MXI1/TRPS1/ZNF512B/KLF8/FOXQ1/MYC/FOXP2/TFAP2A/TFAP2C/ZNF219/ZNF750/ASCL2/OVOL1	16
MF	GO:1990782	protein tyrosine kinase binding	8/610	121/18369	0.0486201	0.388773	0.356727	PITPNM3/JUP/CADM4/LRP4/PIK3R2/CDH1/TOB1/PHYHIP	8
MF	GO:0002162	dystroglycan binding	2/610	11/18369	0.0496512	0.388773	0.356727	MAP2/PLEC	2
MF	GO:0008046	axon guidance receptor activity	2/610	11/18369	0.0496512	0.388773	0.356727	EPHB3/ROBO2	2
MF	GO:0102545	phosphatidyl phospholipase B activity	2/610	11/18369	0.0496512	0.388773	0.356727	PLA2G6/PLA2G4B	2
MF	GO:0008307	structural constituent of muscle	4/610	42/18369	0.0498823	0.388773	0.356727	NEBL/OBSCN/CSRP2/PLEC	4
