# Supplementary material for: Causal Gene Identification and Biomarker Prioritization in Periodontitis via Integrative Multiomics and Mendelian Randomization
Source: Mediators Inflamm. 2025 Nov 24;2025:6044837. doi: 10.1155/mi/6044837 (PMC12668852; doi:10.1155/mi/6044837)
Supplement: Supporting Information 6 — Table S5. Genes associated with periodontitis identified by WGCNA. [file 6044837.f6.xls]

## Sheet: supplementary tables 5
supplementary table 5. Genes associated with periodontitis identified by WGCNA.
gene	correlation
A1BG	positive
A2M	positive
ABALON	positive
ABCA6	positive
ABCB4	positive
ABCB7	positive
ABCC4	positive
ABCC5	positive
ABCC9	positive
ABCD1	positive
ABCD2	positive
ABHD6	positive
AC006126.4	positive
AC006129.2	positive
AC006978.6	positive
AC007386.4	positive
AC007750.5	positive
AC009501.4	positive
AC012146.7	positive
AC012358.4	positive
AC018755.18	positive
AC026202.3	positive
AC027601.1	positive
AC074117.10	positive
AC074286.1	positive
AC096579.13	positive
AC098614.2	positive
AC104024.1	positive
AC104699.1	positive
AC114271.2	positive
AC133644.2	positive
AC147651.4	positive
AC233755.1	positive
AC233755.2	positive
AC244250.2	positive
AC246787.4	positive
ACE	positive
ACKR1	positive
ACKR3	positive
ACOXL	positive
ACSS3	positive
ACTA2	positive
ACTA2-AS1	positive
ACTG2	positive
ACVRL1	positive
ACYP1	positive
ADAM12	positive
ADAM33	positive
ADAMTS1	positive
ADAMTS10	positive
ADAMTS12	positive
ADAMTS14	positive
ADAMTS2	positive
ADAMTS3	positive
ADAMTS4	positive
ADAMTS5	positive
ADAMTS6	positive
ADAMTS7	positive
ADAMTS7P4	positive
ADAMTS9	positive
ADAMTSL1	positive
ADAMTSL2	positive
ADAT2	positive
ADCY1	positive
ADCY4	positive
ADGRA2	positive
ADGRB3	positive
ADGRD1	positive
ADGRF5	positive
ADGRG5	positive
ADGRG6	positive
ADGRL3	positive
ADGRL4	positive
ADH7	positive
ADHFE1	positive
ADORA2A	positive
ADORA2B	positive
ADPRH	positive
ADRA2A	positive
AEBP1	positive
AF127936.3	positive
AF127936.5	positive
AF131217.1	positive
AFAP1	positive
AFAP1-AS1	positive
AFAP1L1	positive
AFF2	positive
AFG3L1P	positive
AK4	positive
AKAP12	positive
AKAP13	positive
AKAP2	positive
AKR1B15	positive
AKT3	positive
AL122127.25	positive
AL928768.3	positive
ALDH1B1	positive
ALDH1L2	positive
ALDH3B1	positive
ALDH4A1	positive
ALPK2	positive
ALPK3	positive
ALPL	positive
AMPD1	positive
AMPH	positive
AMY2B	positive
ANGPT1	positive
ANGPTL6	positive
ANK1	positive
ANKEF1	positive
ANKRD20A1	positive
ANKRD28	positive
ANKRD29	positive
ANKRD36BP2	positive
ANKRD9	positive
ANKS1A	positive
ANO9	positive
ANPEP	positive
ANTXR2	positive
ANXA6	positive
AOC1	positive
AOC3	positive
AP4S1	positive
APBA2	positive
APBB2	positive
APELA	positive
APLN	positive
APLNR	positive
APMAP	positive
APOBEC3F	positive
APOD	positive
APOLD1	positive
AQP1	positive
ARAP3	positive
ARF4	positive
ARFGAP3	positive
ARHGAP18	positive
ARHGAP29	positive
ARHGAP31	positive
ARHGAP44	positive
ARHGAP5-AS1	positive
ARHGAP6	positive
ARHGEF15	positive
ARHGEF17	positive
ARHGEF2	positive
ARHGEF35	positive
ARHGEF40	positive
ARID3A	positive
ARID5A	positive
ARL6IP6	positive
ARMCX3	positive
ARRB1	positive
ARSA	positive
ARSB	positive
ASAH2	positive
ASAH2B	positive
ASPN	positive
ASRGL1	positive
ASTN2	positive
ATAD2B	positive
ATF5	positive
ATG4D	positive
ATM	positive
ATOH8	positive
ATP10B	positive
ATP1B2	positive
ATP2A3	positive
ATP8A2	positive
AURKB	positive
AVPR1A	positive
B4GALNT1	positive
B4GALT3	positive
BAG2	positive
BARD1	positive
BATF	positive
BATF2	positive
BATF3	positive
BBOF1	positive
BBOX1	positive
BCL11A	positive
BCL2	positive
BCL2L1	positive
BCL2L2-PABPN1	positive
BCL6B	positive
BCL7A	positive
BCO2	positive
BDKRB1	positive
BET1L	positive
BEX5	positive
BFAR	positive
BHLHA15	positive
BHLHE41	positive
BHMT2	positive
BICC1	positive
BLCAP	positive
BMF	positive
BMP1	positive
BMP6	positive
BMP7	positive
BMP8B	positive
BMPR1A	positive
BMX	positive
BOK	positive
BRIP1	positive
BRSK1	positive
BTC	positive
BTG2	positive
BTK	positive
BTRC	positive
BVES	positive
C10orf10	positive
C10orf11	positive
C10orf128	positive
C10orf25	positive
C10orf99	positive
C11orf24	positive
C11orf52	positive
C11orf84	positive
C11orf95	positive
C11orf96	positive
C12orf29	positive
C15orf39	positive
C15orf40	positive
C1QTNF1	positive
C1QTNF5	positive
C1QTNF6	positive
C1orf127	positive
C1orf159	positive
C1orf54	positive
C21orf58	positive
C22orf23	positive
C22orf34	positive
C2orf15	positive
C2orf88	positive
C3orf52	positive
C3orf80	positive
C4A	positive
C4B	positive
C4orf48	positive
C5orf66	positive
C5orf66-AS1	positive
C6orf136	positive
C7	positive
C8orf4	positive
C9orf3	positive
CA13	positive
CABP1	positive
CACNA1C	positive
CACNA1H	positive
CACNB4	positive
CADM3	positive
CADPS2	positive
CALCRL	positive
CALHM2	positive
CALML3-AS1	positive
CALU	positive
CAPN11	positive
CAPS2	positive
CARD8-AS1	positive
CARMN	positive
CASC15	positive
CASC4	positive
CASC4P1	positive
CASP10	positive
CASP3	positive
CASP5	positive
CASP6	positive
CBFA2T2	positive
CBFA2T3	positive
CBS	positive
CBSL	positive
CBWD3	positive
CBX6	positive
CCBE1	positive
CCDC102B	positive
CCDC113	positive
CCDC117	positive
CCDC163P	positive
CCDC170	positive
CCDC174	positive
CCDC24	positive
CCDC50	positive
CCDC64	positive
CCDC71L	positive
CCDC80	positive
CCDC88A	positive
CCL11	positive
CCL13	positive
CCL18	positive
CCL2	positive
CCL28	positive
CCL3	positive
CCL4	positive
CCL4L2	positive
CCL8	positive
CCM2	positive
CCM2L	positive
CCPG1	positive
CCR2	positive
CCRL2	positive
CCT6P3	positive
CD101	positive
CD163	positive
CD180	positive
CD19	positive
CD1A	positive
CD200	positive
CD209	positive
CD248	positive
CD27	positive
CD300C	positive
CD300E	positive
CD302	positive
CD34	positive
CD38	positive
CD40	positive
CD69	positive
CD79A	positive
CD79B	positive
CD80	positive
CD84	positive
CD93	positive
CD99L2	positive
CDADC1	positive
CDAN1	positive
CDC23	positive
CDC42BPG	positive
CDC42EP5	positive
CDCA4	positive
CDH11	positive
CDH23	positive
CDH5	positive
CDH6	positive
CDK14	positive
CDK5R1	positive
CDK5RAP1	positive
CDS2	positive
CEACAM21	positive
CECR1	positive
CENPP	positive
CENPU	positive
CEP170	positive
CEP95	positive
CERCAM	positive
CERS3-AS1	positive
CETP	positive
CFAP54	positive
CFD	positive
CFL2	positive
CFLAR-AS1	positive
CH17-212P11.4	positive
CH17-224D4.1	positive
CH17-224D4.2	positive
CH17-360D5.2	positive
CHAF1A	positive
CHAF1B	positive
CHI3L2	positive
CHKA	positive
CHL1	positive
CHMP4C	positive
CHN1	positive
CHPF2	positive
CHRD	positive
CHRDL2	positive
CHRNA7	positive
CHST1	positive
CHST12	positive
CHST2	positive
CHST6	positive
CHST7	positive
CHSY3	positive
CILP2	positive
CKMT1A	positive
CKS1B	positive
CLDN5	positive
CLEC14A	positive
CLEC17A	positive
CLEC1A	positive
CLEC3B	positive
CLEC4A	positive
CLEC4D	positive
CLGN	positive
CLIC2	positive
CLIC4	positive
CLIC5	positive
CLP1	positive
CLPTM1L	positive
CLSTN2	positive
CLUAP1	positive
CMKLR1	positive
CMTM3	positive
CMTM7	positive
CNKSR1	positive
CNN1	positive
CNR1	positive
CNRIP1	positive
CNTN4	positive
CNTNAP1	positive
COCH	positive
COL11A1	positive
COL12A1	positive
COL13A1	positive
COL14A1	positive
COL15A1	positive
COL1A1	positive
COL1A2	positive
COL23A1	positive
COL24A1	positive
COL3A1	positive
COL4A1	positive
COL4A2	positive
COL4A4	positive
COL4A5	positive
COL5A1	positive
COL5A2	positive
COL6A1	positive
COL6A2	positive
COL6A3	positive
COL6A4P2	positive
COL8A1	positive
COL8A2	positive
COLEC12	positive
COMMD8	positive
COPG2	positive
COQ3	positive
COX10-AS1	positive
COX4I2	positive
CPA4	positive
CPEB4	positive
CPED1	positive
CPLX1	positive
CPNE5	positive
CPQ	positive
CPXM1	positive
CPXM2	positive
CPZ	positive
CR2	positive
CRACR2A	positive
CRACR2B	positive
CREB3L1	positive
CREB3L2	positive
CREM	positive
CRISPLD2	positive
CROT	positive
CSAD	positive
CSF1	positive
CSGALNACT1	positive
CSGALNACT2	positive
CSMD2	positive
CSTF2	positive
CTA-384D8.34	positive
CTAGE6	positive
CTAGE9	positive
CTB-36H16.2	positive
CTBS	positive
CTC-251D13.1	positive
CTC-276P9.4	positive
CTC-524C5.2	positive
CTD-2240J17.2	positive
CTD-2334D19.1	positive
CTD-2342N23.3	positive
CTD-2353F22.1	positive
CTD-2536I1.2	positive
CTD-2541J13.1	positive
CTD-2576D5.4	positive
CTD-2619J13.14	positive
CTD-3128G10.6	positive
CTGF	positive
CTH	positive
CTHRC1	positive
CTLA4	positive
CTSO	positive
CTSZ	positive
CUBN	positive
CWC22	positive
CX3CL1	positive
CXCL12	positive
CXCL13	positive
CXCL2	positive
CXCL3	positive
CXCL5	positive
CXorf21	positive
CXorf36	positive
CYBA	positive
CYGB	positive
CYP27C1	positive
CYP3A5	positive
CYR61	positive
CYTIP	positive
CYTL1	positive
CYYR1	positive
D2HGDH	positive
DAAM1	positive
DAAM2	positive
DACT1	positive
DACT3	positive
DAP	positive
DAPL1	positive
DBNDD1	positive
DCC	positive
DCHS1	positive
DCLK1	positive
DDOST	positive
DDR2	positive
DENND2A	positive
DENND5A	positive
DENND5B	positive
DEPDC4	positive
DEPDC7	positive
DERL3	positive
DGKQ	positive
DHH	positive
DIRAS3	positive
DKK2	positive
DLC1	positive
DLL4	positive
DLX3	positive
DNAJB9	positive
DNAJC1	positive
DNAJC10	positive
DNAJC9	positive
DNM1	positive
DNM1P47	positive
DNM3OS	positive
DOCK10	positive
DOCK4	positive
DOCK8	positive
DOK1	positive
DOK5	positive
DOK6	positive
DPEP1	positive
DPH3	positive
DPYSL2	positive
DQX1	positive
DRAM1	positive
DSEL	positive
DSG1	positive
DSG1-AS1	positive
DTNA	positive
DUS4L	positive
DUSP15	positive
DUSP22	positive
DUSP4	positive
DUSP5	positive
DZANK1	positive
E2F8	positive
EAF2	positive
EBF1	positive
EBF2	positive
EBF3	positive
EBPL	positive
ECE1	positive
ECHDC2	positive
ECM2	positive
ECSCR	positive
EDARADD	positive
EDEM1	positive
EDEM2	positive
EDIL3	positive
EFEMP2	positive
EFHD1	positive
EFNA5	positive
EGFL6	positive
EGFL7	positive
EGFLAM	positive
EHD4	positive
EIF2AK3	positive
EIF2AK4	positive
EIF2B5	positive
ELAVL2	positive
ELF2	positive
ELFN1	positive
ELK3	positive
ELL	positive
ELMO1	positive
ELMO3	positive
ELOVL2	positive
ELOVL3	positive
EMCN	positive
EMID1	positive
EMILIN1	positive
EMILIN2	positive
EMP3	positive
EN1	positive
ENC1	positive
ENDOU	positive
ENG	positive
ENO2	positive
ENOSF1	positive
ENOX1	positive
ENPEP	positive
ENPP2	positive
ENPP4	positive
ENPP6	positive
ENTHD2	positive
ENTPD1	positive
ENTPD4	positive
EPAS1	positive
EPB41L2	positive
EPB41L4A-AS1	positive
EPDR1	positive
EPHA3	positive
EPHB2	positive
EPOR	positive
ERCC6L	positive
ERG	positive
ERGIC1	positive
ERLEC1	positive
ERLIN1	positive
ERMN	positive
ERN1	positive
ERO1B	positive
ESAM	positive
ESPN	positive
ESR1	positive
ETAA1	positive
ETFDH	positive
ETS1	positive
EVA1A	positive
EVA1B	positive
EXOC1	positive
EXOC3L2	positive
EXOC6	positive
EYA4	positive
F2R	positive
F2RL1	positive
FAAH	positive
FABP5P7	positive
FADS1	positive
FADS3	positive
FAM101A	positive
FAM107B	positive
FAM110D	positive
FAM117A	positive
FAM117B	positive
FAM124A	positive
FAM124B	positive
FAM155A	positive
FAM162A	positive
FAM167B	positive
FAM171A1	positive
FAM171B	positive
FAM175B	positive
FAM183A	positive
FAM198B	positive
FAM206A	positive
FAM225A	positive
FAM225B	positive
FAM26E	positive
FAM3B	positive
FAM46C	positive
FAM49A	positive
FAM65A	positive
FAM65C	positive
FAM69A	positive
FAM83C	positive
FAM83F	positive
FAM92B	positive
FAM96A	positive
FANCM	positive
FAP	positive
FASTKD1	positive
FASTKD2	positive
FASTKD3	positive
FAT4	positive
FBF1	positive
FBLN1	positive
FBLN2	positive
FBLN5	positive
FBLN7	positive
FBN1	positive
FBXL12	positive
FBXO16	positive
FCAR	positive
FCGR1B	positive
FCGR1C	positive
FCGR2B	positive
FCGRT	positive
FCHSD2	positive
FCRL2	positive
FCRL5	positive
FCRLA	positive
FCRLB	positive
FER1L4	positive
FERMT2	positive
FES	positive
FGD5	positive
FGF10	positive
FGF2	positive
FGF7	positive
FGFBP1	positive
FGFR1	positive
FHOD1	positive
FICD	positive
FILIP1	positive
FILIP1L	positive
FKBP10	positive
FKBP11	positive
FKBP14	positive
FKBP7	positive
FLAD1	positive
FLI1	positive
FLNC	positive
FLOT1	positive
FLT1	positive
FLT3	positive
FLT4	positive
FMNL3	positive
FMO3	positive
FMOD	positive
FN1	positive
FNDC3A	positive
FNDC4	positive
FO538757.2	positive
FOLR2	positive
FOXC2	positive
FOXE1	positive
FOXF1	positive
FOXF2	positive
FOXQ1	positive
FOXS1	positive
FRMD3	positive
FRZB	positive
FSTL1	positive
FTH1P2	positive
FUCA2	positive
FUT8	positive
FUT8-AS1	positive
FYN	positive
FZD2	positive
FZD4	positive
G6PC3	positive
GABRR2	positive
GADD45A	positive
GALC	positive
GALNT12	positive
GALNT15	positive
GAS8	positive
GATA2	positive
GATA6	positive
GBGT1	positive
GBP1P1	positive
GDAP1	positive
GDF11	positive
GFI1	positive
GFPT1	positive
GFPT2	positive
GGT5	positive
GIMAP6	positive
GIMAP8	positive
GINS1	positive
GINS2	positive
GIPC3	positive
GIPR	positive
GIT2	positive
GJA4	positive
GJA5	positive
GJC1	positive
GLCCI1	positive
GLIS2	positive
GLIS3	positive
GLMN	positive
GLRX	positive
GLT8D2	positive
GMDS	positive
GMPPA	positive
GNA12	positive
GNA14	positive
GNAI1	positive
GNAI2	positive
GNG10	positive
GNG11	positive
GNG3	positive
GNG7	positive
GOLGA6L17P	positive
GOLGA6L4	positive
GOLM1	positive
GOSR2	positive
GPC6	positive
GPER1	positive
GPM6B	positive
GPR160	positive
GPR162	positive
GPR173	positive
GPR176	positive
GPR183	positive
GPR37	positive
GPR4	positive
GPR55	positive
GPR85	positive
GPX7	positive
GPX8	positive
GRAMD1A	positive
GRAMD4	positive
GRAP	positive
GRASP	positive
GREM1	positive
GRIA3	positive
GRID1	positive
GRIP1	positive
GRK5	positive
GRK6	positive
GRM8	positive
GRTP1	positive
GSDMC	positive
GSTZ1	positive
GTSF1	positive
GUCY1A2	positive
GUCY1A3	positive
GUCY1B3	positive
GUSB	positive
GXYLT2	positive
GYG2	positive
GYLTL1B	positive
GYPC	positive
HABP4	positive
HAGLR	positive
HAS1	positive
HAUS3	positive
HDAC9	positive
HEATR6	positive
HEG1	positive
HELLS	positive
HEPH	positive
HERC1	positive
HERPUD1	positive
HEY1	positive
HEYL	positive
HGF	positive
HHAT	positive
HHIPL1	positive
HIBCH	positive
HIC1	positive
HID1	positive
HIGD1B	positive
HJURP	positive
HLA-DOB	positive
HLX	positive
HM13	positive
HMCN1	positive
HMGN4	positive
HNRNPA3P6	positive
HOOK2	positive
HOXA7	positive
HOXB2	positive
HOXB3	positive
HOXB4	positive
HOXB7	positive
HOXC4	positive
HOXD8	positive
HSBP1L1	positive
HSD11B1	positive
HSD17B1	positive
HSD17B14	positive
HSD17B7	positive
HSD17B7P2	positive
HSP90B1	positive
HSPA12B	positive
HSPA13	positive
HSPA4L	positive
HSPBAP1	positive
HSPG2	positive
HTRA1	positive
HTRA3	positive
HYAL2	positive
IBSP	positive
ICA1L	positive
ICAM2	positive
ICOS	positive
IDO1	positive
IFI30	positive
IFI35	positive
IFNAR1	positive
IFNAR2	positive
IFNG-AS1	positive
IGDCC4	positive
IGF2	positive
IGFBP4	positive
IGFBP7	positive
IGFLR1	positive
IGHGP	positive
IGHJ1	positive
IGHJ2	positive
IGHJ3	positive
IGHJ3P	positive
IGHJ4	positive
IGHJ5	positive
IGHJ6	positive
IGHM	positive
IGHV1-12	positive
IGHV1-17	positive
IGHV1-18	positive
IGHV1-24	positive
IGHV1-46	positive
IGHV1-58	positive
IGHV1-69	positive
IGHV1-69-2	positive
IGHV1OR15-1	positive
IGHV1OR15-2	positive
IGHV2-26	positive
IGHV2-5	positive
IGHV2-70	positive
IGHV3-11	positive
IGHV3-13	positive
IGHV3-15	positive
IGHV3-16	positive
IGHV3-20	positive
IGHV3-21	positive
IGHV3-22	positive
IGHV3-23	positive
IGHV3-30	positive
IGHV3-33	positive
IGHV3-41	positive
IGHV3-43	positive
IGHV3-48	positive
IGHV3-52	positive
IGHV3-53	positive
IGHV3-65	positive
IGHV3-66	positive
IGHV3-7	positive
IGHV3-71	positive
IGHV3-72	positive
IGHV3-73	positive
IGHV3-74	positive
IGHV3OR16-13	positive
IGHV4-28	positive
IGHV4-31	positive
IGHV4-34	positive
IGHV4-39	positive
IGHV4-4	positive
IGHV4-55	positive
IGHV4-59	positive
IGHV4-61	positive
IGHV4OR15-8	positive
IGHV5-51	positive
IGHV6-1	positive
IGHV7-56	positive
IGKJ1	positive
IGKJ3	positive
IGKJ4	positive
IGKJ5	positive
IGKV1-12	positive
IGKV1-16	positive
IGKV1-17	positive
IGKV1-27	positive
IGKV1-33	positive
IGKV1-37	positive
IGKV1-39	positive
IGKV1-5	positive
IGKV1-6	positive
IGKV1-8	positive
IGKV1-9	positive
IGKV1D-12	positive
IGKV1D-13	positive
IGKV1D-16	positive
IGKV1D-17	positive
IGKV1D-27	positive
IGKV1D-33	positive
IGKV1D-37	positive
IGKV1D-39	positive
IGKV1D-42	positive
IGKV1OR1-1	positive
IGKV1OR10-1	positive
IGKV2-24	positive
IGKV2-26	positive
IGKV2-28	positive
IGKV2-29	positive
IGKV2-30	positive
IGKV2D-24	positive
IGKV2D-28	positive
IGKV2D-29	positive
IGKV2D-30	positive
IGKV3-11	positive
IGKV3-15	positive
IGKV3-20	positive
IGKV3-7	positive
IGKV3D-11	positive
IGKV3D-15	positive
IGKV3D-20	positive
IGKV3D-7	positive
IGKV3OR2-268	positive
IGKV4-1	positive
IGKV5-2	positive
IGKV6-21	positive
IGKV6D-21	positive
IGLC4	positive
IGLC5	positive
IGLC6	positive
IGLC7	positive
IGLJ2	positive
IGLV1-36	positive
IGLV1-40	positive
IGLV1-41	positive
IGLV1-44	positive
IGLV1-47	positive
IGLV1-50	positive
IGLV1-51	positive
IGLV2-11	positive
IGLV2-14	positive
IGLV2-18	positive
IGLV2-23	positive
IGLV2-33	positive
IGLV2-34	positive
IGLV3-1	positive
IGLV3-10	positive
IGLV3-19	positive
IGLV3-21	positive
IGLV3-25	positive
IGLV3-27	positive
IGLV4-69	positive
IGLV5-45	positive
IGLV6-57	positive
IGLV7-43	positive
IGLV7-46	positive
IGLV8-61	positive
IGLV9-49	positive
IGSF21	positive
IKBIP	positive
IKBKG	positive
IKBKGP1	positive
IL10	positive
IL10RA	positive
IL16	positive
IL20RB-AS1	positive
IL21-AS1	positive
IL24	positive
IL2RA	positive
IL31RA	positive
IL4I1	positive
IL5RA	positive
IL6	positive
IMPA2	positive
INCENP	positive
INHBA	positive
INPP4A	positive
INSR	positive
INSRR	positive
IQSEC1	positive
IRAK1BP1	positive
IRF4	positive
ISG20	positive
ISLR	positive
ISYNA1	positive
ITGA1	positive
ITGA11	positive
ITGA5	positive
ITGA7	positive
ITGA8	positive
ITGA9	positive
ITGB3	positive
ITM2C	positive
ITPR1	positive
JAM2	positive
JAM3	positive
JAZF1	positive
JMJD7-PLA2G4B	positive
JPH1	positive
JSRP1	positive
KANK2	positive
KANK3	positive
KATNA1	positive
KAZN	positive
KCNA2	positive
KCNA3	positive
KCNE4	positive
KCNJ6	positive
KCNJ8	positive
KCNK1	positive
KCNK10	positive
KCNK17	positive
KCNMB1	positive
KCNN3	positive
KCTD12	positive
KCTD18	positive
KCTD6	positive
KDELR1	positive
KDELR2	positive
KDELR3	positive
KDR	positive
KIAA0040	positive
KIAA0125	positive
KIAA0556	positive
KIAA0895	positive
KIAA1211	positive
KIAA1462	positive
KIAA1755	positive
KIAA1958	positive
KIF15	positive
KIF19	positive
KIF26A	positive
KIFC1	positive
KLF12	positive
KLF2	positive
KLF8	positive
KLHL17	positive
KLHL6	positive
KMO	positive
KRT16P1	positive
KRT16P4	positive
KRT16P5	positive
KRT8	positive
KRTCAP3	positive
L2HGDH	positive
LAMA2	positive
LAMA4	positive
LAMB1	positive
LAMC1	positive
LAMC3	positive
LAMP5	positive
LATS2	positive
LAX1	positive
LBH	positive
LBP	positive
LBX2-AS1	positive
LDB2	positive
LDHB	positive
LDLRAD2	positive
LDLRAD4	positive
LEO1	positive
LGALS1	positive
LGALS9B	positive
LGALS9C	positive
LGI4	positive
LGR5	positive
LHFP	positive
LHX6	positive
LHX8	positive
LILRB1	positive
LILRB5	positive
LIMK1	positive
LIMS2	positive
LIN9	positive
LINC-PINT	positive
LINC00152	positive
LINC00511	positive
LINC00525	positive
LINC00582	positive
LINC00840	positive
LINC00854	positive
LINC00877	positive
LINC00888	positive
LINC00891	positive
LINC00987	positive
LINC01057	positive
LINC01116	positive
LINC01197	positive
LINC01235	positive
LINC01358	positive
LINC01451	positive
LINC01480	positive
LINC01484	positive
LINC01485	positive
LINC01605	positive
LINGO1	positive
LIX1L	positive
LMAN1	positive
LMCD1	positive
LMNTD2	positive
LMOD1	positive
LNP1	positive
LOXL1	positive
LOXL2	positive
LOXL3	positive
LPAR1	positive
LPAR3	positive
LPAR4	positive
LPAR5	positive
LPIN2	positive
LRCH2	positive
LRRC15	positive
LRRC2	positive
LRRC32	positive
LRRC4B	positive
LRRC59	positive
LRRCC1	positive
LRRFIP1P1	positive
LRRN1	positive
LSAMP	positive
LTK	positive
LUM	positive
LY9	positive
LY96	positive
LYL1	positive
LYVE1	positive
MAD2L2	positive
MAGEH1	positive
MAN1A1	positive
MAN2B1	positive
MANBAL	positive
MAP1A	positive
MAP1LC3B	positive
MAP3K12	positive
MAP6	positive
MAPK15	positive
MAPK8IP2	positive
MAPKAPK2	positive
2024-03-03	positive
MARCKSL1	positive
MARVELD2	positive
MARVELD3	positive
MBIP	positive
MCEMP1	positive
MCF2L2	positive
MCM9	positive
MCTP1	positive
MED21	positive
MEDAG	positive
MEF2B	positive
MEF2C	positive
MEF2C-AS1	positive
MEF2D	positive
MEGF10	positive
MEI1	positive
MEIS2	positive
MEIS3	positive
MEOX1	positive
MERTK	positive
MESDC1	positive
MESDC2	positive
METTL14	positive
METTL8	positive
MFAP2	positive
MFAP4	positive
MFNG	positive
MGAT1	positive
MGAT2	positive
MGAT3	positive
MGP	positive
MICAL2	positive
MIR205	positive
MIR205HG	positive
MIR222HG	positive
MIR8071-2	positive
MIXL1	positive
MKRN3	positive
MKS1	positive
MLC1	positive
MLIP-IT1	positive
MLKL	positive
MLLT10	positive
MLXIP	positive
MMAA	positive
MMAB	positive
MMD	positive
MMP1	positive
MMP16	positive
MMP19	positive
MMP2	positive
MMP3	positive
MMP8	positive
MMP9	positive
MMS22L	positive
MN1	positive
MOV10L1	positive
MPDZ	positive
MRGPRF	positive
MROH6	positive
MROH7-TTC4	positive
MRPS35	positive
MRVI1	positive
MS4A4A	positive
MSANTD2	positive
MSC	positive
MSC-AS1	positive
MSR1	positive
MSRB3	positive
MSX1	positive
MTHFD2	positive
MTM1	positive
MTMR9LP	positive
MTRF1	positive
MUC15	positive
MUC3A	positive
MUT	positive
MXI1	positive
MXRA8	positive
MYCT1	positive
MYDGF	positive
MYH11	positive
MYH14	positive
MYL9	positive
MYLK	positive
MYO7B	positive
MZB1	positive
N4BP2L2-IT2	positive
NAA25	positive
NAA30	positive
NAGA	positive
NAGLU	positive
NANS	positive
NAPA-AS1	positive
NAPB	positive
NAPEPLD	positive
NBEA	positive
NCAM2	positive
NCMAP	positive
NDFIP2	positive
NDNF	positive
NDP	positive
NDRG4	positive
NDUFAF3	positive
NDUFAF5	positive
NEDD9	positive
NEGR1	positive
NEK6	positive
NES	positive
NEU1	positive
NEU3	positive
NEXN	positive
NFATC4	positive
NHLRC4	positive
NHSL1	positive
NID1	positive
NID2	positive
NIPA2	positive
NIT2	positive
NKILA	positive
NKX6-3	positive
NLGN4X	positive
NLRP14	positive
NLRP7	positive
NME4	positive
NME7	positive
NMNAT2	positive
NMU	positive
NNMT	positive
NOL12	positive
NOL4L	positive
NOMO1	positive
NOMO2	positive
NOMO3	positive
NOS3	positive
NOSTRIN	positive
NOTCH4	positive
NOVA2	positive
NOX4	positive
NOXA1	positive
NPIPB11	positive
NPTX2	positive
NR2C1	positive
NR2F2	positive
NR5A2	positive
NR6A1	positive
NRG4	positive
NRIP3	positive
NRN1	positive
NRROS	positive
NRXN2	positive
NSDHL	positive
NSUN4	positive
NT5C	positive
NT5E	positive
NTF4	positive
NTN1	positive
NTRK1	positive
NTRK3	positive
NUAK1	positive
NUCB2	positive
NUDT12	positive
NUDT15	positive
NUGGC	positive
NUP133	positive
NUP54	positive
NUSAP1	positive
NXPE3	positive
NXPE4	positive
OAF	positive
OCLN	positive
OIT3	positive
OLFM1	positive
OLFML1	positive
OLFML2B	positive
OLFML3	positive
OMD	positive
OPRL1	positive
OR2A1-AS1	positive
OR51E1	positive
ORAI2	positive
ORAOV1	positive
ORC2	positive
ORC4	positive
ORC6	positive
OSGEPL1	positive
OSTC	positive
OSTM1	positive
OTOP3	positive
OTUD7B	positive
OVOL1	positive
OVOL2	positive
P2RX1	positive
P2RX4	positive
P2RX5	positive
P2RY10	positive
P2RY2	positive
P2RY6	positive
P2RY8	positive
P3H1	positive
P4HA3	positive
PABPC5	positive
PACSIN3	positive
PALB2	positive
PALD1	positive
PALM2-AKAP2	positive
PANK1	positive
PAQR7	positive
PARD6G	positive
PARG	positive
PARM1	positive
PARVB	positive
PCAT19	positive
PCBP3	positive
PCDH12	positive
PCDH17	positive
PCDH7	positive
PCED1B	positive
PCED1B-AS1	positive
PCGF1	positive
PCOLCE	positive
PCYT2	positive
PDCD1LG2	positive
PDE1A	positive
PDE1C	positive
PDE2A	positive
PDE3A	positive
PDE4A	positive
PDE4D	positive
PDE4DIP	positive
PDE6A	positive
PDE7B	positive
PDE9A	positive
PDGFB	positive
PDGFD	positive
PDGFRA	positive
PDGFRB	positive
PDGFRL	positive
PDIA4	positive
PDIA5	positive
PDIA6	positive
PDK1	positive
PDLIM2	positive
PDPN	positive
PDZD2	positive
PEAK1	positive
PEAR1	positive
PECAM1	positive
PEG10	positive
PEX3	positive
PEX7	positive
PGAP1	positive
PGF	positive
PGLYRP3	positive
PGM2L1	positive
PGM3	positive
PGM5	positive
PGPEP1	positive
PHLPP1	positive
PHTF1	positive
PI15	positive
PI4K2B	positive
PIGK	positive
PIGL	positive
PIM2	positive
PIP5K1B	positive
PKD1L1	positive
PKIG	positive
PKMYT1	positive
PKN1	positive
PKN3	positive
PLA2G2A	positive
PLA2G3	positive
PLA2G4B	positive
PLA2G4C	positive
PLAC8L1	positive
PLAU	positive
PLBD2	positive
PLCB1	positive
PLCG2	positive
PLCH1	positive
PLCL1	positive
PLCL2	positive
PLEKHG1	positive
PLEKHG3	positive
PLEKHG6	positive
PLEKHS1	positive
PLIN2	positive
PLK4	positive
PLOD1	positive
PLOD2	positive
PLPP3	positive
PLPP5	positive
PLPP6	positive
PLPP7	positive
PLPPR4	positive
PLTP	positive
PLVAP	positive
PLXNB3	positive
PLXND1	positive
PM20D1	positive
PMEPA1	positive
PMP22	positive
PMS2P2	positive
PNMA2	positive
PNOC	positive
PODN	positive
PODXL	positive
POLD4	positive
POLE2	positive
POU2AF1	positive
POU2F2	positive
PP7080	positive
PPCDC	positive
PPIB	positive
PPIP5K1	positive
PPM1H	positive
PPM1J	positive
PPP1R14C	positive
PPP1R18	positive
PPP2R2B	positive
PPP2R3B	positive
PPP2R3C	positive
PPP3CC	positive
PRAME	positive
PRCD	positive
PRCP	positive
PRDM11	positive
PRDX4	positive
PREX2	positive
PRICKLE3	positive
PRIMA1	positive
PRKACB	positive
PRKCDBP	positive
PRKCE	positive
PRKD1	positive
PRKG1	positive
PRKX	positive
PRMT9	positive
PRODH	positive
PROSER3	positive
PRPF3	positive
PRPF38A	positive
PRPF39	positive
PRPF40B	positive
PRPH2	positive
PRR16	positive
PRR29	positive
PRRG2	positive
PRRX1	positive
PRSS23	positive
PRTG	positive
PSEN2	positive
PSMD6	positive
PSRC1	positive
PTGDR	positive
PTGFR	positive
PTGIR	positive
PTH1R	positive
PTK2B	positive
PTN	positive
PTP4A3	positive
PTPRB	positive
PTPRCAP	positive
PTPRG	positive
PTPRM	positive
PTPRN	positive
PTPRN2	positive
PTPRVP	positive
PTTG1	positive
PTX3	positive
PUS10	positive
PVRL3	positive
PWWP2A	positive
PXDN	positive
QPRT	positive
RAB20	positive
RAB29	positive
RAB30	positive
RAB32	positive
RAB39A	positive
RAB39B	positive
RAB3B	positive
RAB3C	positive
RAB3IL1	positive
RAB43	positive
RAB7B	positive
RABAC1	positive
RACGAP1	positive
RAD51AP2	positive
RAD51B	positive
RAE1	positive
RAET1E-AS1	positive
RAET1G	positive
RAET1L	positive
RAI2	positive
RAMP2	positive
RAMP3	positive
RANBP17	positive
RAPGEF2	positive
RARRES2	positive
RASA3	positive
RASD1	positive
RASD2	positive
RASGRF1	positive
RASGRF2	positive
RASGRP3	positive
RASL12	positive
RASSF7	positive
RBPMS	positive
RBPMS2	positive
RCAN2	positive
RCE1	positive
RCN1	positive
RCN3	positive
RDH13	positive
RECK	positive
REEP6	positive
RELL2	positive
RELT	positive
REM1	positive
RENBP	positive
RFC5	positive
RFTN2	positive
RFX8	positive
RGCC	positive
RGL3	positive
RGS1	positive
RGS13	positive
RGS16	positive
RGS2	positive
RGS3	positive
RGS5	positive
RHBDD1	positive
RHBDF1	positive
RHOBTB3	positive
RHOH	positive
RHOJ	positive
RHOQ	positive
RHOU	positive
RIC3	positive
RIOK1	positive
RIPK2	positive
RMI1	positive
RMI2	positive
RN7SL1	positive
RN7SL4P	positive
RNF144A-AS1	positive
RNF165	positive
RNF208	positive
RNF217	positive
RNF39	positive
RNF8	positive
ROBO2	positive
ROBO4	positive
ROGDI	positive
ROR1	positive
RP1-102E24.8	positive
RP11-102N12.3	positive
RP11-1070N10.3	positive
RP11-1143G9.4	positive
RP11-119K6.6	positive
RP11-124N14.3	positive
RP11-1260E13.4	positive
RP11-1399P15.1	positive
RP11-13K12.1	positive
RP11-145A3.1	positive
RP11-152F13.8	positive
RP11-157P1.4	positive
RP11-158L12.4	positive
RP11-164P12.3	positive
RP11-164P12.4	positive
RP11-168O16.1	positive
RP11-16E12.2	positive
RP11-175K6.1	positive
RP11-175K6.2	positive
RP11-175O19.4	positive
RP11-178H8.7	positive
RP11-17M16.2	positive
RP11-18B16.2	positive
RP11-219G17.4	positive
RP11-21C4.1	positive
RP11-21L23.2	positive
RP11-23J18.1	positive
RP11-23J9.4	positive
RP11-24F11.2	positive
RP11-251M1.1	positive
RP11-255H23.2	positive
RP11-267M23.1	positive
RP11-275I4.2	positive
RP11-284F21.10	positive
RP11-284F21.7	positive
RP11-284F21.9	positive
RP11-284N8.3	positive
RP11-290F5.1	positive
RP11-294C11.2	positive
RP11-296A16.1	positive
RP11-307C12.11	positive
RP11-313P13.4	positive
RP11-325F22.2	positive
RP11-325K4.2	positive
RP11-325K4.3	positive
RP11-326C3.12	positive
RP11-33B1.1	positive
RP11-347C12.1	positive
RP11-347C18.3	positive
RP11-355F16.1	positive
RP11-363E6.3	positive
RP11-380D23.1	positive
RP11-380D23.2	positive
RP11-382A20.3	positive
RP11-389C8.2	positive
RP11-390K5.6	positive
RP11-390P24.1	positive
RP11-392P7.6	positive
RP11-394O4.5	positive
RP11-404F10.2	positive
RP11-411K7.1	positive
RP11-423H2.1	positive
RP11-429J17.7	positive
RP11-435I10.3	positive
RP11-43N16.4	positive
RP11-467L13.5	positive
RP11-46D6.1	positive
RP11-486L19.2	positive
RP11-496H1.1	positive
RP11-496I9.1	positive
RP11-497H16.7	positive
RP11-510C10.3	positive
RP11-510C10.4	positive
RP11-513M16.7	positive
RP11-513O13.1	positive
RP11-51F16.1	positive
RP11-524H19.2	positive
RP11-526I2.5	positive
RP11-527N22.2	positive
RP11-532F12.5	positive
RP11-536O18.1	positive
RP11-53O19.3	positive
RP11-552F3.12	positive
RP11-554D14.2	positive
RP11-569G9.7	positive
RP11-57H14.4	positive
RP11-582E3.6	positive
RP11-588H23.3	positive
RP11-588K22.2	positive
RP11-58O9.2	positive
RP11-598F7.5	positive
RP11-598F7.6	positive
RP11-609N14.4	positive
RP11-624L4.1	positive
RP11-625L16.3	positive
RP11-644F5.11	positive
RP11-666A8.9	positive
RP11-689B22.2	positive
RP11-731F5.2	positive
RP11-747H7.3	positive
RP11-757F18.5	positive
RP11-798K23.5	positive
RP11-7K24.3	positive
RP11-800A3.4	positive
RP11-806H10.4	positive
RP11-81A22.4	positive
RP11-81H14.2	positive
RP11-832A4.7	positive
RP11-848G14.2	positive
RP11-863P13.3	positive
RP11-875O11.1	positive
RP11-92C4.6	positive
RP11-960L18.1	positive
RP11-96D1.11	positive
RP13-314C10.5	positive
RP13-890H12.2	positive
RP3-323A16.1	positive
RP4-568C11.4	positive
RP4-671O14.6	positive
RP4-761J14.8	positive
RP4-794I6.4	positive
RP5-1039K5.19	positive
RP5-1071N3.1	positive
RP5-1074L1.4	positive
RP5-1180D12.1	positive
RP5-884M6.1	positive
RP6-201G10.2	positive
RPAIN	positive
RPH3A	positive
RPL14	positive
RPL18	positive
RPN1	positive
RPN2	positive
RPS24	positive
RPS27L	positive
RPS6KA2	positive
RPS6KA5	positive
RRAGC	positive
RRBP1	positive
RRM1	positive
RTKN	positive
RUBCN	positive
RUFY3	positive
RUSC1	positive
RYR1	positive
S100A4	positive
S1PR1	positive
S1PR3	positive
S1PR5	positive
SAP30L	positive
SARS2	positive
SCAMP5	positive
SCAPER	positive
SCARA5	positive
SCARF2	positive
SCUBE1	positive
SCYL1	positive
SDCBP	positive
SDF2L1	positive
SDF4	positive
SDK1	positive
SDR42E1	positive
SEC11C	positive
SEC13	positive
SEC14L1	positive
SEC22A	positive
SEC22B	positive
SEC23A	positive
SEC23B	positive
SEC24A	positive
SEC24D	positive
SEC31A	positive
SEC61A1	positive
SEC61B	positive
SEC61G	positive
SEC62	positive
SEL1L	positive
SEL1L3	positive
SELE	positive
SELM	positive
SELO	positive
SELP	positive
SELT	positive
SEMA4B	positive
SEMA6B	positive
SEPT10	positive
SEPT3	positive
SEPT4-AS1	positive
SERBP1	positive
SERPINA5	positive
SERPINB5	positive
SERPINB8	positive
SERPINE1	positive
SERPINF1	positive
SERPINI1	positive
SERTAD2	positive
SERTAD4	positive
SETD4	positive
SFN	positive
SFRP4	positive
SFTPD	positive
SGCA	positive
SGCB	positive
SGCD	positive
SGSM2	positive
SH2B3	positive
SH2D3A	positive
SH2D4A	positive
SH3BP1	positive
SH3BP5	positive
SH3RF2	positive
SH3YL1	positive
SHANK3	positive
SHD	positive
SHMT1	positive
SIAH1	positive
SIGLEC15	positive
SIL1	positive
SIRT5	positive
SIRT7	positive
SLAMF7	positive
SLAMF8	positive
SLC12A7	positive
SLC16A11	positive
SLC17A5	positive
SLC22A23	positive
SLC22A5	positive
SLC25A10	positive
SLC25A20	positive
SLC25A25-AS1	positive
SLC25A34	positive
SLC29A1	positive
SLC29A3	positive
SLC2A1	positive
SLC37A4	positive
SLC38A10	positive
SLC39A14	positive
SLC39A6	positive
SLC39A7	positive
SLC39A8	positive
SLC48A1	positive
SLC4A11	positive
SLC50A1	positive
SLC51A	positive
SLC6A15	positive
SLC6A4	positive
SLC9A3R2	positive
SLCO2B1	positive
SLK	positive
SLTM	positive
SLURP1	positive
SMAD5-AS1	positive
SMARCD2	positive
SMC3	positive
SMIM10	positive
SMIM10L2A	positive
SMPDL3A	positive
SMPDL3B	positive
SMU1	positive
SMURF1	positive
SNAI1	positive
SND1	positive
SNHG1	positive
SNHG11	positive
SNHG12	positive
SNHG14	positive
SNHG3	positive
SNHG7	positive
SNRPA1	positive
SNRPF	positive
SNTG2	positive
SNX10	positive
SNX12	positive
SNX18	positive
SOCS3	positive
SOCS6	positive
SOD3	positive
SORD2P	positive
SOSTDC1	positive
SOX15	positive
SOX17	positive
SOX18	positive
SOX2	positive
SOX21	positive
SOX21-AS1	positive
SOX7	positive
SOX8	positive
SPAG4	positive
SPARC	positive
SPATA13	positive
SPATS2	positive
SPCS1	positive
SPCS2	positive
SPCS3	positive
SPDYE9P	positive
SPON1	positive
SPP1	positive
SPRTN	positive
SPRY4	positive
SPRYD7	positive
SRL	positive
SRP54	positive
SRPRA	positive
SRPX2	positive
SS18L1	positive
SSC5D	positive
SSR2	positive
SSR3	positive
SSR4	positive
SSTR2	positive
ST3GAL2	positive
ST6GAL1	positive
ST6GALNAC3	positive
ST6GALNAC4	positive
ST6GALNAC6	positive
STAMBP	positive
STAP1	positive
STARD10	positive
STARD3NL	positive
STARD8	positive
STC2	positive
STEAP1	positive
STK11IP	positive
STK32B	positive
STOX2	positive
STT3A	positive
STX19	positive
SULF1	positive
SUSD4	positive
SVEP1	positive
SYDE1	positive
SYK	positive
SYNE1	positive
SYNE3	positive
SYNGR1	positive
SYT11	positive
SYVN1	positive
TACC1	positive
TAGLN	positive
TAPBPL	positive
TARBP1	positive
TAS1R3	positive
TASP1	positive
TBC1D1	positive
[truncated: 3,815 more rows]
