# Supplementary material for: Causal Gene Identification and Biomarker Prioritization in Periodontitis via Integrative Multiomics and Mendelian Randomization
Source: Mediators Inflamm. 2025 Nov 24;2025:6044837. doi: 10.1155/mi/6044837 (PMC12668852; doi:10.1155/mi/6044837)
Supplement: Supporting Information 7 — Table S6. Causal effect of potential biomarkers on periodontitis using univariable Mendelian randomization. [file 6044837.f7.xls]

## Sheet: supplementary tables 6
supplementary table 6. Causal effect of potential biomarkers on periodontitis using univariable Mendelian randomization.
id.exposure	id.outcome	outcome	exposure	method	nsnp	b	se	pval	lo_ci	up_ci	or	or_lci95	or_uci95
eqtl-a-ENSG00000008516	K11_PERIODON_CHRON	periodontitis	ENSG00000008516	MR Egger	10	0.0560964	0.0682461	0.434905	-0.077666	0.189859	1.0577	0.925273	1.20908
eqtl-a-ENSG00000008516	K11_PERIODON_CHRON	periodontitis	ENSG00000008516	Weighted median	10	0.0834335	0.0460987	0.0703133	-0.00692003	0.173787	1.08701	0.993104	1.1898
eqtl-a-ENSG00000008516	K11_PERIODON_CHRON	periodontitis	ENSG00000008516	Inverse variance weighted	10	0.0682617	0.0437306	0.118533	-0.0174503	0.153974	1.07065	0.982701	1.16646
eqtl-a-ENSG00000008516	K11_PERIODON_CHRON	periodontitis	ENSG00000008516	Simple mode	10	-0.0772761	0.110867	0.503398	-0.294576	0.140024	0.925634	0.744847	1.1503
eqtl-a-ENSG00000008516	K11_PERIODON_CHRON	periodontitis	ENSG00000008516	Weighted mode	10	0.0951901	0.0462596	0.069735	0.00452133	0.185859	1.09987	1.00453	1.20425
eqtl-a-ENSG00000109790	K11_PERIODON_CHRON	periodontitis	ENSG00000109790	MR Egger	13	0.0460734	0.0995331	0.652462	-0.149011	0.241158	1.04715	0.861559	1.27272
eqtl-a-ENSG00000109790	K11_PERIODON_CHRON	periodontitis	ENSG00000109790	Weighted median	13	0.0891508	0.0702912	0.204688	-0.04862	0.226922	1.09325	0.952543	1.25473
eqtl-a-ENSG00000109790	K11_PERIODON_CHRON	periodontitis	ENSG00000109790	Inverse variance weighted	13	0.0932973	0.0546429	0.0877476	-0.0138027	0.200397	1.09779	0.986292	1.22189
eqtl-a-ENSG00000109790	K11_PERIODON_CHRON	periodontitis	ENSG00000109790	Simple mode	13	0.0912881	0.110852	0.426279	-0.125981	0.308557	1.09558	0.881632	1.36146
eqtl-a-ENSG00000109790	K11_PERIODON_CHRON	periodontitis	ENSG00000109790	Weighted mode	13	0.0805397	0.0731107	0.292235	-0.0627572	0.223837	1.08387	0.939171	1.25087
eqtl-a-ENSG00000117595	K11_PERIODON_CHRON	periodontitis	ENSG00000117595	MR Egger	4	-0.189997	0.0737118	0.12329	-0.334472	-0.0455215	0.826962	0.715716	0.955499
eqtl-a-ENSG00000117595	K11_PERIODON_CHRON	periodontitis	ENSG00000117595	Weighted median	4	-0.115138	0.0437455	0.00848855	-0.200879	-0.0293967	0.891243	0.818012	0.971031
eqtl-a-ENSG00000117595	K11_PERIODON_CHRON	periodontitis	ENSG00000117595	Inverse variance weighted	4	-0.0861722	0.068813	0.210473	-0.221046	0.0487012	0.917436	0.80168	1.04991
eqtl-a-ENSG00000117595	K11_PERIODON_CHRON	periodontitis	ENSG00000117595	Simple mode	4	0.298127	0.251265	0.320824	-0.194352	0.790606	1.34733	0.823368	2.20473
eqtl-a-ENSG00000117595	K11_PERIODON_CHRON	periodontitis	ENSG00000117595	Weighted mode	4	-0.118363	0.0454644	0.080139	-0.207473	-0.0292525	0.888374	0.812635	0.971171
eqtl-a-ENSG00000158517	K11_PERIODON_CHRON	periodontitis	ENSG00000158517	MR Egger	9	0.264312	0.387672	0.517285	-0.495525	1.02415	1.30253	0.609251	2.78472
eqtl-a-ENSG00000158517	K11_PERIODON_CHRON	periodontitis	ENSG00000158517	Weighted median	9	-0.14827	0.136782	0.278371	-0.416364	0.119823	0.862198	0.65944	1.1273
eqtl-a-ENSG00000158517	K11_PERIODON_CHRON	periodontitis	ENSG00000158517	Inverse variance weighted	9	-0.0858725	0.0961901	0.371997	-0.274405	0.10266	0.917711	0.760024	1.10811
eqtl-a-ENSG00000158517	K11_PERIODON_CHRON	periodontitis	ENSG00000158517	Simple mode	9	-0.226298	0.21361	0.320355	-0.644974	0.192379	0.797481	0.524676	1.21213
eqtl-a-ENSG00000158517	K11_PERIODON_CHRON	periodontitis	ENSG00000158517	Weighted mode	9	-0.209843	0.210409	0.347819	-0.622245	0.202558	0.810711	0.536738	1.22453
eqtl-a-ENSG00000160326	K11_PERIODON_CHRON	periodontitis	ENSG00000160326	MR Egger	3	0.530738	0.539627	0.505287	-0.526931	1.58841	1.70019	0.590414	4.89594
eqtl-a-ENSG00000160326	K11_PERIODON_CHRON	periodontitis	ENSG00000160326	Weighted median	3	0.357008	0.185872	0.0547662	-0.00729986	0.721317	1.42905	0.992727	2.05714
eqtl-a-ENSG00000160326	K11_PERIODON_CHRON	periodontitis	ENSG00000160326	Inverse variance weighted	3	0.351127	0.159987	0.0281833	0.037553	0.664701	1.42067	1.03827	1.94391
eqtl-a-ENSG00000160326	K11_PERIODON_CHRON	periodontitis	ENSG00000160326	Simple mode	3	0.322681	0.222643	0.284278	-0.113699	0.759061	1.38082	0.892526	2.13627
eqtl-a-ENSG00000160326	K11_PERIODON_CHRON	periodontitis	ENSG00000160326	Weighted mode	3	0.402641	0.223356	0.213219	-0.0351371	0.84042	1.49577	0.965473	2.31734
eqtl-a-ENSG00000165178	K11_PERIODON_CHRON	periodontitis	ENSG00000165178	MR Egger	8	0.15749	0.0959738	0.151913	-0.0306188	0.345598	1.17057	0.969845	1.41284
eqtl-a-ENSG00000165178	K11_PERIODON_CHRON	periodontitis	ENSG00000165178	Weighted median	8	0.170879	0.0713659	0.0166472	0.031002	0.310756	1.18635	1.03149	1.36446
eqtl-a-ENSG00000165178	K11_PERIODON_CHRON	periodontitis	ENSG00000165178	Inverse variance weighted	8	0.129947	0.0679488	0.0558216	-0.00323262	0.263127	1.13877	0.996773	1.30099
eqtl-a-ENSG00000165178	K11_PERIODON_CHRON	periodontitis	ENSG00000165178	Simple mode	8	0.182454	0.158846	0.288443	-0.128884	0.493793	1.20016	0.879076	1.63852
eqtl-a-ENSG00000165178	K11_PERIODON_CHRON	periodontitis	ENSG00000165178	Weighted mode	8	0.182454	0.0642181	0.0250027	0.056587	0.308322	1.20016	1.05822	1.36114
eqtl-a-ENSG00000170899	K11_PERIODON_CHRON	periodontitis	ENSG00000170899	MR Egger	5	-0.498058	0.129353	0.0309326	-0.751591	-0.244526	0.60771	0.471616	0.783076
eqtl-a-ENSG00000170899	K11_PERIODON_CHRON	periodontitis	ENSG00000170899	Weighted median	5	-0.266401	0.0757249	0.000434793	-0.414822	-0.11798	0.766132	0.660458	0.888714
eqtl-a-ENSG00000170899	K11_PERIODON_CHRON	periodontitis	ENSG00000170899	Inverse variance weighted	5	-0.204622	0.0950613	0.031356	-0.390942	-0.0183017	0.814955	0.676419	0.981865
eqtl-a-ENSG00000170899	K11_PERIODON_CHRON	periodontitis	ENSG00000170899	Simple mode	5	0.295792	0.304881	0.386892	-0.301776	0.89336	1.34419	0.739504	2.44332
eqtl-a-ENSG00000170899	K11_PERIODON_CHRON	periodontitis	ENSG00000170899	Weighted mode	5	-0.277031	0.0732108	0.0193685	-0.420524	-0.133538	0.758031	0.656702	0.874994
eqtl-a-ENSG00000174059	K11_PERIODON_CHRON	periodontitis	ENSG00000174059	MR Egger	8	0.632923	0.216901	0.0266998	0.207797	1.05805	1.88311	1.23096	2.88075
eqtl-a-ENSG00000174059	K11_PERIODON_CHRON	periodontitis	ENSG00000174059	Weighted median	8	0.29989	0.117331	0.0105904	0.0699213	0.529858	1.34971	1.07242	1.69869
eqtl-a-ENSG00000174059	K11_PERIODON_CHRON	periodontitis	ENSG00000174059	Inverse variance weighted	8	0.23718	0.0968756	0.0143535	0.0473036	0.427056	1.26767	1.04844	1.53274
eqtl-a-ENSG00000174059	K11_PERIODON_CHRON	periodontitis	ENSG00000174059	Simple mode	8	0.167794	0.198184	0.425181	-0.220646	0.556233	1.18269	0.802	1.74409
eqtl-a-ENSG00000174059	K11_PERIODON_CHRON	periodontitis	ENSG00000174059	Weighted mode	8	0.338972	0.115023	0.0214986	0.113527	0.564417	1.4035	1.12022	1.75842
eqtl-a-ENSG00000176153	K11_PERIODON_CHRON	periodontitis	ENSG00000176153	Inverse variance weighted	2	-0.377342	0.124441	0.00242692	-0.621245	-0.133439	0.685682	0.537275	0.875081
eqtl-a-ENSG00000197562	K11_PERIODON_CHRON	periodontitis	ENSG00000197562	Inverse variance weighted	2	0.227968	0.156638	0.145565	-0.0790433	0.534979	1.25605	0.924	1.70741
eqtl-a-ENSG00000205978	K11_PERIODON_CHRON	periodontitis	ENSG00000205978	MR Egger	3	-0.138003	0.095298	0.384745	-0.324787	0.0487813	0.871096	0.722681	1.04999
eqtl-a-ENSG00000205978	K11_PERIODON_CHRON	periodontitis	ENSG00000205978	Weighted median	3	-0.165383	0.0636572	0.0093763	-0.290151	-0.0406146	0.847569	0.748151	0.960199
eqtl-a-ENSG00000205978	K11_PERIODON_CHRON	periodontitis	ENSG00000205978	Inverse variance weighted	3	-0.17435	0.063276	0.00586209	-0.298371	-0.0503296	0.840002	0.742026	0.950916
eqtl-a-ENSG00000205978	K11_PERIODON_CHRON	periodontitis	ENSG00000205978	Simple mode	3	-0.136667	0.115109	0.357017	-0.362281	0.0889472	0.872261	0.696087	1.09302
eqtl-a-ENSG00000205978	K11_PERIODON_CHRON	periodontitis	ENSG00000205978	Weighted mode	3	-0.164629	0.0682437	0.137312	-0.298386	-0.0308713	0.848208	0.742015	0.9696
eqtl-a-ENSG00000211593	K11_PERIODON_CHRON	periodontitis	ENSG00000211593	Wald ratio	1	0.603695	0.235064	0.0102223	0.14297	1.06442	1.82886	1.15369	2.89916
eqtl-a-ENSG00000239571	K11_PERIODON_CHRON	periodontitis	ENSG00000239571	MR Egger	3	0.770682	0.400192	0.304905	-0.0136933	1.55506	2.16124	0.9864	4.73536
eqtl-a-ENSG00000239571	K11_PERIODON_CHRON	periodontitis	ENSG00000239571	Weighted median	3	0.510434	0.229607	0.0262102	0.0604056	0.960463	1.66601	1.06227	2.61291
eqtl-a-ENSG00000239571	K11_PERIODON_CHRON	periodontitis	ENSG00000239571	Inverse variance weighted	3	0.40541	0.205983	0.0490483	0.00168313	0.809136	1.49992	1.00168	2.24597
eqtl-a-ENSG00000239571	K11_PERIODON_CHRON	periodontitis	ENSG00000239571	Simple mode	3	0.54841	0.330046	0.238476	-0.0984795	1.1953	1.7305	0.906214	3.30455
eqtl-a-ENSG00000239571	K11_PERIODON_CHRON	periodontitis	ENSG00000239571	Weighted mode	3	0.582824	0.254213	0.148897	0.0845662	1.08108	1.79109	1.08824	2.94787
eqtl-a-ENSG00000240864	K11_PERIODON_CHRON	periodontitis	ENSG00000240864	Wald ratio	1	0.487133	0.201058	0.0153993	0.0930593	0.881206	1.62764	1.09753	2.41381
eqtl-a-ENSG00000251039	K11_PERIODON_CHRON	periodontitis	ENSG00000251039	Wald ratio	1	0.512213	0.208069	0.0138264	0.104397	0.920028	1.66898	1.11004	2.50936
