# Supplementary material for: Causal Gene Identification and Biomarker Prioritization in Periodontitis via Integrative Multiomics and Mendelian Randomization
Source: Mediators Inflamm. 2025 Nov 24;2025:6044837. doi: 10.1155/mi/6044837 (PMC12668852; doi:10.1155/mi/6044837)
Supplement: Supporting Information 8 — Table S7. Heterogeneity test of potential biomarkers and periodontitis. [file 6044837.f8.xls]

## Sheet: supplementary tables 7
supplementary table 7. Heterogeneity test of potential biomarkers and periodontitis.
id.exposure	id.outcome	outcome	exposure	method	Q	Q_df	Q_pval
eqtl-a-ENSG00000008516	K11_PERIODON_CHRON	periodontitis	ENSG00000008516	MR Egger	11.9487	8	0.153507
eqtl-a-ENSG00000008516	K11_PERIODON_CHRON	periodontitis	ENSG00000008516	Inverse variance weighted	12.0364	9	0.211267
eqtl-a-ENSG00000109790	K11_PERIODON_CHRON	periodontitis	ENSG00000109790	MR Egger	8.6245	11	0.656509
eqtl-a-ENSG00000109790	K11_PERIODON_CHRON	periodontitis	ENSG00000109790	Inverse variance weighted	8.94672	12	0.707475
eqtl-a-ENSG00000117595	K11_PERIODON_CHRON	periodontitis	ENSG00000117595	MR Egger	2.93485	2	0.230518
eqtl-a-ENSG00000117595	K11_PERIODON_CHRON	periodontitis	ENSG00000117595	Inverse variance weighted	8.33116	3	0.0396412
eqtl-a-ENSG00000158517	K11_PERIODON_CHRON	periodontitis	ENSG00000158517	MR Egger	6.3628	7	0.498082
eqtl-a-ENSG00000158517	K11_PERIODON_CHRON	periodontitis	ENSG00000158517	Inverse variance weighted	7.23228	8	0.511791
eqtl-a-ENSG00000160326	K11_PERIODON_CHRON	periodontitis	ENSG00000160326	MR Egger	0.197468	1	0.656773
eqtl-a-ENSG00000160326	K11_PERIODON_CHRON	periodontitis	ENSG00000160326	Inverse variance weighted	0.318928	2	0.852601
eqtl-a-ENSG00000165178	K11_PERIODON_CHRON	periodontitis	ENSG00000165178	MR Egger	8.81005	6	0.184546
eqtl-a-ENSG00000165178	K11_PERIODON_CHRON	periodontitis	ENSG00000165178	Inverse variance weighted	9.08923	7	0.246313
eqtl-a-ENSG00000170899	K11_PERIODON_CHRON	periodontitis	ENSG00000170899	MR Egger	0.406589	3	0.938878
eqtl-a-ENSG00000170899	K11_PERIODON_CHRON	periodontitis	ENSG00000170899	Inverse variance weighted	7.5973	4	0.107494
eqtl-a-ENSG00000174059	K11_PERIODON_CHRON	periodontitis	ENSG00000174059	MR Egger	3.55802	6	0.736235
eqtl-a-ENSG00000174059	K11_PERIODON_CHRON	periodontitis	ENSG00000174059	Inverse variance weighted	7.63237	7	0.366124
eqtl-a-ENSG00000176153	K11_PERIODON_CHRON	periodontitis	ENSG00000176153	Inverse variance weighted	0.556198	1	0.455796
eqtl-a-ENSG00000197562	K11_PERIODON_CHRON	periodontitis	ENSG00000197562	Inverse variance weighted	0.0738374	1	0.785829
eqtl-a-ENSG00000205978	K11_PERIODON_CHRON	periodontitis	ENSG00000205978	MR Egger	0.627608	1	0.428234
eqtl-a-ENSG00000205978	K11_PERIODON_CHRON	periodontitis	ENSG00000205978	Inverse variance weighted	0.887788	2	0.641533
eqtl-a-ENSG00000239571	K11_PERIODON_CHRON	periodontitis	ENSG00000239571	MR Egger	1.1883	1	0.275673
eqtl-a-ENSG00000239571	K11_PERIODON_CHRON	periodontitis	ENSG00000239571	Inverse variance weighted	2.50979	2	0.285106
