# Supplementary material for: Causal Gene Identification and Biomarker Prioritization in Periodontitis via Integrative Multiomics and Mendelian Randomization
Source: Mediators Inflamm. 2025 Nov 24;2025:6044837. doi: 10.1155/mi/6044837 (PMC12668852; doi:10.1155/mi/6044837)
Supplement: Supporting Information 11 — Table S8. Horizontal pleiotropy results of potential biomarkers and periodontitis. [file 6044837.f11.xls]

## Sheet: supplementary tables 8
supplementary table 8. Horizontal pleiotropy results of potential biomarkers and periodontitis.
id.exposure	id.outcome	outcome	exposure	egger_intercept	se	pval
eqtl-a-ENSG00000008516	K11_PERIODON_CHRON	periodontitis	ENSG00000008516	0.00379851	0.01568	0.81468
eqtl-a-ENSG00000109790	K11_PERIODON_CHRON	periodontitis	ENSG00000109790	0.00726068	0.0127909	0.581676
eqtl-a-ENSG00000117595	K11_PERIODON_CHRON	periodontitis	ENSG00000117595	0.0387101	0.0201862	0.195186
eqtl-a-ENSG00000158517	K11_PERIODON_CHRON	periodontitis	ENSG00000158517	-0.0311636	0.0334208	0.382135
eqtl-a-ENSG00000160326	K11_PERIODON_CHRON	periodontitis	ENSG00000160326	-0.0198706	0.0570156	0.786511
eqtl-a-ENSG00000165178	K11_PERIODON_CHRON	periodontitis	ENSG00000165178	-0.00970024	0.0222461	0.678058
eqtl-a-ENSG00000170899	K11_PERIODON_CHRON	periodontitis	ENSG00000170899	0.0592423	0.0220926	0.07495
eqtl-a-ENSG00000174059	K11_PERIODON_CHRON	periodontitis	ENSG00000174059	-0.0413033	0.0204624	0.0900873
eqtl-a-ENSG00000176153	K11_PERIODON_CHRON	periodontitis	ENSG00000176153
eqtl-a-ENSG00000197562	K11_PERIODON_CHRON	periodontitis	ENSG00000197562
eqtl-a-ENSG00000205978	K11_PERIODON_CHRON	periodontitis	ENSG00000205978	-0.00991257	0.0194334	0.699721
eqtl-a-ENSG00000239571	K11_PERIODON_CHRON	periodontitis	ENSG00000239571	-0.0333796	0.0316527	0.483099
